# Supplementary material for: Development and internal validation of an interpretable machine learning model to predict coagulopathy following extracorporeal membrane oxygenation: a retrospective multicenter study
Source: Scand J Trauma Resusc Emerg Med. 2026 Jan 28;34:45. doi: 10.1186/s13049-026-01564-x (PMC12924354; doi:10.1186/s13049-026-01564-x)
Supplement: Supplementary file 7 — Supplementary Material 7. [file 13049_2026_1564_MOESM7_ESM.xlsx]

## Sheet: Sheet
Variable Names	level	Overall	Missing (%)
n		266
ECMO-IC (%)	No	154 (57.89)	0
ECMO-IC (%)	Yes	112 (42.11)
SOFA		8 (1-19)	1.88
APACHEII		23 (2-49)	0.38
WBC		13.665 (0.25-51.54)	0
NEU		10.56 (0.05-161)	0
PLT		160 (3-914)	0
Hb		95 (10.3-182)	0
HCT		0.3 (0.11-0.573)	0
RDWSD		47.2 (33.8-91.7)	0
RDWCV		14.9 (11.6-42)	0
LY		1.57 (0.09-15.26)	0
PC		0.16 (0-0.9)	0
PDW		11 (7.4-18.4)	0
Ca		1.01 (0.42-1.87)	0.38
PCT		3.356 (0.026-559.5)	0.75
BNP		2150.5 (10-265900)	1.13
K		4 (1.8-10.09)	0
Na		142 (123-178)	0
Cr		125.5 (18.08-641.1)	2.26
ALT		101 (2-5051)	1.13
AST		236 (10-13411)	1.13
LDH		710 (5-16700)	1.5
TP		52.7 (17.1-75.6)	1.13
Alb		32.35 (9.6-66.6)	0.75
TBIL		15.57 (2.7-553.94)	1.13
DBIL		7.4 (0.9-497.6)	1.13
IBIL		7.565 (0.1-328.42)	1.13
CRP		23.1 (0.28-921)	1.5
CK		1403 (16-158620)	1.5
CKMB		81.1 (2.24-10900)	1.5
PTT		15.8 (9.5-180)	0
APTT		46.4 (14.9-320)	0
TT		22.2 (1.24-160)	0
FIB		2.61 (0.22-40.36)	0
RPM		3065 (1530-4585)	1.5
FR		2.85 (0.59-4.86)	1.5
AF		3 (1-9)	1.5
pH		7.33 (6.36-7.7)	1.13
PCO2		41 (12-139.5)	1.13
PO2		77.5 (15-611)	1.13
Lac		6.225 (0.5-38)	1.13
HCO3		21.1 (2.2-57.4)	1.13
PFI		116 (23-1348)	1.88
HR		105 (30-220)	0
RR		16 (9-100)	0
SBP		91 (20-221)	0
DBP		65 (10-111)	0
MAP		74.667 (13.333-133)	0
Age		50 (18-85)	0
CPR		20 (0-360)	2.63
HLOS		16.455 (1.064-273.96)	0
ICULOS		9.845 (1.003-178)	0
MVT		7.78 (0-171)	0.38
ECMOT		4.685 (1.04-53.32)	0
RBC		3.3 (0.41-309)	0
CRRT (%)	No	102 (38.78)	1.13
CRRT (%)	Yes	161 (61.22)
Gender (%)	No	184 (69.17)	0
Gender (%)	Yes	82 (30.83)
CD (%)	AM	43 (16.17)	0
CD (%)	ARDS	31 (11.65)
CD (%)	CPR	7 (2.63)
CD (%)	CRP	18 (6.77)
CD (%)	DM	3 (1.13)
CD (%)	ICM	8 (3.01)
CD (%)	MI	90 (33.83)
CD (%)	MTI	6 (2.26)
CD (%)	Other	26 (9.77)
CD (%)	PTE	9 (3.38)
CD (%)	SP	18 (6.77)
CD (%)	SS	4 (1.50)
CD (%)	VHD	3 (1.13)
ECMO (%)	VA	203 (76.32)	0
ECMO (%)	VAV	3 (1.13)
ECMO (%)	VV	60 (22.56)
TDM (%)	No	212 (79.70)	0
TDM (%)	Yes	54 (20.30)
HBP (%)	No	189 (71.32)	0.38
HBP (%)	Yes	76 (28.68)
RSD (%)	No	260 (97.74)	0
RSD (%)	Yes	6 (2.26)
CSD (%)	No	245 (92.11)	0
CSD (%)	Yes	21 (7.89)
HD (%)	No	258 (96.99)	0
HD (%)	Yes	8 (3.01)
RD (%)	No	253 (95.11)	0
RD (%)	Yes	13 (4.89)
NSD (%)	No	256 (96.24)	0
NSD (%)	Yes	10 (3.76)
DSD (%)	No	262 (98.50)	0
DSD (%)	Yes	4 (1.50)
Other (%)	No	246 (92.48)	0
Other (%)	Yes	20 (7.52)
Protein (%)	No	41 (15.47)	0.4
Protein (%)	Yes	224 (84.53)
VAD (%)		266(100%)	0
