# Supplementary material for: Development and internal validation of an interpretable machine learning model to predict coagulopathy following extracorporeal membrane oxygenation: a retrospective multicenter study
Source: Scand J Trauma Resusc Emerg Med. 2026 Jan 28;34:45. doi: 10.1186/s13049-026-01564-x (PMC12924354; doi:10.1186/s13049-026-01564-x)
Supplement: Supplementary file 8 — Supplementary Material 8. [file 13049_2026_1564_MOESM8_ESM.xlsx]

## Sheet: Sheet1
Variable	Levels	Overall (n = 266)	Derivation cohort (n = 125)	Validation cohort (n = 141)	P value
Age, mean (sd)		48.88 (17.04)	49.53 (16.81)	48.14 (17.34)	0.507
Hospital, n (p%)					0.298
	Shunde	203.00 (76.32%)	99.00 (79.20%)	104.00 (73.76%)
	Nanfang	63.00 (23.68%)	26.00 (20.80%)	37.00 (26.24%)
Outcome, n (p%)					0.667
	Survival	107.00 (40.23%)	52.00 (41.60%)	55.00 (39.01%)
	Death	159.00 (59.77%)	73.00 (58.40%)	86.00 (60.99%)
ECMO-IC, n (p%)					0.523
	No	152.00 (57.14%)	74.00 (59.20%)	78.00 (55.32%)
	Yes	114.00 (42.86%)	51.00 (40.80%)	63.00 (44.68%)
CRRT, n (p%)					0.299
	No	104.00 (39.10%)	53.00 (42.40%)	51.00 (36.17%)
	Yes	162.00 (60.90%)	72.00 (57.60%)	90.00 (63.83%)
Gender, n (p%)					0.512
	Male	184.00 (69.17%)	84.00 (67.20%)	100.00 (70.92%)
	Female	82.00 (30.83%)	41.00 (32.80%)	41.00 (29.08%)
ECMO, n (p%)					0.873
	VA	203.00 (76.32%)	95.00 (76.00%)	108.00 (76.60%)
	VV	60.00 (22.56%)	29.00 (23.20%)	31.00 (21.99%)
	VAV	3.00 (1.13%)	1.00 (0.80%)	2.00 (1.42%)
TDM, n (p%)					0.849
	No	212.00 (79.70%)	99.00 (79.20%)	113.00 (80.14%)
	Yes	54.00 (20.30%)	26.00 (20.80%)	28.00 (19.86%)
HBP, n (p%)					0.446
	No	189.00 (71.05%)	86.00 (68.80%)	103.00 (73.05%)
	Yes	77.00 (28.95%)	39.00 (31.20%)	38.00 (26.95%)
RSD, n (p%)					0.498
	No	260.00 (97.74%)	123.00 (98.40%)	137.00 (97.16%)
	Yes	6.00 (2.26%)	2.00 (1.60%)	4.00 (2.84%)
CSD, n (p%)					0.395
	No	245.00 (92.11%)	117.00 (93.60%)	128.00 (90.78%)
	Yes	21.00 (7.89%)	8.00 (6.40%)	13.00 (9.22%)
HD, n (p%)					0.206
	No	258.00 (96.99%)	123.00 (98.40%)	135.00 (95.74%)
	Yes	8.00 (3.01%)	2.00 (1.60%)	6.00 (4.26%)
RD, n (p%)					0.076
	No	253.00 (95.11%)	122.00 (97.60%)	131.00 (92.91%)
	Yes	13.00 (4.89%)	3.00 (2.40%)	10.00 (7.09%)
NSD, n (p%)					0.652
	No	256.00 (96.24%)	121.00 (96.80%)	135.00 (95.74%)
	Yes	10.00 (3.76%)	4.00 (3.20%)	6.00 (4.26%)
DSD, n (p%)					0.058
	No	262.00 (98.50%)	125.00 (100.00%)	137.00 (97.16%)
	Yes	4.00 (1.50%)	0.00 (0.00%)	4.00 (2.84%)
Other, n (p%)					0.779
	No	246.00 (92.48%)	115.00 (92.00%)	131.00 (92.91%)
	Yes	20.00 (7.52%)	10.00 (8.00%)	10.00 (7.09%)
Albumin use, n (p%)					0.111
	No	42.00 (15.79%)	27.00 (19.15%)	15.00 (12.00%)
	Yes	224.00 (84.21%)	114.00 (80.85%)	110.00 (88.00%)
VAD use(≥2), n (p%)					0.005
	No	114.00 (42.86%)	49.00 (34.75%)	65.00 (52.00%)
	Yes	152.00 (57.14%)	92.00 (65.25%)	60.00 (48.00%)
