# Supplementary material for: Development and internal validation of an interpretable machine learning model to predict coagulopathy following extracorporeal membrane oxygenation: a retrospective multicenter study
Source: Scand J Trauma Resusc Emerg Med. 2026 Jan 28;34:45. doi: 10.1186/s13049-026-01564-x (PMC12924354; doi:10.1186/s13049-026-01564-x)
Supplement: Supplementary file 9 — Supplementary Material 9. [file 13049_2026_1564_MOESM9_ESM.xlsx]

## Sheet: Sheet1
Derivation cohort								Validation cohort								Entire cohort
VariableName	meanImp	medianImp	minImp	maxImp	normHits	decision		VariableName	meanImp	medianImp	minImp	maxImp	normHits	decision		VariableName	meanImp	medianImp	minImp	maxImp	normHits	decision
PLT	8.38217328459329	8.48817913151567	4.63082064939882	11.080672418925	0.98989898989899	Confirmed		PCT	10.6309658963231	10.7282126778207	6.40314501702652	13.7663865269503	1	Confirmed		PLT	11.3718474236133	11.6791816589484	7.29727677815458	14.4281608947347	1	Confirmed
SBP	6.97644200799863	7.21303140331745	3.01818969457004	10.2693189081471	0.97979797979798	Confirmed		FIB	8.52888077455243	8.59719331848034	5.32371391690396	10.915959044103	1	Confirmed		Lac	10.1959012072769	10.3443306752598	6.30840513279506	13.316695970199	1	Confirmed
Lac	6.61919015339006	6.77848423915728	2.55557227424884	9.31147366716315	0.95959595959596	Confirmed		PLT	6.49788878930408	6.54185540985862	4.39488361501021	8.58965239089083	0.98989898989899	Confirmed		ALT	7.44444618248532	7.52659318347246	4.6875445410179	10.8184819162316	0.98989898989899	Confirmed
K	5.16177513657721	5.21090692217304	2.02922532714067	7.86924055798118	0.838383838383838	Confirmed		ALT	5.61513539247409	5.67674933969979	3.22573604395006	7.46659424809552	0.949494949494949	Confirmed		SII	6.57798706257991	6.79577888994559	3.26849094446761	8.95024198187003	0.95959595959596	Confirmed
PTT	5.09068663767194	5.05333053339488	1.58083167364142	8.42004640251724	0.858585858585859	Confirmed		Lac	5.08832663295693	5.11041117388462	1.8781705321372	7.54262149113559	0.909090909090909	Confirmed		K	6.39583	6.40015692069564	3.11200059752173	8.88512392148563	0.95959595959596	Confirmed
SI	4.70691295419022	4.95736888273713	1.57139451444963	8.19221288029781	0.818181818181818	Confirmed		RDWCV	4.48189285616711	4.48051992027619	2.79130697663556	7.07854094690904	0.909090909090909	Confirmed		PCT	6.26272848876235	6.36730852623492	3.98751717799392	8.52223000184838	0.95959595959596	Confirmed
Ca	4.50127979208412	4.71516018000004	-0.568362	7.81384929834194	0.808080808080808	Confirmed		HCO3	3.90997973846982	3.82428786726774	1.11255128912421	6.14031227592713	0.787878787878788	Confirmed		PTT	5.85545090769308	5.77224634573279	3.00074435990723	8.83721	0.95959595959596	Confirmed
PLR	4.22839882409654	4.03034296127462	1.45251799757594	6.37038064175562	0.767676767676768	Confirmed		MAP	3.54546760333458	3.4548168952224	0.567617839055366	5.85260948397234	0.727272727272727	Confirmed		PLR	5.65407322486363	5.55734582565275	2.76290809397306	8.58592900611834	0.949494949494949	Confirmed
APACHEII	4.07506075184964	3.94114896614645	1.5079061442819	6.87020255451438	0.646464646464647	Tentative		HCT	3.43663242490623	3.44789793545643	0.926471180235092	6.5034499391351	0.656565656565657	Tentative		PH	5.39573830606955	5.39595522943232	2.64502120272089	7.57130517070561	0.919191919191919	Confirmed
SII	2.94212504223232	2.98661602759888	-0.737512	5.44661712715609	0.525252525252525	Tentative		AST	3.3903534377686	3.31952122537314	0.975435739062568	5.71070640289029	0.666666666666667	Confirmed		APACHEII	4.84389653089841	4.87232965353459	2.73699309608241	6.87794393130469	0.878787878787879	Confirmed
ALT	2.90323953323508	2.92801791322319	0.0900173909377115	5.65451973172132	0.535353535353535	Tentative		SOFA	3.17474694586068	3.23413290944777	0.270035666840963	5.7030232315553	0.595959595959596	Tentative		AST	4.6913659436936	4.75407723110317	2.45092963834252	6.51799961549749	0.868686868686869	Confirmed
TP	2.00730666215862	1.94140586163171	-0.258481	4.97964867744416	0.323232323232323	Tentative		SII	3.05724519244295	3.12938044268239	0.268999331564061	6.43689098454033	0.595959595959596	Tentative		SBP	4.17176385107204	4.22240674664251	1.92731858705027	6.24961497986831	0.797979797979798	Confirmed
Cr	1.80615119265502	1.90603545878426	0.247171084983926	4.05445576746962	0.0606060606060606	Rejected		PH	2.92973103926497	2.94999878371801	0.5999957840111	5.23993646606848	0.515151515151515	Tentative		SI	4.09874609524807	4.21153918001779	0.716927013605439	6.01187944586459	0.737373737373737	Confirmed
MAP	1.4795956645681	1.58925132610728	-0.581993	3.55223058932728	0.0202020202020202	Rejected		K	2.65116092384141	2.72996328564828	0.682296880232306	5.52495511885665	0.464646464646465	Tentative		MAP	2.83402987824701	2.79898762489853	0.1060680251239	5.12447551793435	0.484848484848485	Tentative
CRP	1.35666725036959	1.26303898006071	-3.84e-05	3.24852449273824	0.0202020202020202	Rejected		LDH	2.5262709442723	2.47485069743475	-0.186465	4.71193769134668	0.393939393939394	Tentative		NLR	2.79753382298764	2.78288015247951	0.359560300051834	4.32284606036871	0.404040404040404	Tentative
FIB	1.21640371957188	1.38092226572762	-0.331857	3.13815786770012	0	Rejected		PTT	2.31331907843477	2.3329954865392	-0.498326	4.89506111726836	0.404040404040404	Tentative		TP	2.65523337680461	2.56681581002585	0.0792842591578762	5.63277185938501	0.464646464646465	Tentative
RBC	1.1724569683761	1.43786914681775	-1.54675	3.42221999169839	0	Rejected		PLR	2.03211914719206	2.05506237689003	0.462177644535545	4.2640675186782	0.262626262626263	Rejected		RDWCV	2.5512424561239	2.68046428400693	0.128432516641803	5.0070522211457	0.383838383838384	Tentative
DBIL	1.03037758915588	1.3270018909727	-0.984372	3.15258840071598	0.0101010101010101	Rejected		Tp	1.92119825217856	2.03063403824368	-0.989633	3.74323106702085	0.161616161616162	Rejected		Ca	2.48486706071808	2.50425181623051	0.0703401189814325	4.65928883160923	0.333333333333333	Tentative
PCO2	0.981650938314863	1.02055097875768	-0.776434	3.02242372516098	0.0101010101010101	Rejected		APACHEII	1.84852533608497	1.91993157450469	-1.1256	4.15081213477187	0.161616161616162	Rejected		TT	2.32432690675468	2.3680990967884	0.417291436274331	5.08826078946279	0.171717171717172	Rejected
NLR	0.889549788600704	0.583109285959862	-1.68829	2.91686098563691	0.0101010101010101	Rejected		TBIL	1.51631882785009	1.51563591979126	-0.640248	3.21769533881603	0.0303030303030303	Rejected		TBIL	1.89922857678338	2.1385026032848	-0.841598	3.95434240027615	0.0505050505050505	Rejected
HCT	0.88704008965776	0.841979233228146	-0.214106	1.91949526337963	0	Rejected		IBIL	1.38488887349745	1.38400604180448	-0.584671	3.59461239288575	0.0303030303030303	Rejected		IBIL	1.83489204430052	1.76057561966482	0.000391586592710783	3.03384745762698	0.0101010101010101	Rejected
CPR	0.781093139239779	0.621011124034343	-0.257357	1.99002497872047	0	Rejected		DBIL	1.34839640077793	1.39556790272285	0.187313898289967	2.68598945332712	0.0101010101010101	Rejected		SOFA	1.77306072622498	1.85231619601568	-0.455706	3.52663563980445	0.0505050505050505	Rejected
WBC	0.762686274419496	0.97898554108357	-1.94227	3.29279112954626	0.0606060606060606	Rejected		Hb2	1.29172125722173	1.28786617539635	-0.391353	2.99946408434347	0.0101010101010101	Rejected		DBIL	1.74550591073712	1.53972562814087	0.204933852001814	3.5535970112707	0.0101010101010101	Rejected
DBP	0.752573274130062	0.493986542766365	-0.122525	2.13817504402453	0	Rejected		NSD	1.1847708784649	1.24131950173271	-0.0433461	2.15686394206368	0.0101010101010101	Rejected		Cr	1.1071797358364	0.96532603822443	-1.54906	2.89558915181617	0.0101010101010101	Rejected
AST	0.748625933981009	0.556191336719453	-1.16607	2.74624368878269	0.0101010101010101	Rejected		RPM	1.16283826100395	1.32974324432186	-1.01561	3.49162515212494	0.0303030303030303	Rejected		Hb1	1.10645557058916	1.13933251908121	-0.438857	2.82586348815786	0.0101010101010101	Rejected
RSD	0.64930048312827	0.5509160919541	-0.0900864	2.0075101420964	0	Rejected		RDWSD	1.07429363823539	0.938214794136521	-1.04609	2.90554544618816	0.0303030303030303	Rejected		LDH	1.07592285808612	1.17421978294391	-1.01057	3.75218032548999	0.0202020202020202	Rejected
PH	0.498059499702586	1.01266721880578	-1.13425	2.19965772461296	0	Rejected		APTT	0.982308003357733	1.01953539598312	-0.071081	1.96549183815067	0	Rejected		Na	1.04672870274963	0.930628290600329	-0.797278	3.39573478644068	0.0101010101010101	Rejected
RPM	0.387031687770838	0.547028432382053	-2.07501	2.30567777749687	0	Rejected		PDW	0.897134230708774	0.896666191870673	-1.45048	3.74817015144944	0.0101010101010101	Rejected		DBP	1.01097320236558	0.927525842127895	-0.151901	2.09893805331971	0.0101010101010101	Rejected
HBP	0.38465353449451	0.222451805391974	-0.430326	1.66813299053416	0	Rejected		Age	0.861424327705488	0.741962465783946	-1.67586	3.14974298219588	0.0202020202020202	Rejected		PCO2	0.966985798486453	0.827466915124142	-0.614133	3.44830706685851	0.0101010101010101	Rejected
NSD	0.295404567598898	0	-1.001	1.41627799963111	0	Rejected		SBP	0.785512535581913	0.864375245137418	-0.526063	2.61464779226495	0.0101010101010101	Rejected		RBC	0.96414615518443	0.898047568498942	-0.399591	2.5778272301704	0	Rejected
ALB	0.281695067217207	0.169811582890405	-1.41229	2.13708198479038	0	Rejected		NEU	0.678784184523585	0.658489122689139	-1.89747	2.31469523802147	0	Rejected		NEU	0.947000272611264	0.895484618816606	-0.519782	2.48123677504459	0	Rejected
ECMO	0.280887048721122	0.358021386092338	-1.46456	1.73389193174901	0	Rejected		Protein	0.632721950858743	0.69613019051829	-1.21484	2.46991451977806	0	Rejected		CPR	0.946644648337612	1.07281535164151	-0.429798	2.26997726146404	0	Rejected
Na	0.273581624700647	0.196296561594421	-1.20897	2.26784771820084	0	Rejected		TDM	0.613858411768575	0.595710750416041	-0.774532	2.0079838439886	0.0101010101010101	Rejected		FIB	0.914969341301089	0.875258159666715	-0.612193	2.40484144219325	0	Rejected
IBIL	0.250487058262229	0.0639784653661905	-0.912939	1.88406713726661	0	Rejected		Ca	0.582752931828637	0.513373526707625	-1.86176	2.49538467335665	0.0101010101010101	Rejected		PDW	0.825714264085757	0.980442425053982	-1.22473	2.29011882864168	0.0101010101010101	Rejected
HR	0.160778624438214	0.0575249009917613	-2.11712	2.07172352314603	0	Rejected		NLR	0.544129020978617	0.508880968480232	-1.28359	2.36317605888077	0	Rejected		CRP	0.779970856579657	0.772969692767725	-1.12593	2.91845941669562	0.0101010101010101	Rejected
VAD	0.156148756465092	0.342875574667596	-1.81661	1.00100150250438	0	Rejected		Cr	0.472222821983614	0.562081645205069	-1.12288	2.08383407699831	0	Rejected		HCO3	0.660844966491897	0.673693689893145	-1.68241	3.18028511393511	0	Rejected
TBIL	0.149705568724119	-0.135216	-0.831275	2.35381564942674	0.0101010101010101	Rejected		Hb1	0.424195326256729	0.162254243947681	-1.09723	1.98747640887149	0	Rejected		WBC	0.637900439263416	0.778237408826943	-1.92013	1.97307047826238	0	Rejected
RDWCV	0.131988391809441	0.283660838039069	-1.64353	1.36304839289176	0	Rejected		CRP	0.399383342244776	0.631514814469738	-0.680312	1.64039003622295	0	Rejected		RDWSD	0.56632103672581	0.280530472991004	-1.68962	3.11234479451345	0.0101010101010101	Rejected
CK	0.0910867406087387	0.208948865663696	-1.37275	1.62303289990788	0	Rejected		PO2	0.306774350267818	0.0761173513000177	-0.891783	2.08738123658478	0	Rejected		RSD	0.531741386129949	0.648121835932324	-1.35841	1.63442937478589	0	Rejected
Hb2	0.0212430074677304	0.120554036077256	-1.86375	1.41339808739999	0	Rejected		Na	0.20988391616982	0.180533443768839	-1.44832	3.16285966458699	0.0101010101010101	Rejected		ECMO	0.489696890253839	0.702293690228628	-0.53849	1.4807397548944	0	Rejected
TT	0.00954452177361642	-0.0353309	-1.48381	1.35465566805952	0	Rejected		AF	0.208710287394113	0.476828790435437	-2.36215	1.61577450362305	0	Rejected		HCT	0.454279724636891	0.35190060193204	-1.2197	3.37201658855487	0	Rejected
DSD	0	0	0	0	0	Rejected		CK	0.132734622266809	0.330319931638164	-1.3689	1.17483200177993	0	Rejected		CD	0.33560952900745	0.301903615258575	-1.4535	2.60243684408712	0.0101010101010101	Rejected
Other	-0.00537412	0	-1.35992	1.3554668490735	0	Rejected		WBC	0.00680303160302639	-0.00711236	-1.52466	1.60161527442185	0	Rejected		APTT	0.323205543164199	-0.040708	-0.861281	2.01671178700492	0	Rejected
Hb1	-0.0274632	-0.126293	-1.45091	1.56695589740504	0	Rejected		CD	-3.42e-05	0.23860646908409	-1.42582	1.31016565242567	0	Rejected		Protein	0.322309862295738	0.517115919154658	-1.89321	2.29065446548883	0	Rejected
CD	-0.10825	-0.119756	-2.83913	2.07007639573401	0	Rejected		ECMO	-0.0399562	-0.417719	-1.90298	1.55523030603023	0	Rejected		Gender	0.281115975649259	0.115751707988397	-1.55305	2.08027720105974	0	Rejected
LY	-0.133443	-0.282833	-2.54843	2.6552613014935	0.0101010101010101	Rejected		BNP	-0.0512597	-0.260617	-2.92635	2.54473766871786	0	Rejected		ALB	0.256963744238605	0.235177501685473	-1.01653	2.10211850371337	0	Rejected
SOFA	-0.134645	-0.266918	-1.64272	2.48002971084586	0	Rejected		RBC	-0.0531326	-0.3034	-1.72208	1.3108778144299	0	Rejected		HR	0.234543903817117	0.321673999457254	-1.59637	2.11638439872955	0.0101010101010101	Rejected
PFI	-0.145365	-0.0217703	-1.92193	1.25096945069973	0	Rejected		ALB	-0.0629208	0.360621953557526	-1.74774	1.04413383681588	0	Rejected		TDM	0.234144716159771	0.0323240687061841	-1.44874	2.58075403261554	0.0101010101010101	Rejected
CKMB	-0.1477	-0.361422	-1.5398	1.72350665424529	0	Rejected		HD	-0.094122	-0.392187	-0.863065	1.00100150250438	0	Rejected		RPM	0.22541680710534	0.292916113234975	-2.37893	2.1325975901462	0	Rejected
NEU	-0.160905	-0.339552	-1.5883	1.66284784931615	0	Rejected		TT	-0.128099	-0.255778	-1.45402	1.59965680448833	0	Rejected		Hb2	0.00789599447973649	0.164924527655594	-1.32046	1.1389782026168	0	Rejected
ProCT	-0.18356	-0.214213	-1.64706	1.23570838812986	0	Rejected		DSD	-0.154	0	-1.001	1.00100150250438	0	Rejected		O2	-0.0153269	-0.134499	-1.96666	1.88188791015305	0	Rejected
TDM	-0.202341	-0.284096	-1.58638	1.52223471061959	0	Rejected		DBP	-0.258937	0.167072816869086	-1.82163	1.08703512013598	0	Rejected		Age	-0.0400885	-0.146623	-1.18609	1.4823222201067	0	Rejected
RD	-0.217755	0	-1.41705	1.41695652774063	0	Rejected		PCO2	-0.298083	-0.559209	-1.97021	1.15798423530534	0	Rejected		LY	-0.0521903	0.212196466024998	-2.30465	2.01783509559249	0	Rejected
RDWSD	-0.240651	-0.360867	-1.59579	1.02724197803556	0	Rejected		RD	-0.304086	0	-2.00774	1.31315930993213	0	Rejected		CK	-0.0660945	-0.218104	-1.65856	2.39385466005176	0	Rejected
Gender	-0.254519	-0.629653	-2.36125	1.60781914957958	0	Rejected		RSD	-0.304721	-0.894551	-1.61336	2.24546463057309	0	Rejected		NSD	-0.182394	0.00477188811875178	-2.00636	1.14652285761988	0	Rejected
HD	-0.262998	0	-1.41697	1.00100150250438	0	Rejected		PFI	-0.31557	-0.305813	-1.7618	1.05240906054874	0	Rejected		HD	-0.188313	0	-1.41675	1.41697490386346	0	Rejected
BNP	-0.270023	-0.297209	-2.32628	0.668435863203021	0	Rejected		VAD	-0.326716	-0.567506	-1.27851	1.3407444383567	0	Rejected		HBP	-0.217045	-0.410989	-1.40469	1.61872156935955	0	Rejected
FR	-0.299019	-0.259145	-2.93057	1.12147602716287	0	Rejected		Other	-0.332727	-0.268313	-1.41608	1.35730182195027	0	Rejected		PFI	-0.219144	-0.155313	-1.95258	1.13064126393878	0	Rejected
CSD	-0.304241	-0.326703	-1.27096	1.00100150250438	0	Rejected		Gender	-0.356653	-0.647825	-1.31973	1.53446058791932	0	Rejected		Other	-0.263344	-0.371939	-1.80316	1.53851774241416	0	Rejected
PDW	-0.320382	-0.266965	-2.39439	0.865138880876528	0	Rejected		CKMB	-0.437166	-0.333253	-2.12622	1.86283411169037	0	Rejected		ProCT	-0.354878	-0.40273	-1.8535	1.47703490322679	0	Rejected
RR	-0.37088	-0.440481	-2.21414	1.10504594145039	0	Rejected		SI	-0.53468	-0.34587	-2.19925	1.4682975291383	0	Rejected		DSD	-0.416911	0	-1.41584	0	0	Rejected
O2	-0.405514	-0.422267	-2.33335	1.65750873401159	0	Rejected		CPR	-0.54692	-0.458627	-2.79652	1.13533518371355	0	Rejected		BNP	-0.419767	-0.751287	-3.16084	1.76147590914645	0	Rejected
HCO3	-0.547391	-0.267647	-2.83461	1.85172141791204	0	Rejected		CSD	-0.556762	-1.001	-1.72777	1.00100150250438	0	Rejected		CSD	-0.481463	-0.839419	-1.68279	1.15998110632827	0	Rejected
PCT	-0.605576	-0.290734	-2.41494	0.721531078710862	0	Rejected		ProCT	-0.601536	-0.858341	-1.69819	1.25529351144184	0	Rejected		CKMB	-0.492039	-0.359466	-1.68757	1.61406767861392	0	Rejected
APTT	-0.655249	-0.715146	-1.68099	1.13891277187118	0	Rejected		LY	-0.607498	-0.523465	-2.41637	1.8702212881358	0	Rejected		PO2	-0.524441	-0.415471	-2.43899	0.714610245722791	0	Rejected
Age	-0.687011	-1.06427	-2.89398	0.909817451262853	0	Rejected		RR	-0.655997	-0.7758	-2.17499	1.07953791764703	0	Rejected		RR	-0.53298	-1.07668	-2.22221	2.11325645625795	0.0101010101010101	Rejected
PO2	-0.705354	-0.526404	-2.59841	0.402974015412876	0	Rejected		HBP	-0.684019	-1.0004	-1.73727	0.779597608766058	0	Rejected		AF	-0.555057	-0.20985	-2.12522	0.738013050322623	0	Rejected
AF	-0.747104	-0.779178	-2.77564	1.22702662356489	0	Rejected		O2	-0.705964	-0.915035	-2.84705	1.32452891342747	0	Rejected		RD	-0.640805	-0.599839	-1.5122	0.660822671729446	0	Rejected
Protein	-0.866377	-1.15361	-1.94887	1.00100150250438	0	Rejected		FR	-0.714544	-0.832819	-2.30911	2.65947650884932	0.0101010101010101	Rejected		FR	-0.736252	-1.21285	-1.99224	0.811968854340982	0	Rejected
LDH	-0.905095	-1.54295	-2.89182	0.756367043784516	0	Rejected		HR	-1.02838	-0.84859	-3.16487	0.0188575039335644	0	Rejected
Result	Frequency							Result	Frequency							Result	Frequency
Tentative	4							Tentative	7							Tentative	5
Confirmed	8							Confirmed	9							Confirmed	13
Rejected	58							Rejected	54							Rejected	51
