# Supplementary material for: Development and internal validation of an interpretable machine learning model to predict coagulopathy following extracorporeal membrane oxygenation: a retrospective multicenter study
Source: Scand J Trauma Resusc Emerg Med. 2026 Jan 28;34:45. doi: 10.1186/s13049-026-01564-x (PMC12924354; doi:10.1186/s13049-026-01564-x)
Supplement: Supplementary file 10 — Supplementary Material 10. [file 13049_2026_1564_MOESM10_ESM.xlsx]

## Sheet: AUC_mat
ML	Derivationcohort	Validationcohort
SVM	0.80259671436142	0.686507936507937
glmBoost+SVM	0.812400635930048	0.654761904761905
Ridge	0.818229994700583	0.784086284086284
Lasso+SVM	0.779941706412295	0.653235653235653
glmBoost+Ridge	0.822999470058294	0.78958078958079
Enet[alpha=0.1]	0.820349761526232	0.793854293854294
glmBoost+Enet[alpha=0.1]	0.823794382617912	0.788563288563289
Enet[alpha=0.2]	0.823794382617912	0.790801790801791
Enet[alpha=0.3]	0.815315315315315	0.80993080993081
glmBoost+Enet[alpha=0.3]	0.825649178590355	0.791005291005291
glmBoost+Enet[alpha=0.2]	0.820879703232644	0.802197802197802
Enet[alpha=0.4]	0.814785373608903	0.81013431013431
glmBoost+Enet[alpha=0.4]	0.826444091149974	0.78998778998779
Lasso+glmBoost	0.817700052994171	0.810541310541311
Enet[alpha=0.5]	0.815315315315315	0.812169312169312
glmBoost	0.815315315315315	0.808913308913309
glmBoost+Enet[alpha=0.5]	0.814520402755697	0.811762311762312
Enet[alpha=0.6]	0.815580286168521	0.813797313797314
glmBoost+Enet[alpha=0.6]	0.82670906200318	0.793447293447293
glmBoost+Enet[alpha=0.7]	0.813725490196078	0.810744810744811
glmBoost+Enet[alpha=0.8]	0.817170111287758	0.806471306471306
Enet[alpha=0.8]	0.813460519342872	0.80972730972731
Enet[alpha=0.9]	0.826444091149974	0.782865282865283
Lasso	0.813990461049285	0.806471306471306
Enet[alpha=0.7]	0.813990461049285	0.809116809116809
glmBoost+Enet[alpha=0.9]	0.826444091149974	0.782865282865283
glmBoost+Lasso	0.813990461049285	0.806471306471306
Lasso+plsRglm	0.794647588765236	0.787138787138787
glmBoost+plsRglm	0.794647588765236	0.787138787138787
glmBoost+Stepglm[forward]	0.829888712241653	0.755392755392755
Lasso+Stepglm[forward]	0.815845257021728	0.806064306064306
RF+SVM	0.776894541600424	0.667277167277167
Stepglm[forward]	0.834128245892952	0.751322751322751
plsRglm	0.778749337572867	0.775335775335775
RF+Ridge	0.807631160572337	0.782865282865283
RF+Enet[alpha=0.1]	0.80948595654478	0.780830280830281
RF+plsRglm	0.786698463169051	0.77004477004477
RF+Stepglm[forward]	0.805511393746688	0.775742775742776
RF+Enet[alpha=0.2]	0.809220985691574	0.78021978021978
RF+Enet[alpha=0.3]	0.810545839957605	0.78001628001628
RF+Enet[alpha=0.6]	0.807101218865925	0.78021978021978
RF+Lasso	0.810810810810811	0.78021978021978
RF+Enet[alpha=0.7]	0.809220985691574	0.781033781033781
RF+Enet[alpha=0.5]	0.808161102278749	0.780626780626781
RF+glmBoost	0.808691043985162	0.781033781033781
RF+Enet[alpha=0.9]	0.806836248012719	0.779202279202279
RF+Enet[alpha=0.4]	0.811340752517223	0.78021978021978
RF+Enet[alpha=0.8]	0.807631160572337	0.78021978021978
Stepglm[both]+Ridge	0.821939586645469	0.762515262515262
Stepglm[backward]+Ridge	0.82458929517753	0.758038258038258
Stepglm[both]+plsRglm	0.796502384737679	0.786121286121286
Stepglm[backward]+plsRglm	0.796502384737679	0.786121286121286
Stepglm[both]+Enet[alpha=0.9]	0.826444091149974	0.763532763532764
Stepglm[backward]+Enet[alpha=0.9]	0.826974032856386	0.759462759462759
Stepglm[both]+Enet[alpha=0.1]	0.825649178590355	0.758445258445258
Stepglm[backward]+Enet[alpha=0.1]	0.825649178590355	0.758445258445258
Stepglm[both]+Enet[alpha=0.8]	0.825914149443561	0.762108262108262
Stepglm[backward]+Enet[alpha=0.8]	0.825914149443561	0.762108262108262
Stepglm[both]+Enet[alpha=0.2]	0.822734499205087	0.764957264957265
Stepglm[backward]+Enet[alpha=0.2]	0.825649178590355	0.758852258852259
Stepglm[both]+Lasso	0.825914149443561	0.758241758241758
Stepglm[backward]+Lasso	0.826974032856386	0.755189255189255
Stepglm[both]+Enet[alpha=0.6]	0.825914149443561	0.760480260480261
Stepglm[backward]+Enet[alpha=0.6]	0.826974032856386	0.759259259259259
glmBoost+GBM	0.987281399046105	0.751526251526252
Stepglm[both]+Enet[alpha=0.7]	0.826974032856386	0.757020757020757
Stepglm[backward]+Enet[alpha=0.7]	0.825649178590355	0.763125763125763
Stepglm[both]	0.820879703232644	0.736670736670737
Stepglm[backward]	0.820879703232644	0.736670736670737
glmBoost+Stepglm[both]	0.820084790673026	0.748066748066748
glmBoost+Stepglm[backward]	0.820084790673026	0.748066748066748
Stepglm[both]+Enet[alpha=0.4]	0.826179120296767	0.761701261701262
Stepglm[backward]+Enet[alpha=0.4]	0.826179120296767	0.761701261701262
Stepglm[both]+Enet[alpha=0.3]	0.82458929517753	0.763329263329263
Stepglm[backward]+Enet[alpha=0.3]	0.82670906200318	0.757631257631258
Stepglm[both]+glmBoost	0.825649178590355	0.769230769230769
Stepglm[backward]+glmBoost	0.825384207737149	0.766381766381766
Stepglm[both]+Enet[alpha=0.5]	0.826974032856386	0.758445258445258
Stepglm[backward]+Enet[alpha=0.5]	0.826974032856386	0.758445258445258
RF	0.998675145733969	0.804843304843305
Lasso+GBM	0.955749867514573	0.796499796499797
RF+GBM	0.99311075781664	0.764550264550265
GBM	0.962109167991521	0.778388278388278
Stepglm[both]+SVM	0.828961314255432	0.6001221001221
Stepglm[backward]+SVM	0.842474827768945	0.619352869352869
Stepglm[both]+GBM	0.969528351881293	0.741554741554742
Stepglm[backward]+GBM	0.976947535771065	0.733211233211233
LDA	0.832008479067303	0.754578754578755
glmBoost+LDA	0.828563857975623	0.764143264143264
RF+LDA	0.811605723370429	0.783068783068783
Stepglm[both]+LDA	0.821674615792263	0.741554741554742
Stepglm[backward]+LDA	0.821674615792263	0.741554741554742
Lasso+LDA	0.816905140434552	0.812779812779813
XGBoost	0.78749337572867	0.675010175010175
Lasso+XGBoost	0.859432962374139	0.703194953194953
glmBoost+XGBoost	0.982909379968203	0.746642246642247
RF+XGBoost	0.98489666136725	0.732600732600733
Stepglm[both]+XGBoost	0.859432962374139	0.703194953194953
Stepglm[backward]+XGBoost	0.925940646528882	0.754578754578754
NaiveBayes	0.759671436142024	0.753154253154253
Lasso+NaiveBayes	0.777954425013249	0.771469271469271
glmBoost+NaiveBayes	0.770535241123476	0.770655270655271
RF+NaiveBayes	0.761261261261261	0.740944240944241
Stepglm[both]+NaiveBayes	0.779809220985692	0.768213268213268
Stepglm[backward]+NaiveBayes	0.779809220985692	0.768213268213268

## Sheet: fea_df
features	algorithm
APACHEII	SVM
PLT	SVM
RDWCV	SVM
PLR	SVM
SII	SVM
PCT	SVM
Ca	SVM
K	SVM
ALT	SVM
AST	SVM
TP	SVM
PTT	SVM
PH	SVM
Lac	SVM
SBP	SVM
SI	SVM
MAP	SVM
APACHEII	glmBoost+SVM
PLT	glmBoost+SVM
RDWCV	glmBoost+SVM
SII	glmBoost+SVM
PCT	glmBoost+SVM
Ca	glmBoost+SVM
K	glmBoost+SVM
TP	glmBoost+SVM
PTT	glmBoost+SVM
Lac	glmBoost+SVM
SBP	glmBoost+SVM
SI	glmBoost+SVM
APACHEII	Ridge
PLT	Ridge
RDWCV	Ridge
PLR	Ridge
SII	Ridge
PCT	Ridge
Ca	Ridge
K	Ridge
ALT	Ridge
AST	Ridge
TP	Ridge
PTT	Ridge
PH	Ridge
Lac	Ridge
SBP	Ridge
SI	Ridge
MAP	Ridge
APACHEII	Lasso+SVM
PLT	Lasso+SVM
SII	Lasso+SVM
K	Lasso+SVM
TP	Lasso+SVM
RDWCV	Lasso+SVM
Lac	Lasso+SVM
Ca	Lasso+SVM
SI	Lasso+SVM
APACHEII	glmBoost+Ridge
PLT	glmBoost+Ridge
RDWCV	glmBoost+Ridge
SII	glmBoost+Ridge
PCT	glmBoost+Ridge
Ca	glmBoost+Ridge
K	glmBoost+Ridge
TP	glmBoost+Ridge
PTT	glmBoost+Ridge
Lac	glmBoost+Ridge
SBP	glmBoost+Ridge
SI	glmBoost+Ridge
APACHEII	Enet[alpha=0.1]
PLT	Enet[alpha=0.1]
RDWCV	Enet[alpha=0.1]
PLR	Enet[alpha=0.1]
SII	Enet[alpha=0.1]
PCT	Enet[alpha=0.1]
Ca	Enet[alpha=0.1]
K	Enet[alpha=0.1]
ALT	Enet[alpha=0.1]
TP	Enet[alpha=0.1]
PTT	Enet[alpha=0.1]
PH	Enet[alpha=0.1]
Lac	Enet[alpha=0.1]
SBP	Enet[alpha=0.1]
SI	Enet[alpha=0.1]
MAP	Enet[alpha=0.1]
APACHEII	glmBoost+Enet[alpha=0.1]
PLT	glmBoost+Enet[alpha=0.1]
RDWCV	glmBoost+Enet[alpha=0.1]
SII	glmBoost+Enet[alpha=0.1]
PCT	glmBoost+Enet[alpha=0.1]
Ca	glmBoost+Enet[alpha=0.1]
K	glmBoost+Enet[alpha=0.1]
TP	glmBoost+Enet[alpha=0.1]
PTT	glmBoost+Enet[alpha=0.1]
Lac	glmBoost+Enet[alpha=0.1]
SBP	glmBoost+Enet[alpha=0.1]
SI	glmBoost+Enet[alpha=0.1]
APACHEII	Enet[alpha=0.2]
PLT	Enet[alpha=0.2]
RDWCV	Enet[alpha=0.2]
PLR	Enet[alpha=0.2]
SII	Enet[alpha=0.2]
PCT	Enet[alpha=0.2]
Ca	Enet[alpha=0.2]
K	Enet[alpha=0.2]
ALT	Enet[alpha=0.2]
TP	Enet[alpha=0.2]
PTT	Enet[alpha=0.2]
PH	Enet[alpha=0.2]
Lac	Enet[alpha=0.2]
SBP	Enet[alpha=0.2]
SI	Enet[alpha=0.2]
MAP	Enet[alpha=0.2]
APACHEII	Enet[alpha=0.3]
PLT	Enet[alpha=0.3]
RDWCV	Enet[alpha=0.3]
PLR	Enet[alpha=0.3]
SII	Enet[alpha=0.3]
PCT	Enet[alpha=0.3]
Ca	Enet[alpha=0.3]
K	Enet[alpha=0.3]
ALT	Enet[alpha=0.3]
TP	Enet[alpha=0.3]
PTT	Enet[alpha=0.3]
PH	Enet[alpha=0.3]
Lac	Enet[alpha=0.3]
SBP	Enet[alpha=0.3]
SI	Enet[alpha=0.3]
MAP	Enet[alpha=0.3]
APACHEII	glmBoost+Enet[alpha=0.3]
PLT	glmBoost+Enet[alpha=0.3]
RDWCV	glmBoost+Enet[alpha=0.3]
SII	glmBoost+Enet[alpha=0.3]
PCT	glmBoost+Enet[alpha=0.3]
Ca	glmBoost+Enet[alpha=0.3]
K	glmBoost+Enet[alpha=0.3]
TP	glmBoost+Enet[alpha=0.3]
PTT	glmBoost+Enet[alpha=0.3]
Lac	glmBoost+Enet[alpha=0.3]
SBP	glmBoost+Enet[alpha=0.3]
SI	glmBoost+Enet[alpha=0.3]
APACHEII	glmBoost+Enet[alpha=0.2]
PLT	glmBoost+Enet[alpha=0.2]
RDWCV	glmBoost+Enet[alpha=0.2]
SII	glmBoost+Enet[alpha=0.2]
PCT	glmBoost+Enet[alpha=0.2]
Ca	glmBoost+Enet[alpha=0.2]
K	glmBoost+Enet[alpha=0.2]
TP	glmBoost+Enet[alpha=0.2]
PTT	glmBoost+Enet[alpha=0.2]
Lac	glmBoost+Enet[alpha=0.2]
SBP	glmBoost+Enet[alpha=0.2]
SI	glmBoost+Enet[alpha=0.2]
APACHEII	Enet[alpha=0.4]
PLT	Enet[alpha=0.4]
RDWCV	Enet[alpha=0.4]
PLR	Enet[alpha=0.4]
SII	Enet[alpha=0.4]
Ca	Enet[alpha=0.4]
K	Enet[alpha=0.4]
TP	Enet[alpha=0.4]
PTT	Enet[alpha=0.4]
Lac	Enet[alpha=0.4]
SBP	Enet[alpha=0.4]
SI	Enet[alpha=0.4]
MAP	Enet[alpha=0.4]
APACHEII	glmBoost+Enet[alpha=0.4]
PLT	glmBoost+Enet[alpha=0.4]
RDWCV	glmBoost+Enet[alpha=0.4]
SII	glmBoost+Enet[alpha=0.4]
PCT	glmBoost+Enet[alpha=0.4]
Ca	glmBoost+Enet[alpha=0.4]
K	glmBoost+Enet[alpha=0.4]
TP	glmBoost+Enet[alpha=0.4]
PTT	glmBoost+Enet[alpha=0.4]
Lac	glmBoost+Enet[alpha=0.4]
SBP	glmBoost+Enet[alpha=0.4]
SI	glmBoost+Enet[alpha=0.4]
APACHEII	Lasso+glmBoost
PLT	Lasso+glmBoost
SII	Lasso+glmBoost
K	Lasso+glmBoost
TP	Lasso+glmBoost
RDWCV	Lasso+glmBoost
Lac	Lasso+glmBoost
Ca	Lasso+glmBoost
SI	Lasso+glmBoost
APACHEII	Enet[alpha=0.5]
PLT	Enet[alpha=0.5]
SII	Enet[alpha=0.5]
Ca	Enet[alpha=0.5]
K	Enet[alpha=0.5]
TP	Enet[alpha=0.5]
PTT	Enet[alpha=0.5]
Lac	Enet[alpha=0.5]
SBP	Enet[alpha=0.5]
SI	Enet[alpha=0.5]
APACHEII	glmBoost
PLT	glmBoost
SII	glmBoost
K	glmBoost
TP	glmBoost
PTT	glmBoost
Lac	glmBoost
SBP	glmBoost
SI	glmBoost
APACHEII	glmBoost+Enet[alpha=0.5]
PLT	glmBoost+Enet[alpha=0.5]
SII	glmBoost+Enet[alpha=0.5]
Ca	glmBoost+Enet[alpha=0.5]
K	glmBoost+Enet[alpha=0.5]
TP	glmBoost+Enet[alpha=0.5]
PTT	glmBoost+Enet[alpha=0.5]
Lac	glmBoost+Enet[alpha=0.5]
SBP	glmBoost+Enet[alpha=0.5]
SI	glmBoost+Enet[alpha=0.5]
APACHEII	Enet[alpha=0.6]
PLT	Enet[alpha=0.6]
RDWCV	Enet[alpha=0.6]
SII	Enet[alpha=0.6]
Ca	Enet[alpha=0.6]
K	Enet[alpha=0.6]
TP	Enet[alpha=0.6]
PTT	Enet[alpha=0.6]
Lac	Enet[alpha=0.6]
SBP	Enet[alpha=0.6]
SI	Enet[alpha=0.6]
APACHEII	glmBoost+Enet[alpha=0.6]
PLT	glmBoost+Enet[alpha=0.6]
RDWCV	glmBoost+Enet[alpha=0.6]
SII	glmBoost+Enet[alpha=0.6]
PCT	glmBoost+Enet[alpha=0.6]
Ca	glmBoost+Enet[alpha=0.6]
K	glmBoost+Enet[alpha=0.6]
TP	glmBoost+Enet[alpha=0.6]
PTT	glmBoost+Enet[alpha=0.6]
Lac	glmBoost+Enet[alpha=0.6]
SBP	glmBoost+Enet[alpha=0.6]
SI	glmBoost+Enet[alpha=0.6]
APACHEII	glmBoost+Enet[alpha=0.7]
PLT	glmBoost+Enet[alpha=0.7]
SII	glmBoost+Enet[alpha=0.7]
K	glmBoost+Enet[alpha=0.7]
TP	glmBoost+Enet[alpha=0.7]
PTT	glmBoost+Enet[alpha=0.7]
Lac	glmBoost+Enet[alpha=0.7]
SBP	glmBoost+Enet[alpha=0.7]
SI	glmBoost+Enet[alpha=0.7]
APACHEII	glmBoost+Enet[alpha=0.8]
PLT	glmBoost+Enet[alpha=0.8]
RDWCV	glmBoost+Enet[alpha=0.8]
SII	glmBoost+Enet[alpha=0.8]
PCT	glmBoost+Enet[alpha=0.8]
Ca	glmBoost+Enet[alpha=0.8]
K	glmBoost+Enet[alpha=0.8]
TP	glmBoost+Enet[alpha=0.8]
PTT	glmBoost+Enet[alpha=0.8]
Lac	glmBoost+Enet[alpha=0.8]
SBP	glmBoost+Enet[alpha=0.8]
SI	glmBoost+Enet[alpha=0.8]
APACHEII	Enet[alpha=0.8]
PLT	Enet[alpha=0.8]
SII	Enet[alpha=0.8]
K	Enet[alpha=0.8]
TP	Enet[alpha=0.8]
PTT	Enet[alpha=0.8]
Lac	Enet[alpha=0.8]
SBP	Enet[alpha=0.8]
SI	Enet[alpha=0.8]
APACHEII	Enet[alpha=0.9]
PLT	Enet[alpha=0.9]
RDWCV	Enet[alpha=0.9]
SII	Enet[alpha=0.9]
PCT	Enet[alpha=0.9]
Ca	Enet[alpha=0.9]
K	Enet[alpha=0.9]
TP	Enet[alpha=0.9]
PTT	Enet[alpha=0.9]
Lac	Enet[alpha=0.9]
SBP	Enet[alpha=0.9]
SI	Enet[alpha=0.9]
APACHEII	Lasso
PLT	Lasso
SII	Lasso
K	Lasso
TP	Lasso
RDWCV	Lasso
Lac	Lasso
Ca	Lasso
SI	Lasso
APACHEII	Enet[alpha=0.7]
PLT	Enet[alpha=0.7]
SII	Enet[alpha=0.7]
K	Enet[alpha=0.7]
TP	Enet[alpha=0.7]
PTT	Enet[alpha=0.7]
Lac	Enet[alpha=0.7]
SBP	Enet[alpha=0.7]
SI	Enet[alpha=0.7]
APACHEII	glmBoost+Enet[alpha=0.9]
PLT	glmBoost+Enet[alpha=0.9]
RDWCV	glmBoost+Enet[alpha=0.9]
SII	glmBoost+Enet[alpha=0.9]
PCT	glmBoost+Enet[alpha=0.9]
Ca	glmBoost+Enet[alpha=0.9]
K	glmBoost+Enet[alpha=0.9]
TP	glmBoost+Enet[alpha=0.9]
PTT	glmBoost+Enet[alpha=0.9]
Lac	glmBoost+Enet[alpha=0.9]
SBP	glmBoost+Enet[alpha=0.9]
SI	glmBoost+Enet[alpha=0.9]
APACHEII	glmBoost+Lasso
PLT	glmBoost+Lasso
SII	glmBoost+Lasso
K	glmBoost+Lasso
TP	glmBoost+Lasso
RDWCV	glmBoost+Lasso
Lac	glmBoost+Lasso
Ca	glmBoost+Lasso
SI	glmBoost+Lasso
APACHEII	Lasso+plsRglm
PLT	Lasso+plsRglm
SII	Lasso+plsRglm
K	Lasso+plsRglm
TP	Lasso+plsRglm
RDWCV	Lasso+plsRglm
Lac	Lasso+plsRglm
Ca	Lasso+plsRglm
SI	Lasso+plsRglm
APACHEII	glmBoost+plsRglm
PLT	glmBoost+plsRglm
SII	glmBoost+plsRglm
K	glmBoost+plsRglm
TP	glmBoost+plsRglm
PTT	glmBoost+plsRglm
Lac	glmBoost+plsRglm
SBP	glmBoost+plsRglm
SI	glmBoost+plsRglm
APACHEII	glmBoost+Stepglm[forward]
PLT	glmBoost+Stepglm[forward]
RDWCV	glmBoost+Stepglm[forward]
SII	glmBoost+Stepglm[forward]
PCT	glmBoost+Stepglm[forward]
Ca	glmBoost+Stepglm[forward]
K	glmBoost+Stepglm[forward]
TP	glmBoost+Stepglm[forward]
PTT	glmBoost+Stepglm[forward]
Lac	glmBoost+Stepglm[forward]
SBP	glmBoost+Stepglm[forward]
SI	glmBoost+Stepglm[forward]
APACHEII	Lasso+Stepglm[forward]
PLT	Lasso+Stepglm[forward]
SII	Lasso+Stepglm[forward]
K	Lasso+Stepglm[forward]
TP	Lasso+Stepglm[forward]
RDWCV	Lasso+Stepglm[forward]
Lac	Lasso+Stepglm[forward]
Ca	Lasso+Stepglm[forward]
SI	Lasso+Stepglm[forward]
PLT	RF+SVM
K	RF+SVM
Lac	RF+SVM
PTT	RF+SVM
SBP	RF+SVM
PLR	RF+SVM
APACHEII	Stepglm[forward]
PLT	Stepglm[forward]
RDWCV	Stepglm[forward]
PLR	Stepglm[forward]
SII	Stepglm[forward]
PCT	Stepglm[forward]
Ca	Stepglm[forward]
K	Stepglm[forward]
ALT	Stepglm[forward]
AST	Stepglm[forward]
TP	Stepglm[forward]
PTT	Stepglm[forward]
PH	Stepglm[forward]
Lac	Stepglm[forward]
SBP	Stepglm[forward]
SI	Stepglm[forward]
MAP	Stepglm[forward]
APACHEII	plsRglm
PLT	plsRglm
PLR	plsRglm
SII	plsRglm
K	plsRglm
ALT	plsRglm
AST	plsRglm
TP	plsRglm
PTT	plsRglm
Lac	plsRglm
SBP	plsRglm
SI	plsRglm
MAP	plsRglm
PLT	RF+Ridge
K	RF+Ridge
Lac	RF+Ridge
PTT	RF+Ridge
SBP	RF+Ridge
PLR	RF+Ridge
PLT	RF+Enet[alpha=0.1]
K	RF+Enet[alpha=0.1]
Lac	RF+Enet[alpha=0.1]
PTT	RF+Enet[alpha=0.1]
SBP	RF+Enet[alpha=0.1]
PLR	RF+Enet[alpha=0.1]
PLT	RF+plsRglm
K	RF+plsRglm
Lac	RF+plsRglm
PTT	RF+plsRglm
SBP	RF+plsRglm
PLR	RF+plsRglm
PLT	RF+Stepglm[forward]
K	RF+Stepglm[forward]
Lac	RF+Stepglm[forward]
PTT	RF+Stepglm[forward]
SBP	RF+Stepglm[forward]
PLR	RF+Stepglm[forward]
PLT	RF+Enet[alpha=0.2]
K	RF+Enet[alpha=0.2]
Lac	RF+Enet[alpha=0.2]
PTT	RF+Enet[alpha=0.2]
SBP	RF+Enet[alpha=0.2]
PLR	RF+Enet[alpha=0.2]
PLT	RF+Enet[alpha=0.3]
K	RF+Enet[alpha=0.3]
Lac	RF+Enet[alpha=0.3]
PTT	RF+Enet[alpha=0.3]
SBP	RF+Enet[alpha=0.3]
PLR	RF+Enet[alpha=0.3]
PLT	RF+Enet[alpha=0.6]
K	RF+Enet[alpha=0.6]
Lac	RF+Enet[alpha=0.6]
PTT	RF+Enet[alpha=0.6]
SBP	RF+Enet[alpha=0.6]
PLR	RF+Enet[alpha=0.6]
PLT	RF+Lasso
K	RF+Lasso
Lac	RF+Lasso
PTT	RF+Lasso
SBP	RF+Lasso
PLR	RF+Lasso
PLT	RF+Enet[alpha=0.7]
K	RF+Enet[alpha=0.7]
Lac	RF+Enet[alpha=0.7]
PTT	RF+Enet[alpha=0.7]
SBP	RF+Enet[alpha=0.7]
PLR	RF+Enet[alpha=0.7]
PLT	RF+Enet[alpha=0.5]
K	RF+Enet[alpha=0.5]
Lac	RF+Enet[alpha=0.5]
PTT	RF+Enet[alpha=0.5]
SBP	RF+Enet[alpha=0.5]
PLR	RF+Enet[alpha=0.5]
PLT	RF+glmBoost
K	RF+glmBoost
Lac	RF+glmBoost
PTT	RF+glmBoost
SBP	RF+glmBoost
PLR	RF+glmBoost
PLT	RF+Enet[alpha=0.9]
K	RF+Enet[alpha=0.9]
Lac	RF+Enet[alpha=0.9]
PTT	RF+Enet[alpha=0.9]
SBP	RF+Enet[alpha=0.9]
PLR	RF+Enet[alpha=0.9]
PLT	RF+Enet[alpha=0.4]
K	RF+Enet[alpha=0.4]
Lac	RF+Enet[alpha=0.4]
PTT	RF+Enet[alpha=0.4]
SBP	RF+Enet[alpha=0.4]
PLR	RF+Enet[alpha=0.4]
PLT	RF+Enet[alpha=0.8]
K	RF+Enet[alpha=0.8]
Lac	RF+Enet[alpha=0.8]
PTT	RF+Enet[alpha=0.8]
SBP	RF+Enet[alpha=0.8]
PLR	RF+Enet[alpha=0.8]
APACHEII	Stepglm[both]+Ridge
PLT	Stepglm[both]+Ridge
PCT	Stepglm[both]+Ridge
K	Stepglm[both]+Ridge
PTT	Stepglm[both]+Ridge
Lac	Stepglm[both]+Ridge
SBP	Stepglm[both]+Ridge
APACHEII	Stepglm[backward]+Ridge
PLT	Stepglm[backward]+Ridge
PCT	Stepglm[backward]+Ridge
K	Stepglm[backward]+Ridge
PTT	Stepglm[backward]+Ridge
Lac	Stepglm[backward]+Ridge
SBP	Stepglm[backward]+Ridge
APACHEII	Stepglm[both]+plsRglm
PLT	Stepglm[both]+plsRglm
K	Stepglm[both]+plsRglm
PTT	Stepglm[both]+plsRglm
Lac	Stepglm[both]+plsRglm
SBP	Stepglm[both]+plsRglm
APACHEII	Stepglm[backward]+plsRglm
PLT	Stepglm[backward]+plsRglm
K	Stepglm[backward]+plsRglm
PTT	Stepglm[backward]+plsRglm
Lac	Stepglm[backward]+plsRglm
SBP	Stepglm[backward]+plsRglm
APACHEII	Stepglm[both]+Enet[alpha=0.9]
PLT	Stepglm[both]+Enet[alpha=0.9]
PCT	Stepglm[both]+Enet[alpha=0.9]
K	Stepglm[both]+Enet[alpha=0.9]
PTT	Stepglm[both]+Enet[alpha=0.9]
Lac	Stepglm[both]+Enet[alpha=0.9]
SBP	Stepglm[both]+Enet[alpha=0.9]
APACHEII	Stepglm[backward]+Enet[alpha=0.9]
PLT	Stepglm[backward]+Enet[alpha=0.9]
PCT	Stepglm[backward]+Enet[alpha=0.9]
K	Stepglm[backward]+Enet[alpha=0.9]
PTT	Stepglm[backward]+Enet[alpha=0.9]
Lac	Stepglm[backward]+Enet[alpha=0.9]
SBP	Stepglm[backward]+Enet[alpha=0.9]
APACHEII	Stepglm[both]+Enet[alpha=0.1]
PLT	Stepglm[both]+Enet[alpha=0.1]
PCT	Stepglm[both]+Enet[alpha=0.1]
K	Stepglm[both]+Enet[alpha=0.1]
PTT	Stepglm[both]+Enet[alpha=0.1]
Lac	Stepglm[both]+Enet[alpha=0.1]
SBP	Stepglm[both]+Enet[alpha=0.1]
APACHEII	Stepglm[backward]+Enet[alpha=0.1]
PLT	Stepglm[backward]+Enet[alpha=0.1]
PCT	Stepglm[backward]+Enet[alpha=0.1]
K	Stepglm[backward]+Enet[alpha=0.1]
PTT	Stepglm[backward]+Enet[alpha=0.1]
Lac	Stepglm[backward]+Enet[alpha=0.1]
SBP	Stepglm[backward]+Enet[alpha=0.1]
APACHEII	Stepglm[both]+Enet[alpha=0.8]
PLT	Stepglm[both]+Enet[alpha=0.8]
PCT	Stepglm[both]+Enet[alpha=0.8]
K	Stepglm[both]+Enet[alpha=0.8]
PTT	Stepglm[both]+Enet[alpha=0.8]
Lac	Stepglm[both]+Enet[alpha=0.8]
SBP	Stepglm[both]+Enet[alpha=0.8]
APACHEII	Stepglm[backward]+Enet[alpha=0.8]
PLT	Stepglm[backward]+Enet[alpha=0.8]
PCT	Stepglm[backward]+Enet[alpha=0.8]
K	Stepglm[backward]+Enet[alpha=0.8]
PTT	Stepglm[backward]+Enet[alpha=0.8]
Lac	Stepglm[backward]+Enet[alpha=0.8]
SBP	Stepglm[backward]+Enet[alpha=0.8]
APACHEII	Stepglm[both]+Enet[alpha=0.2]
PLT	Stepglm[both]+Enet[alpha=0.2]
PCT	Stepglm[both]+Enet[alpha=0.2]
K	Stepglm[both]+Enet[alpha=0.2]
PTT	Stepglm[both]+Enet[alpha=0.2]
Lac	Stepglm[both]+Enet[alpha=0.2]
SBP	Stepglm[both]+Enet[alpha=0.2]
APACHEII	Stepglm[backward]+Enet[alpha=0.2]
PLT	Stepglm[backward]+Enet[alpha=0.2]
PCT	Stepglm[backward]+Enet[alpha=0.2]
K	Stepglm[backward]+Enet[alpha=0.2]
PTT	Stepglm[backward]+Enet[alpha=0.2]
Lac	Stepglm[backward]+Enet[alpha=0.2]
SBP	Stepglm[backward]+Enet[alpha=0.2]
APACHEII	Stepglm[both]+Lasso
PLT	Stepglm[both]+Lasso
PCT	Stepglm[both]+Lasso
K	Stepglm[both]+Lasso
PTT	Stepglm[both]+Lasso
Lac	Stepglm[both]+Lasso
SBP	Stepglm[both]+Lasso
APACHEII	Stepglm[backward]+Lasso
PLT	Stepglm[backward]+Lasso
PCT	Stepglm[backward]+Lasso
K	Stepglm[backward]+Lasso
PTT	Stepglm[backward]+Lasso
Lac	Stepglm[backward]+Lasso
SBP	Stepglm[backward]+Lasso
APACHEII	Stepglm[both]+Enet[alpha=0.6]
PLT	Stepglm[both]+Enet[alpha=0.6]
PCT	Stepglm[both]+Enet[alpha=0.6]
K	Stepglm[both]+Enet[alpha=0.6]
PTT	Stepglm[both]+Enet[alpha=0.6]
Lac	Stepglm[both]+Enet[alpha=0.6]
SBP	Stepglm[both]+Enet[alpha=0.6]
APACHEII	Stepglm[backward]+Enet[alpha=0.6]
PLT	Stepglm[backward]+Enet[alpha=0.6]
PCT	Stepglm[backward]+Enet[alpha=0.6]
K	Stepglm[backward]+Enet[alpha=0.6]
PTT	Stepglm[backward]+Enet[alpha=0.6]
Lac	Stepglm[backward]+Enet[alpha=0.6]
SBP	Stepglm[backward]+Enet[alpha=0.6]
PLT	glmBoost+GBM
K	glmBoost+GBM
Lac	glmBoost+GBM
SBP	glmBoost+GBM
APACHEII	glmBoost+GBM
PTT	glmBoost+GBM
RDWCV	glmBoost+GBM
SII	glmBoost+GBM
TP	glmBoost+GBM
PCT	glmBoost+GBM
SI	glmBoost+GBM
Ca	glmBoost+GBM
APACHEII	Stepglm[both]+Enet[alpha=0.7]
PLT	Stepglm[both]+Enet[alpha=0.7]
PCT	Stepglm[both]+Enet[alpha=0.7]
K	Stepglm[both]+Enet[alpha=0.7]
PTT	Stepglm[both]+Enet[alpha=0.7]
Lac	Stepglm[both]+Enet[alpha=0.7]
SBP	Stepglm[both]+Enet[alpha=0.7]
APACHEII	Stepglm[backward]+Enet[alpha=0.7]
PLT	Stepglm[backward]+Enet[alpha=0.7]
PCT	Stepglm[backward]+Enet[alpha=0.7]
K	Stepglm[backward]+Enet[alpha=0.7]
PTT	Stepglm[backward]+Enet[alpha=0.7]
Lac	Stepglm[backward]+Enet[alpha=0.7]
SBP	Stepglm[backward]+Enet[alpha=0.7]
APACHEII	Stepglm[both]
PLT	Stepglm[both]
PCT	Stepglm[both]
K	Stepglm[both]
PTT	Stepglm[both]
Lac	Stepglm[both]
SBP	Stepglm[both]
APACHEII	Stepglm[backward]
PLT	Stepglm[backward]
PCT	Stepglm[backward]
K	Stepglm[backward]
PTT	Stepglm[backward]
Lac	Stepglm[backward]
SBP	Stepglm[backward]
APACHEII	glmBoost+Stepglm[both]
PLT	glmBoost+Stepglm[both]
PCT	glmBoost+Stepglm[both]
K	glmBoost+Stepglm[both]
PTT	glmBoost+Stepglm[both]
Lac	glmBoost+Stepglm[both]
SI	glmBoost+Stepglm[both]
APACHEII	glmBoost+Stepglm[backward]
PLT	glmBoost+Stepglm[backward]
PCT	glmBoost+Stepglm[backward]
K	glmBoost+Stepglm[backward]
PTT	glmBoost+Stepglm[backward]
Lac	glmBoost+Stepglm[backward]
SI	glmBoost+Stepglm[backward]
APACHEII	Stepglm[both]+Enet[alpha=0.4]
PLT	Stepglm[both]+Enet[alpha=0.4]
PCT	Stepglm[both]+Enet[alpha=0.4]
K	Stepglm[both]+Enet[alpha=0.4]
PTT	Stepglm[both]+Enet[alpha=0.4]
Lac	Stepglm[both]+Enet[alpha=0.4]
SBP	Stepglm[both]+Enet[alpha=0.4]
APACHEII	Stepglm[backward]+Enet[alpha=0.4]
PLT	Stepglm[backward]+Enet[alpha=0.4]
PCT	Stepglm[backward]+Enet[alpha=0.4]
K	Stepglm[backward]+Enet[alpha=0.4]
PTT	Stepglm[backward]+Enet[alpha=0.4]
Lac	Stepglm[backward]+Enet[alpha=0.4]
SBP	Stepglm[backward]+Enet[alpha=0.4]
APACHEII	Stepglm[both]+Enet[alpha=0.3]
PLT	Stepglm[both]+Enet[alpha=0.3]
PCT	Stepglm[both]+Enet[alpha=0.3]
K	Stepglm[both]+Enet[alpha=0.3]
PTT	Stepglm[both]+Enet[alpha=0.3]
Lac	Stepglm[both]+Enet[alpha=0.3]
SBP	Stepglm[both]+Enet[alpha=0.3]
APACHEII	Stepglm[backward]+Enet[alpha=0.3]
PLT	Stepglm[backward]+Enet[alpha=0.3]
PCT	Stepglm[backward]+Enet[alpha=0.3]
K	Stepglm[backward]+Enet[alpha=0.3]
PTT	Stepglm[backward]+Enet[alpha=0.3]
Lac	Stepglm[backward]+Enet[alpha=0.3]
SBP	Stepglm[backward]+Enet[alpha=0.3]
APACHEII	Stepglm[both]+glmBoost
PLT	Stepglm[both]+glmBoost
PCT	Stepglm[both]+glmBoost
K	Stepglm[both]+glmBoost
PTT	Stepglm[both]+glmBoost
Lac	Stepglm[both]+glmBoost
SBP	Stepglm[both]+glmBoost
APACHEII	Stepglm[backward]+glmBoost
PLT	Stepglm[backward]+glmBoost
PCT	Stepglm[backward]+glmBoost
K	Stepglm[backward]+glmBoost
PTT	Stepglm[backward]+glmBoost
Lac	Stepglm[backward]+glmBoost
SBP	Stepglm[backward]+glmBoost
APACHEII	Stepglm[both]+Enet[alpha=0.5]
PLT	Stepglm[both]+Enet[alpha=0.5]
PCT	Stepglm[both]+Enet[alpha=0.5]
K	Stepglm[both]+Enet[alpha=0.5]
PTT	Stepglm[both]+Enet[alpha=0.5]
Lac	Stepglm[both]+Enet[alpha=0.5]
SBP	Stepglm[both]+Enet[alpha=0.5]
APACHEII	Stepglm[backward]+Enet[alpha=0.5]
PLT	Stepglm[backward]+Enet[alpha=0.5]
PCT	Stepglm[backward]+Enet[alpha=0.5]
K	Stepglm[backward]+Enet[alpha=0.5]
PTT	Stepglm[backward]+Enet[alpha=0.5]
Lac	Stepglm[backward]+Enet[alpha=0.5]
SBP	Stepglm[backward]+Enet[alpha=0.5]
PLT	RF
K	RF
Lac	RF
PTT	RF
SBP	RF
APACHEII	RF
APACHEII	Lasso+GBM
PLT	Lasso+GBM
SII	Lasso+GBM
K	Lasso+GBM
TP	Lasso+GBM
RDWCV	Lasso+GBM
Lac	Lasso+GBM
Ca	Lasso+GBM
SI	Lasso+GBM
PLT	RF+GBM
Lac	RF+GBM
K	RF+GBM
SBP	RF+GBM
PTT	RF+GBM
PLR	RF+GBM
PLT	GBM
K	GBM
Lac	GBM
SBP	GBM
APACHEII	GBM
PTT	GBM
PLR	GBM
ALT	GBM
RDWCV	GBM
TP	GBM
SI	GBM
Ca	GBM
MAP	GBM
SII	GBM
PCT	GBM
PH	GBM
AST	GBM
APACHEII	Stepglm[both]+SVM
PLT	Stepglm[both]+SVM
PCT	Stepglm[both]+SVM
K	Stepglm[both]+SVM
PTT	Stepglm[both]+SVM
Lac	Stepglm[both]+SVM
SBP	Stepglm[both]+SVM
APACHEII	Stepglm[backward]+SVM
PLT	Stepglm[backward]+SVM
PCT	Stepglm[backward]+SVM
K	Stepglm[backward]+SVM
PTT	Stepglm[backward]+SVM
Lac	Stepglm[backward]+SVM
SBP	Stepglm[backward]+SVM
PLT	Stepglm[both]+GBM
K	Stepglm[both]+GBM
Lac	Stepglm[both]+GBM
SBP	Stepglm[both]+GBM
APACHEII	Stepglm[both]+GBM
PTT	Stepglm[both]+GBM
PCT	Stepglm[both]+GBM
PLT	Stepglm[backward]+GBM
K	Stepglm[backward]+GBM
Lac	Stepglm[backward]+GBM
SBP	Stepglm[backward]+GBM
PTT	Stepglm[backward]+GBM
APACHEII	Stepglm[backward]+GBM
PCT	Stepglm[backward]+GBM
APACHEII	LDA
PLT	LDA
RDWCV	LDA
PLR	LDA
SII	LDA
PCT	LDA
Ca	LDA
K	LDA
ALT	LDA
AST	LDA
TP	LDA
PTT	LDA
PH	LDA
Lac	LDA
SBP	LDA
SI	LDA
MAP	LDA
APACHEII	glmBoost+LDA
PLT	glmBoost+LDA
RDWCV	glmBoost+LDA
SII	glmBoost+LDA
PCT	glmBoost+LDA
Ca	glmBoost+LDA
K	glmBoost+LDA
TP	glmBoost+LDA
PTT	glmBoost+LDA
Lac	glmBoost+LDA
SBP	glmBoost+LDA
SI	glmBoost+LDA
PLT	RF+LDA
K	RF+LDA
Lac	RF+LDA
PTT	RF+LDA
SBP	RF+LDA
PLR	RF+LDA
APACHEII	Stepglm[both]+LDA
PLT	Stepglm[both]+LDA
PCT	Stepglm[both]+LDA
K	Stepglm[both]+LDA
PTT	Stepglm[both]+LDA
Lac	Stepglm[both]+LDA
SBP	Stepglm[both]+LDA
APACHEII	Stepglm[backward]+LDA
PLT	Stepglm[backward]+LDA
PCT	Stepglm[backward]+LDA
K	Stepglm[backward]+LDA
PTT	Stepglm[backward]+LDA
Lac	Stepglm[backward]+LDA
SBP	Stepglm[backward]+LDA
APACHEII	Lasso+LDA
PLT	Lasso+LDA
SII	Lasso+LDA
K	Lasso+LDA
TP	Lasso+LDA
RDWCV	Lasso+LDA
Lac	Lasso+LDA
Ca	Lasso+LDA
SI	Lasso+LDA
APACHEII	XGBoost
PLT	XGBoost
RDWCV	XGBoost
PLR	XGBoost
SII	XGBoost
PCT	XGBoost
Ca	XGBoost
K	XGBoost
ALT	XGBoost
AST	XGBoost
TP	XGBoost
PTT	XGBoost
PH	XGBoost
Lac	XGBoost
SBP	XGBoost
SI	XGBoost
MAP	XGBoost
APACHEII	Lasso+XGBoost
PLT	Lasso+XGBoost
SII	Lasso+XGBoost
K	Lasso+XGBoost
TP	Lasso+XGBoost
RDWCV	Lasso+XGBoost
Lac	Lasso+XGBoost
Ca	Lasso+XGBoost
SI	Lasso+XGBoost
APACHEII	glmBoost+XGBoost
PLT	glmBoost+XGBoost
RDWCV	glmBoost+XGBoost
SII	glmBoost+XGBoost
PCT	glmBoost+XGBoost
Ca	glmBoost+XGBoost
K	glmBoost+XGBoost
TP	glmBoost+XGBoost
PTT	glmBoost+XGBoost
Lac	glmBoost+XGBoost
SBP	glmBoost+XGBoost
SI	glmBoost+XGBoost
PLT	RF+XGBoost
K	RF+XGBoost
Lac	RF+XGBoost
PTT	RF+XGBoost
SBP	RF+XGBoost
PLR	RF+XGBoost
APACHEII	Stepglm[both]+XGBoost
PLT	Stepglm[both]+XGBoost
PCT	Stepglm[both]+XGBoost
K	Stepglm[both]+XGBoost
PTT	Stepglm[both]+XGBoost
Lac	Stepglm[both]+XGBoost
SBP	Stepglm[both]+XGBoost
APACHEII	Stepglm[backward]+XGBoost
PLT	Stepglm[backward]+XGBoost
PCT	Stepglm[backward]+XGBoost
K	Stepglm[backward]+XGBoost
PTT	Stepglm[backward]+XGBoost
Lac	Stepglm[backward]+XGBoost
SBP	Stepglm[backward]+XGBoost
APACHEII	NaiveBayes
PLT	NaiveBayes
RDWCV	NaiveBayes
PLR	NaiveBayes
SII	NaiveBayes
PCT	NaiveBayes
Ca	NaiveBayes
K	NaiveBayes
ALT	NaiveBayes
AST	NaiveBayes
TP	NaiveBayes
PTT	NaiveBayes
PH	NaiveBayes
Lac	NaiveBayes
SBP	NaiveBayes
SI	NaiveBayes
MAP	NaiveBayes
APACHEII	Lasso+NaiveBayes
PLT	Lasso+NaiveBayes
SII	Lasso+NaiveBayes
K	Lasso+NaiveBayes
TP	Lasso+NaiveBayes
RDWCV	Lasso+NaiveBayes
Lac	Lasso+NaiveBayes
Ca	Lasso+NaiveBayes
SI	Lasso+NaiveBayes
APACHEII	glmBoost+NaiveBayes
PLT	glmBoost+NaiveBayes
RDWCV	glmBoost+NaiveBayes
SII	glmBoost+NaiveBayes
PCT	glmBoost+NaiveBayes
Ca	glmBoost+NaiveBayes
K	glmBoost+NaiveBayes
TP	glmBoost+NaiveBayes
PTT	glmBoost+NaiveBayes
Lac	glmBoost+NaiveBayes
SBP	glmBoost+NaiveBayes
SI	glmBoost+NaiveBayes
PLT	RF+NaiveBayes
K	RF+NaiveBayes
Lac	RF+NaiveBayes
PTT	RF+NaiveBayes
SBP	RF+NaiveBayes
PLR	RF+NaiveBayes
APACHEII	Stepglm[both]+NaiveBayes
PLT	Stepglm[both]+NaiveBayes
PCT	Stepglm[both]+NaiveBayes
K	Stepglm[both]+NaiveBayes
PTT	Stepglm[both]+NaiveBayes
Lac	Stepglm[both]+NaiveBayes
SBP	Stepglm[both]+NaiveBayes
APACHEII	Stepglm[backward]+NaiveBayes
PLT	Stepglm[backward]+NaiveBayes
PCT	Stepglm[backward]+NaiveBayes
K	Stepglm[backward]+NaiveBayes
PTT	Stepglm[backward]+NaiveBayes
Lac	Stepglm[backward]+NaiveBayes
SBP	Stepglm[backward]+NaiveBayes

## Sheet: Class_mat
	SVM	glmBoost+SVM	Ridge	Lasso+SVM	glmBoost+Ridge	Enet[alpha=0.1]	glmBoost+Enet[alpha=0.1]	Enet[alpha=0.2]	Enet[alpha=0.3]	glmBoost+Enet[alpha=0.3]	glmBoost+Enet[alpha=0.2]	Enet[alpha=0.4]	glmBoost+Enet[alpha=0.4]	Lasso+glmBoost	Enet[alpha=0.5]	glmBoost	glmBoost+Enet[alpha=0.5]	Enet[alpha=0.6]	glmBoost+Enet[alpha=0.6]	glmBoost+Enet[alpha=0.7]	glmBoost+Enet[alpha=0.8]	Enet[alpha=0.8]	Enet[alpha=0.9]	Lasso	Enet[alpha=0.7]	glmBoost+Enet[alpha=0.9]	glmBoost+Lasso	Lasso+plsRglm	glmBoost+plsRglm	glmBoost+Stepglm[forward]	Lasso+Stepglm[forward]	RF+SVM	Stepglm[forward]	plsRglm	RF+Ridge	RF+Enet[alpha=0.1]	RF+plsRglm	RF+Stepglm[forward]	RF+Enet[alpha=0.2]	RF+Enet[alpha=0.3]	RF+Enet[alpha=0.6]	RF+Lasso	RF+Enet[alpha=0.7]	RF+Enet[alpha=0.5]	RF+glmBoost	RF+Enet[alpha=0.9]	RF+Enet[alpha=0.4]	RF+Enet[alpha=0.8]	Stepglm[both]+Ridge
A2570059	0	0	0	0	0	0	0	0	0	0	0	0	0	0	0	0	0	0	0	0	0	0	0	0	0	0	0	0	0	0	0	0	0	0	0	0	0	0	0	0	0	0	0	0	0	0	0	0	0
A10017617	0	0	1	0	1	1	1	1	1	1	1	1	1	1	1	1	1	1	1	1	1	1	1	1	1	1	1	1	1	1	1	0	1	1	1	1	1	1	1	1	1	1	1	1	1	1	1	1	1
A2319163	0	0	0	0	0	0	0	0	0	0	0	0	0	0	0	0	0	0	0	0	0	0	0	0	0	0	0	0	0	0	0	0	0	0	0	0	0	0	0	0	0	0	0	0	0	0	0	0	0
A2478833	0	0	0	0	0	0	0	0	0	0	0	0	0	0	0	0	0	0	0	0	0	0	0	0	0	0	0	0	0	0	0	0	0	0	1	1	1	1	1	1	1	1	1	1	1	1	1	1	0
A10038221	1	1	1	1	1	1	1	1	1	1	1	1	1	1	1	1	1	1	1	1	1	1	1	1	1	1	1	1	1	1	1	1	1	1	1	1	1	1	1	1	1	1	1	1	1	1	1	1	0
A60635	1	1	1	1	1	1	1	1	1	1	1	1	1	1	1	1	1	1	1	1	1	1	1	1	1	1	1	1	1	1	1	1	1	1	1	1	1	1	1	1	1	1	1	1	1	1	1	1	1
A2682658	0	0	0	0	0	0	0	0	0	0	0	0	0	0	0	0	0	0	0	0	0	0	0	0	0	0	0	0	0	0	0	0	0	0	0	0	0	0	0	0	0	0	0	0	0	0	0	0	0
A702327	0	0	0	0	0	0	0	0	0	0	0	0	0	0	0	0	0	0	0	0	0	0	0	0	0	0	0	0	0	0	0	0	0	0	0	0	0	0	0	0	0	0	0	0	0	0	0	0	0
A1131651	0	0	0	0	0	0	0	0	0	0	0	0	0	0	0	0	0	0	0	0	0	0	0	0	0	0	0	0	0	0	0	0	0	0	0	0	0	0	0	0	0	0	0	0	0	0	0	0	0
A921899	0	0	0	0	0	0	0	0	0	0	0	0	0	0	0	0	0	0	0	0	0	0	0	0	0	0	0	0	0	0	0	0	0	0	0	0	0	0	0	0	0	0	0	0	0	0	0	0	0
A692760	0	0	0	0	0	0	0	0	0	0	0	0	0	0	0	0	0	0	0	0	0	0	0	0	0	0	0	0	0	0	0	0	0	0	0	0	0	0	0	0	0	0	0	0	0	0	0	0	0
A778796	0	0	0	0	0	0	0	0	0	0	0	0	0	0	0	0	0	0	0	0	0	0	0	0	0	0	0	0	0	0	0	0	0	0	0	0	0	0	0	0	0	0	0	0	0	0	0	0	0
A34330718	1	1	0	0	1	0	1	1	0	1	0	0	1	1	0	0	0	0	1	0	1	0	1	0	0	1	0	1	1	1	1	0	1	0	0	0	1	0	0	0	0	0	0	0	0	0	0	0	0
A2603978	0	0	0	0	0	0	0	0	0	0	0	0	0	0	0	0	0	0	0	0	0	0	0	0	0	0	0	0	0	0	0	0	0	0	0	0	0	0	0	0	0	0	0	0	0	0	0	0	0
A10021178	1	1	1	1	1	1	1	1	1	1	1	1	1	1	1	1	1	1	1	1	1	1	1	1	1	1	1	1	1	1	1	1	1	1	1	1	1	1	1	1	1	1	1	1	1	1	1	1	1
A1769247	1	1	0	1	0	0	0	0	0	0	0	0	0	0	0	0	0	0	0	0	0	0	0	0	0	0	0	0	0	0	0	1	0	0	0	0	0	0	0	0	0	0	0	0	0	0	0	0	0
ZA0035661	0	0	0	0	0	0	0	0	0	0	0	0	0	0	0	0	0	0	0	0	0	0	0	0	0	0	0	0	0	0	0	0	0	0	0	0	0	0	0	0	0	0	0	0	0	0	0	0	0
A352158	0	1	0	1	0	0	0	0	0	0	0	0	0	1	1	1	1	1	0	1	1	1	1	1	1	1	1	0	0	0	1	1	0	0	1	1	0	1	1	1	1	1	1	1	1	1	1	1	1
A10022255	0	0	0	0	0	0	0	0	0	0	0	0	0	0	0	0	0	0	0	0	0	0	0	0	0	0	0	0	0	0	0	0	0	0	1	1	0	1	1	1	1	1	1	1	1	1	1	1	1
A10025708	0	0	0	0	0	0	0	0	0	0	0	0	0	0	0	0	0	0	0	0	0	0	0	0	0	0	0	0	0	0	0	0	0	0	1	1	0	1	1	1	1	1	1	1	1	1	1	1	0
A998369	0	0	0	0	0	0	0	0	0	0	0	0	0	0	0	0	0	0	0	0	0	0	0	0	0	0	0	0	0	0	0	0	0	0	0	0	0	0	0	0	0	0	0	0	0	0	0	0	0
A10027657	1	1	1	0	1	0	1	0	0	0	0	0	0	0	0	0	0	0	0	0	0	0	0	0	0	0	0	0	0	1	0	0	1	0	0	0	0	0	0	0	0	0	0	0	0	0	0	0	0
A10018929	0	0	0	0	0	0	0	0	0	0	0	0	0	0	0	0	0	0	0	0	0	0	0	0	0	0	0	0	0	0	0	0	0	0	0	0	0	0	0	0	0	0	0	0	0	0	0	0	0
A580994	0	0	0	0	0	0	0	0	0	0	0	0	0	0	0	0	0	0	0	0	0	0	0	0	0	0	0	0	0	0	0	0	0	0	0	0	0	0	0	0	0	0	0	0	0	0	0	0	0
A2401246	1	1	1	1	1	1	1	1	1	1	1	1	1	1	1	1	1	1	1	1	1	1	1	1	1	1	1	1	1	1	1	1	1	1	1	1	1	1	1	1	1	1	1	1	1	1	1	1	1
A10026393	0	0	0	0	0	0	0	0	0	0	0	0	0	0	0	0	0	0	0	0	0	0	0	0	0	0	0	0	0	0	0	0	0	0	0	0	0	0	0	0	0	0	0	0	0	0	0	0	0
A336484	1	1	1	1	1	1	1	1	1	1	1	1	1	1	1	1	1	1	1	1	1	1	1	1	1	1	1	1	1	1	1	1	1	1	1	1	1	1	1	1	1	1	1	1	1	1	1	1	1
A10012833	0	0	0	0	0	0	0	0	0	0	0	0	0	0	0	0	0	0	0	0	0	0	0	0	0	0	0	0	0	0	0	0	0	0	0	0	0	0	0	0	0	0	0	0	0	0	0	0	0
A2305729	1	1	0	0	1	0	1	0	0	1	0	0	1	0	0	0	0	0	0	0	0	0	1	0	0	1	0	0	0	1	0	0	1	0	0	0	0	0	0	0	0	0	0	0	0	0	0	0	0
A10017984	0	0	1	0	1	1	1	1	1	1	1	0	1	1	0	0	0	0	1	0	0	0	1	0	0	1	0	1	1	1	1	0	1	1	0	0	0	0	0	0	0	0	0	0	0	0	0	0	0
A10041763	1	1	1	1	1	1	1	1	1	1	1	1	1	1	1	1	1	1	1	1	1	1	1	1	1	1	1	1	1	1	1	1	1	1	1	1	1	1	1	1	1	1	1	1	1	1	1	1	1
A2430588	0	0	0	0	0	0	0	0	0	0	0	0	0	0	0	0	0	0	0	0	0	0	0	0	0	0	0	0	0	0	0	0	0	0	0	0	0	0	0	0	0	0	0	0	0	0	0	0	0
A10038547	0	0	0	0	0	0	0	0	0	0	0	0	0	0	0	0	0	0	0	0	0	0	0	0	0	0	0	0	0	0	0	0	1	0	0	0	0	0	0	0	0	0	0	0	0	0	0	0	1
A10023800	1	1	1	0	1	1	1	1	1	1	1	1	1	1	1	1	1	1	1	1	1	1	1	1	1	1	1	1	1	1	1	0	1	1	1	1	1	1	1	1	1	1	1	1	1	1	1	1	1
A10021272	0	0	0	0	0	0	0	0	0	0	0	0	0	0	0	0	0	0	0	0	0	0	0	0	0	0	0	0	0	0	0	0	0	0	0	0	0	0	0	0	0	0	0	0	0	0	0	0	0
A10023731	1	1	1	1	1	1	1	1	1	1	1	1	1	1	1	1	1	1	1	1	1	1	1	1	1	1	1	1	1	1	1	1	1	1	1	1	1	1	1	1	1	1	1	1	1	1	1	1	1
A10023466	0	0	0	0	0	0	0	0	0	0	0	0	0	0	0	0	0	0	0	0	0	0	0	0	0	0	0	0	0	0	0	0	0	0	0	0	0	0	0	0	0	0	0	0	0	0	0	0	0
A626721	0	0	0	0	0	0	0	0	0	0	0	0	0	0	0	0	0	0	0	0	0	0	0	0	0	0	0	0	0	0	0	0	0	0	0	0	0	0	0	0	0	0	0	0	0	0	0	0	0
A2646069	0	0	0	0	0	0	0	0	0	0	0	0	0	0	0	0	0	0	0	0	0	0	0	0	0	0	0	0	0	0	0	0	0	0	0	0	0	0	0	0	0	0	0	0	0	0	0	0	0
ZA4562809	0	0	0	0	0	0	0	0	0	0	0	0	0	0	0	0	0	0	0	0	0	0	0	0	0	0	0	0	0	0	0	0	0	0	0	0	0	0	0	0	0	0	0	0	0	0	0	0	0
A10043799	1	1	1	1	1	1	1	1	1	1	1	1	1	1	1	1	1	1	1	1	1	1	1	1	1	1	1	1	1	1	1	1	1	1	1	1	1	1	1	1	1	1	1	1	1	1	1	1	1
A2668196	1	1	1	1	1	0	1	1	0	1	0	0	1	1	0	0	0	0	1	0	0	0	1	0	0	1	0	0	0	1	1	1	1	0	0	1	1	1	1	0	1	0	0	0	1	1	0	1	1
A10033037	1	1	1	1	1	1	1	1	1	1	1	1	1	1	1	1	1	1	1	1	1	1	1	1	1	1	1	1	1	1	1	1	1	1	1	1	1	1	1	1	1	1	1	1	1	1	1	1	1
A2698643	1	1	1	1	0	1	1	1	1	1	1	1	1	1	1	1	1	1	1	1	1	1	1	1	1	1	1	1	1	1	1	1	1	0	1	1	1	1	1	1	1	1	1	1	1	1	1	1	1
A10031943	0	0	0	0	0	0	0	0	0	0	0	0	0	0	0	0	0	0	0	0	0	0	0	0	0	0	0	0	0	0	0	0	0	0	0	0	0	0	0	0	0	0	0	0	0	0	0	0	0
A10044753	0	0	0	0	0	0	0	0	0	0	0	0	0	0	0	0	0	0	0	0	0	0	0	0	0	0	0	0	0	0	0	0	0	0	0	0	0	0	0	0	0	0	0	0	0	0	0	0	0
A10043024	1	1	1	1	1	1	1	1	1	1	1	1	1	1	1	1	1	1	1	1	1	1	1	1	1	1	1	1	1	1	1	1	1	1	1	1	1	1	1	1	1	1	1	1	1	1	1	1	1
A2578501	0	0	0	0	0	0	0	0	0	0	0	0	0	0	0	0	0	0	0	0	0	0	0	0	0	0	0	0	0	0	0	0	0	0	0	0	0	0	0	0	0	0	0	0	0	0	0	0	0
A10029981	0	0	1	1	1	1	1	1	1	1	1	1	1	1	1	1	1	1	1	1	1	1	1	1	1	1	1	1	1	1	1	1	1	1	1	1	1	1	1	1	1	1	1	1	1	1	1	1	1
A10041247	1	1	1	1	1	1	1	1	1	1	1	1	1	1	1	1	1	1	1	1	1	1	1	1	1	1	1	1	1	1	1	1	1	1	1	1	1	1	1	1	1	1	1	1	1	1	1	1	1
A2288168	0	0	0	0	0	0	0	0	0	0	0	0	0	0	0	0	0	0	0	0	0	0	0	0	0	0	0	0	0	0	0	0	0	0	0	0	0	0	0	0	0	0	0	0	0	0	0	0	0
A1918918	0	0	0	0	0	0	0	0	0	0	0	0	0	0	0	0	0	0	0	0	0	0	0	0	0	0	0	0	0	0	0	0	0	0	0	0	0	0	0	0	0	0	0	0	0	0	0	0	0
A430918	0	0	0	1	0	0	0	0	0	0	0	0	0	0	0	0	0	0	0	0	0	0	0	0	0	0	0	0	0	0	0	1	0	0	0	0	0	0	0	0	0	0	0	0	0	0	0	0	0
A1812715	0	0	0	0	0	0	0	0	0	0	0	0	0	0	0	0	0	0	0	0	0	0	0	0	0	0	0	0	0	0	0	0	0	0	0	0	0	0	0	0	0	0	0	0	0	0	0	0	0
A10062808	0	0	0	0	0	0	0	0	0	0	0	0	0	0	0	0	0	0	0	0	0	0	0	0	0	0	0	0	0	0	0	0	0	0	0	0	0	0	0	0	0	0	0	0	0	0	0	0	0
A10078893	1	1	1	1	1	1	1	1	1	1	1	1	1	1	1	1	1	1	1	1	1	1	1	1	1	1	1	1	1	1	1	1	1	1	1	1	1	1	1	1	1	1	1	1	1	1	1	1	1
A10054411	0	0	0	0	0	0	0	0	0	0	0	0	0	0	0	0	0	0	0	0	0	0	0	0	0	0	0	0	0	1	0	0	1	0	1	1	1	1	1	1	1	1	1	1	1	1	1	1	0
A10047290	0	0	0	0	0	0	0	0	0	0	0	0	0	0	0	0	0	0	0	0	0	0	0	0	0	0	0	0	0	0	0	0	0	0	0	0	0	0	0	0	0	0	0	0	0	0	0	0	0
A10064005	0	0	0	0	0	0	0	0	0	0	0	0	0	0	0	0	0	0	0	0	0	0	0	0	0	0	0	0	0	0	0	0	0	0	0	0	0	0	0	0	0	0	0	0	0	0	0	0	0
A10059422	1	1	1	1	1	1	1	1	1	1	1	1	1	1	1	1	1	1	1	1	1	1	1	1	1	1	1	1	1	1	1	1	1	1	1	1	1	1	1	1	1	1	1	1	1	1	1	1	1
A10057645	0	0	0	0	0	0	0	0	0	0	0	0	0	0	0	0	0	0	0	0	0	0	0	0	0	0	0	0	0	0	0	0	0	0	0	0	1	0	0	0	0	0	0	0	0	0	0	0	0
A825122	1	1	1	1	1	1	1	1	1	1	1	1	1	1	1	1	1	1	1	1	1	1	1	1	1	1	1	1	1	1	1	1	1	1	1	1	1	1	1	1	1	1	1	1	1	1	1	1	1
A309786	0	0	0	0	0	0	0	0	0	0	0	0	0	0	0	0	0	0	0	0	0	0	0	0	0	0	0	0	0	0	0	0	0	0	0	0	0	0	0	0	0	0	0	0	0	0	0	0	0
A216406	0	0	0	0	0	0	0	0	0	0	0	0	0	0	0	0	0	0	0	0	0	0	0	0	0	0	0	0	0	0	0	0	0	0	0	0	0	0	0	0	0	0	0	0	0	0	0	0	0
A10053898	0	0	0	0	0	0	0	0	0	0	0	0	0	0	0	0	0	0	0	0	0	0	0	0	0	0	0	0	0	0	0	0	0	0	0	0	0	0	0	0	0	0	0	0	0	0	0	0	0
A10049248	0	0	0	0	0	0	0	0	0	0	0	0	0	0	0	0	0	0	0	0	0	0	0	0	0	0	0	0	0	0	0	0	0	0	0	0	0	0	0	0	0	0	0	0	0	0	0	0	0
A10055916	1	1	1	1	1	1	1	1	1	1	1	1	1	1	1	1	1	1	1	1	1	1	1	1	1	1	1	1	1	1	1	1	1	1	1	1	1	1	1	1	1	1	1	1	1	1	1	1	1
A10069039	0	0	0	0	0	0	0	0	0	0	0	0	0	0	0	0	0	0	0	0	0	0	0	0	0	0	0	0	0	1	0	0	0	0	0	0	0	0	0	0	0	0	0	0	0	0	0	0	1
A677515	0	0	0	0	0	0	0	0	0	0	0	0	0	0	0	0	0	0	0	0	0	0	0	0	0	0	0	0	0	0	0	0	0	0	0	0	0	0	0	0	0	0	0	0	0	0	0	0	0
A10076220	0	0	0	0	0	0	0	0	0	0	0	0	0	0	0	0	0	0	0	0	0	0	0	0	0	0	0	1	1	0	0	0	0	0	1	1	1	1	1	1	1	1	1	1	1	1	1	1	0
A10068497	1	1	1	1	1	1	1	1	1	1	1	1	1	1	1	1	1	1	1	1	1	1	1	1	1	1	1	1	1	1	1	1	1	1	1	1	1	1	1	1	1	1	1	1	1	1	1	1	1
A10060168	0	0	0	0	0	0	0	0	0	0	0	0	0	0	0	0	0	0	0	0	0	0	0	0	0	0	0	0	0	0	0	0	0	0	0	0	0	0	0	0	0	0	0	0	0	0	0	0	0
A503194	0	0	0	0	0	0	0	0	0	0	0	0	0	0	0	0	0	0	0	0	0	0	0	0	0	0	0	0	0	0	0	0	0	0	0	0	0	0	0	0	0	0	0	0	0	0	0	0	0
A10069722	1	1	1	1	1	1	1	1	1	1	1	1	1	1	1	1	1	1	1	1	1	1	1	1	1	1	1	1	1	1	1	1	1	1	1	1	1	1	1	1	1	1	1	1	1	1	1	1	1
A10055285	0	0	0	0	0	0	0	0	0	0	0	0	0	0	0	0	0	0	0	0	0	0	0	0	0	0	0	0	0	0	0	0	0	0	0	0	0	0	0	0	0	0	0	0	0	0	0	0	0
A10071113	0	0	0	0	0	0	0	0	0	0	0	0	0	0	0	0	0	0	0	0	0	0	0	0	0	0	0	0	0	0	0	0	0	0	0	0	0	0	0	0	0	0	0	0	0	0	0	0	0
A10063309	1	1	1	1	1	1	1	1	1	1	1	1	1	1	1	1	1	1	1	1	1	1	1	1	1	1	1	1	1	1	1	0	1	1	1	1	1	1	1	1	1	1	1	1	1	1	1	1	1
A10047233	1	1	1	1	1	1	1	1	1	1	1	1	1	1	1	1	1	1	1	1	1	1	1	1	1	1	1	0	0	1	1	0	1	0	1	1	1	1	1	1	1	1	1	1	1	1	1	1	1
A10053543	1	1	1	0	1	1	1	1	1	1	1	1	1	1	1	1	1	1	1	1	1	1	1	1	1	1	1	1	1	1	1	0	1	1	1	1	1	0	1	1	1	0	1	1	0	0	1	0	1
A10072245	1	1	1	1	1	1	1	1	1	1	1	1	1	1	1	1	1	1	1	1	1	1	1	0	0	1	0	1	1	1	1	1	1	1	1	1	1	1	1	1	1	1	1	1	1	1	1	1	1
A464716	0	0	0	0	0	0	0	0	0	0	0	0	0	0	0	0	0	0	0	0	0	0	0	0	0	0	0	0	0	0	0	0	0	0	0	0	0	0	0	0	0	0	0	0	0	0	0	0	0
A10060608	0	0	0	0	0	0	0	0	0	0	0	0	0	0	0	0	0	0	0	0	0	0	0	0	0	0	0	0	0	0	0	0	0	0	0	0	0	0	0	0	0	0	0	0	0	0	0	0	0
A766904	0	0	0	0	0	0	0	0	0	0	0	0	0	0	0	0	0	0	0	0	0	0	0	0	0	0	0	0	0	0	0	0	0	0	0	0	0	0	0	0	0	0	0	0	0	0	0	0	0
A10074276	0	0	0	0	0	0	0	0	0	0	0	0	0	0	0	0	0	0	0	0	0	0	0	0	0	0	0	0	0	0	0	0	0	0	0	0	0	0	0	0	0	0	0	0	0	0	0	0	0
A10075465	0	0	0	0	0	0	0	0	0	0	0	0	0	0	0	0	0	0	0	0	0	0	0	0	0	0	0	0	0	0	0	0	0	0	0	0	0	0	0	0	0	0	0	0	0	0	0	0	0
A10049070	0	0	0	0	0	0	0	0	0	0	0	0	0	0	0	0	0	0	0	0	0	0	0	0	0	0	0	0	0	0	0	0	0	0	0	0	0	0	0	0	0	0	0	0	0	0	0	0	0
A10062434	1	1	0	1	0	0	1	1	0	1	0	1	1	1	1	1	1	1	1	1	1	1	1	1	1	1	1	1	1	1	1	1	1	1	0	1	0	1	0	0	1	0	0	0	1	1	0	1	1
A10046159	0	0	1	1	1	1	1	1	1	1	1	1	1	1	1	1	1	1	1	1	1	1	1	1	1	1	1	1	1	1	1	1	1	1	1	1	1	1	1	1	1	1	1	1	1	1	1	1	1
A10106129	1	1	1	1	1	1	1	1	1	1	1	1	1	1	1	1	1	1	1	1	1	1	1	1	1	1	1	1	1	1	1	1	1	1	1	1	1	1	1	1	1	1	1	1	1	1	1	1	1
A10108834	1	1	1	1	1	1	1	1	1	1	1	1	1	1	1	1	1	1	1	1	1	1	1	1	1	1	1	1	1	1	1	1	1	1	1	1	1	1	1	1	1	1	1	1	1	1	1	1	1
A10090643	0	0	0	0	0	0	0	0	0	0	0	0	0	0	0	0	0	0	0	0	0	0	0	0	0	0	0	0	0	0	0	0	0	1	0	0	0	0	0	0	0	0	0	0	0	0	0	0	0
A10090420	0	0	0	0	0	0	0	0	0	0	0	0	0	0	0	0	0	0	0	0	0	0	0	0	0	0	0	0	0	0	0	0	0	0	0	0	0	0	0	0	0	0	0	0	0	0	0	0	0
A10093263	0	0	0	0	0	0	0	0	0	0	0	0	0	0	0	0	0	0	0	0	0	0	0	0	0	0	0	0	0	0	0	0	0	0	0	0	0	0	0	0	0	0	0	0	0	0	0	0	0
A818368	0	0	0	0	0	0	0	0	0	0	0	0	0	0	0	0	0	0	0	0	0	0	0	0	0	0	0	0	0	0	0	0	0	0	0	0	0	0	0	0	0	0	0	0	0	0	0	0	0
A10086205	0	0	0	0	0	0	0	0	0	0	0	0	0	0	0	0	0	0	0	0	0	0	0	0	0	0	0	0	0	0	0	0	0	0	0	0	0	0	0	0	0	0	0	0	0	0	0	0	0
A10086715	1	1	1	1	1	1	1	1	1	1	1	1	1	1	1	1	1	1	1	1	1	1	1	1	1	1	1	1	1	1	1	1	1	1	1	1	1	1	1	1	1	1	1	1	1	1	1	1	1
A10103596	1	1	1	1	1	1	1	1	1	1	1	1	1	1	1	1	1	1	1	1	1	1	1	1	1	1	1	1	1	1	1	1	1	1	1	1	1	1	1	1	1	1	1	1	1	1	1	1	1
A10099973	1	1	1	1	1	1	1	1	0	1	0	0	1	1	0	0	0	0	0	0	0	0	0	0	0	0	0	1	1	1	1	0	1	1	0	0	1	1	0	0	0	0	0	0	0	1	0	1	0
A10104891	0	0	0	0	0	0	0	0	0	0	0	0	0	0	0	0	0	0	0	0	0	0	0	0	0	0	0	0	0	0	0	0	0	0	0	0	0	0	0	0	0	0	0	0	0	0	0	0	0
A10102266	1	1	1	1	1	1	1	1	1	1	1	1	1	1	1	1	1	1	1	1	1	1	1	1	1	1	1	1	1	1	1	1	1	0	1	1	0	1	1	1	1	1	1	1	1	1	1	1	1
A549975	1	1	1	1	1	1	1	1	1	1	1	1	1	1	1	1	1	1	1	1	1	1	1	1	1	1	1	1	1	1	1	0	1	1	1	1	1	1	1	1	1	1	1	1	1	1	1	1	1
A10111331	0	0	0	0	0	0	0	0	0	0	0	0	0	0	0	0	0	0	0	0	0	0	0	0	0	0	0	0	0	0	0	0	0	0	0	0	0	0	0	0	0	0	0	0	0	0	0	0	0
A10102341	0	0	0	0	0	0	0	0	0	0	0	0	0	0	0	0	0	0	0	0	0	0	0	0	0	0	0	0	0	0	0	0	0	0	0	0	0	0	0	0	0	0	0	0	0	0	0	0	0
A10087723	0	0	0	0	1	0	1	1	0	1	0	0	1	0	0	0	0	0	1	0	0	0	1	0	0	1	0	1	1	1	0	0	1	1	0	0	0	0	0	0	0	0	0	0	0	0	0	0	1
A10081502	0	1	1	1	1	1	1	1	1	1	1	1	1	1	1	1	1	1	1	1	1	1	1	0	0	1	0	1	1	1	1	1	0	1	1	1	1	1	1	1	1	1	1	1	1	1	1	1	1
A10089549	1	1	1	1	1	1	1	1	1	1	1	1	1	1	1	1	1	1	1	1	1	1	1	1	1	1	1	1	1	1	1	1	1	1	1	1	1	1	1	1	1	1	1	1	1	1	1	1	1
A10104034	0	0	0	0	0	0	0	0	0	0	0	0	0	0	0	0	0	0	0	0	0	0	0	0	0	0	0	0	0	0	0	0	0	0	0	0	0	0	0	0	0	0	0	0	0	0	0	0	0
A312271	0	0	0	0	0	0	0	0	0	1	0	0	1	1	0	1	0	1	1	1	1	1	1	1	0	1	1	0	0	1	1	0	1	0	1	1	0	1	1	1	1	1	1	1	1	1	1	1	1
A689886	0	0	0	0	0	0	0	0	0	0	0	0	0	0	0	0	0	0	0	0	0	0	0	0	0	0	0	0	0	0	0	0	0	0	0	0	0	0	0	0	0	0	0	0	0	0	0	0	0
A10108217	0	0	0	0	0	0	0	0	0	0	0	0	0	0	0	0	0	0	0	0	0	0	0	0	0	0	0	0	0	0	0	0	0	0	0	0	0	0	0	0	0	0	0	0	0	0	0	0	0
A10104331	1	1	1	1	1	1	1	1	1	1	1	1	1	1	1	1	1	1	1	1	1	1	1	1	1	1	1	1	1	1	1	1	1	1	1	1	1	1	1	1	1	1	1	1	1	1	1	1	1
A10090108	0	0	0	0	0	0	0	0	0	0	0	0	0	0	0	0	0	0	0	0	0	0	0	0	0	0	0	0	0	0	0	0	0	0	0	0	0	0	0	0	0	0	0	0	0	0	0	0	0
A10091872	0	0	0	0	0	0	0	0	0	0	0	0	0	0	0	0	0	0	0	0	0	0	0	0	0	0	0	0	0	0	0	0	0	0	0	0	0	0	0	0	0	0	0	0	0	0	0	0	0
A10126312	0	0	0	0	0	0	0	0	0	0	0	0	0	0	0	0	0	0	0	0	0	0	0	0	0	0	0	0	0	0	0	0	0	0	0	0	0	0	0	0	0	0	0	0	0	0	0	0	0
A526995	0	0	0	0	0	0	0	0	0	0	0	0	0	0	0	0	0	0	0	0	0	0	0	0	0	0	0	0	0	0	0	0	0	0	0	0	0	0	0	0	0	0	0	0	0	0	0	0	0
A10142667	0	0	0	0	0	0	0	0	0	0	0	0	0	0	0	0	0	0	0	0	0	0	0	0	0	0	0	0	0	0	0	0	0	0	0	0	0	0	0	0	0	0	0	0	0	0	0	0	0
A10135272	0	0	0	0	0	0	0	0	0	0	0	0	0	0	0	0	0	0	0	0	0	0	0	0	0	0	0	0	0	0	0	0	0	0	0	0	0	0	0	0	0	0	0	0	0	0	0	0	0
A10127890	0	0	0	0	0	0	0	0	0	0	0	0	0	0	0	0	0	0	0	0	0	0	0	0	0	0	0	0	0	0	0	0	0	0	0	0	0	0	0	0	0	0	0	0	0	0	0	0	0
A10121923	0	0	0	0	0	0	0	0	0	0	0	0	0	0	0	0	0	0	0	0	0	0	0	0	0	0	0	0	0	0	0	0	0	0	0	0	0	0	0	0	0	0	0	0	0	0	0	0	0
A10135547	0	0	0	0	0	0	0	0	0	0	0	0	0	0	0	0	0	0	0	0	0	0	0	0	0	0	0	0	0	0	0	0	0	0	0	0	0	0	0	0	0	0	0	0	0	0	0	0	0
A411825	0	0	0	0	0	0	0	0	0	0	0	0	0	0	0	0	0	0	0	0	0	0	0	0	0	0	0	0	0	0	0	0	0	0	0	0	0	0	0	0	0	0	0	0	0	0	0	0	0
A10140112	0	0	0	0	0	0	0	0	0	0	0	0	0	0	0	0	0	0	0	0	0	0	0	0	0	0	0	0	0	0	0	0	0	0	0	0	0	0	0	0	0	0	0	0	0	0	0	0	0
A10136859	0	0	0	0	0	0	0	0	0	0	0	0	0	0	0	0	0	0	0	0	0	0	0	0	0	0	0	0	0	0	0	0	1	0	0	0	0	0	0	0	0	0	0	0	0	0	0	0	0
A279103	0	0	0	0	0	0	0	0	0	0	0	0	0	0	0	0	0	0	0	0	0	0	0	0	0	0	0	0	0	0	0	0	0	0	0	0	0	0	0	0	0	0	0	0	0	0	0	0	0
A10065559	0	0	0	0	0	0	0	0	0	0	0	0	0	0	0	0	0	0	0	0	0	0	0	0	0	0	0	0	0	0	0	0	0	0	0	0	0	0	0	0	0	0	0	0	0	0	0	0	0
A647945	0	0	0	0	0	0	0	0	0	0	0	0	0	0	0	0	0	0	0	0	0	0	0	0	0	0	0	1	1	0	0	0	0	1	0	0	0	0	0	0	0	0	0	0	0	0	0	0	0
A649581	0	0	0	0	0	0	0	0	0	0	0	0	0	0	0	0	0	0	0	0	0	0	0	0	0	0	0	0	0	0	0	0	0	1	0	0	0	0	0	0	0	0	0	0	0	0	0	0	0
A616433	1	1	1	1	1	1	1	1	1	1	1	1	1	1	1	1	1	1	1	1	1	1	1	1	1	1	1	1	1	1	1	1	1	0	1	1	0	1	1	1	1	1	1	1	1	1	1	1	1
A625478	0	0	0	0	0	0	0	0	0	0	0	0	0	0	0	0	0	0	0	0	0	0	0	0	0	0	0	0	0	0	0	0	0	0	0	0	0	0	0	0	0	0	0	0	0	0	0	0	0
A191439	0	0	0	0	0	0	0	0	0	0	0	0	0	0	0	0	0	0	0	0	0	0	0	0	0	0	0	0	0	0	0	0	0	0	0	0	0	0	0	0	0	0	0	0	0	0	0	0	0
A644557	0	0	0	0	0	0	0	0	0	0	0	0	0	0	0	0	0	0	0	0	0	0	0	0	0	0	0	0	0	0	0	0	0	0	0	0	0	0	0	0	0	0	0	0	0	0	0	0	0
A222439	0	1	1	0	1	1	1	1	1	1	1	1	1	1	1	1	1	1	1	1	1	1	1	1	1	1	1	1	1	1	1	0	1	1	1	1	1	1	1	1	1	1	1	1	1	1	1	1	1
A613659	0	0	0	0	0	0	0	0	0	0	0	0	0	0	0	0	0	0	0	0	0	0	0	0	0	0	0	0	0	0	0	0	0	0	0	0	0	0	0	0	0	0	0	0	0	0	0	0	0
A233839	0	0	0	1	0	0	0	0	0	0	0	0	0	0	0	0	0	0	0	0	0	0	0	0	0	0	0	0	0	0	0	0	0	0	0	0	0	0	0	0	0	0	0	0	0	0	0	0	0
A635836	0	0	0	0	0	0	0	0	0	0	0	0	0	0	0	0	0	0	0	0	0	0	0	0	0	0	0	0	0	0	0	0	0	0	0	0	0	0	0	0	0	0	0	0	0	0	0	0	0
A669891	1	1	1	1	1	1	1	1	1	1	1	1	1	1	1	1	1	1	1	1	1	1	1	1	1	1	1	1	1	1	1	1	1	1	1	1	1	1	1	1	1	1	1	1	1	1	1	1	1
A669479	0	0	0	0	0	0	0	0	0	0	0	0	0	0	0	0	0	0	0	0	0	0	0	0	0	0	0	0	0	0	0	0	0	0	0	0	0	0	0	0	0	0	0	0	0	0	0	0	0
A664249	0	0	0	0	0	0	0	0	0	0	0	0	0	0	0	0	0	0	0	0	0	0	0	0	0	0	0	0	0	0	0	0	0	0	0	0	0	0	0	0	0	0	0	0	0	0	0	0	0
A350180	1	1	1	1	1	1	1	1	1	1	1	1	1	1	1	1	1	1	1	1	1	1	1	1	1	1	1	1	1	1	1	1	1	1	1	1	1	1	1	1	1	1	1	1	1	1	1	1	1
A440362	1	1	1	1	1	1	1	1	1	1	1	1	1	1	1	1	1	1	1	1	1	1	1	1	1	1	1	1	1	1	1	1	1	1	1	1	1	1	1	1	1	1	1	1	1	1	1	1	1
A371129	0	0	0	0	0	0	0	0	0	0	0	0	0	0	0	0	0	0	0	0	0	0	0	0	0	0	0	0	0	0	0	0	0	0	0	0	0	0	0	0	0	0	0	0	0	0	0	0	0
A662189	1	0	1	1	1	1	1	1	1	1	0	0	1	1	0	0	0	0	1	0	1	0	1	0	0	1	0	1	1	1	1	1	0	1	1	1	1	1	1	1	1	1	1	1	1	1	1	1	0
A676501	1	1	1	1	1	1	1	1	1	1	1	1	1	1	1	1	1	1	1	1	1	1	1	1	1	1	1	1	1	1	1	1	1	1	1	1	1	1	1	1	1	1	1	1	1	1	1	1	1
A687478	0	0	0	0	0	0	0	0	0	0	0	0	0	0	0	0	0	0	0	0	0	0	0	0	0	0	0	0	0	0	0	0	0	0	0	0	0	0	0	0	0	0	0	0	0	0	0	0	0
A673209	1	1	1	1	1	1	1	1	1	1	1	1	1	1	1	1	1	1	1	1	1	1	1	1	1	1	1	1	1	1	1	1	1	1	1	1	1	1	1	1	1	1	1	1	1	1	1	1	1
A476985	0	0	0	0	0	0	0	0	0	0	0	0	0	0	0	0	0	0	0	0	0	0	0	0	0	0	0	0	0	0	0	0	0	0	0	0	0	0	0	0	0	0	0	0	0	0	0	0	0
A285869	0	0	0	0	0	0	0	0	0	0	0	0	0	0	0	0	0	0	0	0	0	0	0	0	0	0	0	0	0	0	0	0	0	0	0	0	0	0	0	0	0	0	0	0	0	0	0	0	0
A563753	0	0	0	0	0	0	0	0	0	0	0	0	0	0	0	0	0	0	0	0	0	0	0	0	0	0	0	0	0	0	0	0	0	0	0	0	0	0	0	0	0	0	0	0	0	0	0	0	0
A725318	0	0	1	1	1	1	1	1	1	1	1	1	1	1	1	1	1	1	1	1	1	1	1	1	1	1	1	1	1	1	1	1	1	1	1	1	1	1	1	1	1	1	1	1	1	1	1	1	1
A419723	1	0	1	0	1	1	1	1	1	1	0	0	1	1	0	1	0	1	1	1	1	1	1	1	0	1	1	1	1	1	1	1	1	1	1	1	1	1	1	1	1	1	1	1	1	1	1	1	1
A717827	0	0	0	0	0	0	0	0	0	0	0	0	0	1	0	1	0	1	0	1	1	1	0	1	0	0	1	1	1	0	1	1	0	1	1	1	1	1	1	1	1	1	1	1	1	1	1	1	0
A715811	0	0	0	0	0	0	0	0	0	0	0	0	0	0	0	0	0	0	0	0	0	0	0	0	0	0	0	0	0	0	0	0	0	0	0	0	0	0	0	0	0	0	0	0	0	0	0	0	0
A511049	1	1	1	1	1	1	1	1	1	1	1	1	1	1	1	1	1	1	1	1	1	1	1	1	1	1	1	1	1	1	1	1	1	1	1	1	1	1	1	1	1	1	1	1	1	1	1	1	1
A284016	1	1	1	1	1	1	1	1	1	1	1	1	1	1	1	1	1	1	1	1	1	1	1	1	1	1	1	1	1	1	1	1	1	0	1	1	1	1	1	1	1	1	1	1	1	1	1	1	1
A689563	0	0	0	0	0	0	0	0	0	0	0	0	0	0	0	0	0	0	0	0	0	0	0	0	0	0	0	1	1	0	0	0	0	1	1	1	1	1	1	1	1	1	1	1	1	1	1	1	0
A726666	0	0	0	0	0	0	0	0	0	0	0	0	0	0	0	0	0	0	0	0	0	0	0	0	0	0	0	0	0	0	0	0	0	0	0	0	0	0	0	0	0	0	0	0	0	0	0	0	0
A714322	1	1	0	1	0	0	0	0	0	0	0	0	0	0	0	0	0	0	0	0	0	0	0	0	0	0	0	0	0	0	0	1	0	0	0	0	0	0	0	0	0	0	0	0	0	0	0	0	0
A544644	0	0	0	0	0	0	0	0	0	0	0	0	0	0	0	0	0	0	0	0	0	0	0	0	0	0	0	0	0	0	0	0	0	0	0	0	0	0	0	0	0	0	0	0	0	0	0	0	0
A708844	1	1	1	1	1	1	1	1	1	1	1	1	1	1	1	1	1	1	1	1	1	1	1	1	1	1	1	1	1	1	1	1	1	1	1	1	1	1	1	1	1	1	1	1	1	1	1	1	1
A382002	1	1	1	1	1	1	1	1	1	1	1	1	1	1	1	1	1	1	1	1	1	1	1	1	1	1	1	1	1	1	1	1	1	1	1	1	1	1	1	1	1	1	1	1	1	1	1	1	1
A693195	0	0	0	0	0	0	0	0	0	0	0	0	0	0	0	0	0	0	0	0	0	0	0	0	0	0	0	0	0	0	0	0	0	0	0	0	0	0	0	0	0	0	0	0	0	0	0	0	0
A696291	0	0	0	0	0	0	0	0	0	0	0	0	0	0	0	0	0	0	0	0	0	0	0	0	0	0	0	1	1	0	0	0	0	1	0	0	0	0	0	0	0	0	0	0	0	0	0	0	0
A316823	0	0	0	0	0	0	0	0	0	0	0	0	0	0	0	0	0	0	0	0	0	0	0	0	0	0	0	0	0	0	0	0	0	0	0	0	0	0	0	0	0	0	0	0	0	0	0	0	0
A629174	1	1	1	1	1	1	1	1	1	1	1	1	1	1	1	1	1	1	1	1	1	1	1	1	1	1	1	1	1	1	1	1	1	1	0	1	0	0	1	0	1	0	0	1	1	0	0	1	0
A718420	0	0	0	0	0	0	0	0	0	0	0	0	0	1	0	0	0	0	0	0	0	0	0	0	0	0	0	0	0	0	1	0	0	0	0	0	0	0	0	0	0	0	0	0	0	0	0	0	0
A713465	0	0	0	0	0	0	0	0	0	0	0	0	0	0	0	0	0	0	0	0	0	0	0	0	0	0	0	0	0	0	0	0	0	0	0	0	0	0	0	0	0	0	0	0	0	0	0	0	0
A258936	0	0	0	0	0	0	0	0	0	0	0	0	0	0	0	0	0	0	0	0	0	0	0	0	0	0	0	0	0	0	1	0	0	1	1	1	1	1	1	1	1	1	1	1	1	1	1	1	0
A702335	0	0	0	0	0	0	0	0	0	0	0	0	0	0	0	0	0	0	0	0	0	0	0	0	0	0	0	0	0	0	0	0	0	0	0	0	0	0	0	0	0	0	0	0	0	0	0	0	0
A699695	0	1	0	1	0	0	0	0	0	0	0	0	0	0	0	0	0	0	0	0	0	0	0	0	0	0	0	0	0	0	0	1	0	0	0	0	0	0	0	0	0	0	0	0	0	0	0	0	0
A701282	0	0	0	0	0	0	0	0	0	0	0	0	0	0	0	0	0	0	0	0	0	0	0	0	0	0	0	0	0	0	0	0	0	0	0	1	0	1	0	0	1	0	0	0	0	1	0	0	0
A724526	1	1	1	1	1	1	1	1	1	1	1	1	1	1	1	1	1	1	1	1	1	1	1	1	1	1	1	1	1	1	1	1	1	1	1	1	1	1	1	1	1	1	1	1	1	1	1	1	1
A530172	0	0	0	0	0	0	0	0	0	0	0	0	0	0	0	0	0	0	0	0	0	0	0	0	0	0	0	0	0	0	0	0	0	0	0	0	0	0	0	0	0	0	0	0	0	0	0	0	0
A715894	1	1	1	1	1	1	1	1	1	1	1	1	1	1	1	1	1	1	1	1	1	1	1	1	1	1	1	1	1	1	1	1	1	1	1	1	1	1	1	1	1	1	1	1	1	1	1	1	1
A709092	0	0	0	0	0	0	0	0	0	0	0	0	0	0	0	0	0	0	0	0	0	0	0	0	0	0	0	0	0	0	0	0	0	0	0	0	0	0	0	0	0	0	0	0	0	0	0	0	0
A758595	1	0	0	0	1	1	1	1	1	1	1	1	1	1	1	1	1	1	1	1	1	1	1	1	1	1	1	0	0	1	1	0	0	1	1	1	1	1	1	1	1	1	1	1	1	1	1	1	1
A758961	0	0	0	0	0	0	0	0	0	0	0	0	0	0	0	0	0	0	0	0	0	0	0	0	0	0	0	0	0	0	0	0	0	0	0	0	0	0	0	0	0	0	0	0	0	0	0	0	0
A88664	1	0	1	0	1	1	0	0	0	0	0	0	0	0	0	0	0	0	0	0	0	0	0	0	0	0	0	1	1	0	0	0	0	1	0	0	1	0	0	0	0	0	0	0	0	0	0	0	0
A499739	1	1	1	1	1	1	1	1	1	1	1	1	1	1	1	1	1	1	1	1	1	1	1	1	1	1	1	1	1	1	1	1	1	1	1	1	1	1	1	1	1	1	1	1	1	1	1	1	1
A755187	1	1	1	1	1	1	1	1	1	1	1	1	1	1	1	1	1	1	1	1	1	1	1	1	1	1	1	1	1	1	1	1	1	1	1	1	1	1	1	1	1	1	1	1	1	1	1	1	1
A758289	1	1	1	1	1	1	1	1	1	1	1	1	1	1	1	1	1	1	1	1	1	1	1	1	1	1	1	1	1	1	1	1	1	1	1	1	1	1	1	1	1	1	1	1	1	1	1	1	1
A734355	0	0	0	0	0	0	0	0	0	0	0	0	0	1	0	0	0	0	0	0	0	0	0	0	0	0	0	0	0	0	1	0	0	0	1	1	1	1	1	1	1	1	1	1	1	1	1	1	0
A763109	0	0	0	0	0	0	0	0	0	0	0	0	0	0	0	0	0	0	0	0	0	0	0	0	0	0	0	0	0	0	0	1	1	0	0	0	0	0	0	0	0	0	0	0	0	0	0	0	1
A728642	0	0	0	0	0	0	0	0	0	0	0	0	0	0	0	0	0	0	0	0	0	0	0	0	0	0	0	0	0	0	0	0	0	0	0	0	0	0	0	0	0	0	0	0	0	0	0	0	0
A420452	0	0	0	0	0	0	0	0	0	0	0	0	0	0	0	0	0	0	0	0	0	0	0	0	0	0	0	0	0	0	0	0	0	0	0	0	0	0	0	0	0	0	0	0	0	0	0	0	0
A524729	1	0	1	0	1	1	1	1	0	1	0	0	1	0	0	0	0	0	0	0	0	0	0	0	0	0	0	0	0	1	0	0	1	1	0	0	0	0	0	0	0	0	0	0	0	0	0	0	0
A33477514	0	0	0	0	0	0	0	0	0	0	0	0	0	0	0	0	0	0	0	0	0	0	0	0	0	0	0	0	0	0	0	1	0	0	0	0	0	0	0	0	0	0	0	0	0	0	0	0	0
A741893	0	0	0	0	0	0	0	0	0	0	0	0	0	0	0	0	0	0	0	0	0	0	0	0	0	0	0	0	0	0	0	0	0	0	0	0	0	0	0	0	0	0	0	0	0	0	0	0	0
A728372	0	0	0	0	0	0	0	0	0	0	0	0	0	0	0	0	0	0	0	0	0	0	0	0	0	0	0	0	0	0	0	0	0	0	0	0	0	0	0	0	0	0	0	0	0	0	0	0	0
A751741	0	0	1	0	1	1	1	1	0	1	1	0	1	0	0	1	0	1	1	0	1	1	1	1	0	1	1	1	1	1	0	0	1	0	0	0	0	0	0	0	0	0	0	0	0	0	0	0	1
A737906	0	0	0	0	0	0	0	0	0	0	0	0	0	1	0	0	0	0	0	0	0	0	0	0	0	0	0	0	0	0	1	0	0	1	1	1	1	1	1	1	1	1	1	1	1	1	1	1	0
A766375	1	1	1	1	1	1	1	1	1	1	1	1	1	1	1	1	1	1	1	1	1	1	1	1	1	1	1	1	1	1	1	1	1	1	1	1	1	1	1	1	1	1	1	1	1	1	1	1	1
A328116	0	0	0	0	0	0	0	0	0	0	0	0	0	0	0	0	0	0	0	0	0	0	0	0	0	0	0	0	0	0	0	0	0	0	0	0	0	0	0	0	0	0	0	0	0	0	0	0	0
A745558	0	0	0	0	0	0	0	0	0	0	0	0	0	0	0	0	0	0	0	0	0	0	0	0	0	0	0	0	0	0	0	0	0	0	0	0	0	0	0	0	0	0	0	0	0	0	0	0	0
A678368	0	0	0	0	0	0	0	0	0	0	0	0	0	0	0	0	0	0	0	0	0	0	0	0	0	0	0	0	0	0	0	0	0	0	0	0	0	0	0	0	0	0	0	0	0	0	0	0	0
A728509	0	0	0	0	0	0	0	0	0	0	0	0	0	0	0	0	0	0	0	0	0	0	0	0	0	0	0	0	0	0	0	0	0	0	0	0	0	0	0	0	0	0	0	0	0	0	0	0	0
A732542	1	1	1	1	1	1	1	1	1	1	1	1	1	1	1	1	1	1	1	1	1	1	1	1	1	1	1	1	1	1	1	0	1	1	1	1	1	1	1	1	1	1	1	1	1	1	1	1	1
A749798	1	0	1	1	1	1	1	1	1	1	1	1	1	1	1	1	1	1	1	1	1	1	1	1	1	1	1	1	1	1	1	1	0	1	1	1	1	1	1	1	1	1	1	1	1	1	1	1	1
A34211022	1	1	1	1	1	1	1	1	1	1	1	1	1	1	1	1	1	1	1	1	1	1	1	0	1	1	0	1	1	1	1	1	1	1	1	1	1	1	1	1	1	1	1	1	1	1	1	1	0
A573672	0	0	0	0	0	0	0	0	0	0	0	0	0	0	0	0	0	0	0	0	0	0	0	0	0	0	0	0	0	0	0	0	0	0	0	0	0	1	0	0	0	0	0	0	0	0	0	0	1
A740231	1	1	1	1	1	1	1	1	1	1	1	1	1	1	1	1	1	1	1	1	1	1	1	1	1	1	1	1	1	1	1	1	1	1	1	1	1	1	1	1	1	1	1	1	1	1	1	1	1
A746075	0	0	0	0	0	0	0	0	0	0	0	0	0	0	0	0	0	0	0	0	0	0	0	0	0	0	0	0	0	1	0	0	1	0	0	0	0	0	0	0	0	0	0	0	0	0	0	0	0
A312011	0	0	0	0	0	0	0	0	0	0	0	0	0	0	0	0	0	0	0	0	0	0	0	0	0	0	0	0	0	0	0	0	0	0	0	0	0	0	0	0	0	0	0	0	0	0	0	0	0
A633404	1	1	0	1	1	0	0	0	0	0	0	0	0	0	0	0	0	0	0	0	0	0	0	0	0	0	0	1	1	1	0	0	1	1	0	0	1	0	0	0	0	0	0	0	0	0	0	0	0
A698304	0	0	0	0	0	0	0	0	0	0	0	0	0	0	0	0	0	0	0	0	0	0	0	0	0	0	0	0	0	0	0	0	0	0	0	0	0	0	0	0	0	0	0	0	0	0	0	0	0
A734922	1	1	0	0	0	0	0	0	0	0	0	0	0	0	0	0	0	0	0	0	0	0	0	0	0	0	0	0	0	1	0	0	1	0	0	0	0	0	0	0	0	0	0	0	0	0	0	0	0
A738495	0	0	0	0	0	0	0	0	0	0	0	0	0	0	0	0	0	0	0	0	0	0	0	0	0	0	0	0	0	0	0	0	0	0	0	0	0	0	0	0	0	0	0	0	0	0	0	0	0
A734840	1	1	0	1	0	0	0	0	0	1	0	0	1	1	0	0	0	0	1	0	0	0	1	0	0	1	0	0	0	1	1	1	1	0	0	0	0	0	0	0	0	0	0	0	0	0	0	0	1
A740360	0	0	0	0	0	0	0	0	0	0	0	0	0	0	0	0	0	0	0	0	0	0	0	0	0	0	0	0	0	0	0	0	0	0	0	0	0	0	0	0	0	0	0	0	0	0	0	0	0
A523985	0	0	0	0	0	0	0	0	0	0	0	0	0	0	0	0	0	0	0	0	0	0	0	0	0	0	0	0	0	0	0	0	0	0	0	0	0	0	0	0	0	0	0	0	0	0	0	0	0
A569581	0	0	0	0	0	0	0	0	0	0	0	0	0	0	0	0	0	0	0	0	0	0	0	0	0	0	0	0	0	0	0	0	0	0	0	0	0	0	0	0	0	0	0	0	0	0	0	0	0
A729399	0	0	0	0	0	0	0	0	0	0	0	0	0	0	0	0	0	0	0	0	0	0	0	0	0	0	0	0	0	0	0	0	0	0	0	0	0	0	0	0	0	0	0	0	0	0	0	0	0
A738752	0	0	0	0	0	0	0	0	0	0	0	0	0	0	0	0	0	0	0	0	0	0	0	0	0	0	0	0	0	0	0	0	0	0	0	0	0	0	0	0	0	0	0	0	0	0	0	0	0
ZA1312126	1	1	0	1	0	0	0	0	0	0	0	0	0	0	0	0	0	0	0	0	0	0	0	0	0	0	0	0	0	0	0	0	0	0	0	0	0	0	0	0	0	0	0	0	0	0	0	0	0
A751897	0	0	0	0	0	0	0	0	0	0	0	0	0	0	0	0	0	0	0	0	0	0	0	0	0	0	0	0	0	0	0	0	0	0	0	0	0	0	0	0	0	0	0	0	0	0	0	0	0
A744343	1	0	0	1	0	0	0	0	0	0	0	0	0	0	0	0	0	0	0	0	0	0	0	0	0	0	0	0	0	0	0	1	0	0	0	0	0	0	0	0	0	0	0	0	0	0	0	0	0
A746671	0	0	0	0	0	0	0	0	0	0	0	0	0	0	0	0	0	0	0	0	0	0	0	0	0	0	0	0	0	0	0	0	0	0	0	0	0	0	0	0	0	0	0	0	0	0	0	0	0
A212679	1	0	1	1	0	1	1	1	1	1	1	1	1	1	1	1	0	1	1	1	1	1	1	1	1	1	1	0	0	1	1	0	1	1	0	0	0	1	0	0	0	0	0	0	0	1	0	0	1
A488585	0	0	0	0	0	0	0	0	0	0	0	0	0	0	0	0	0	0	0	0	0	0	0	0	0	0	0	0	0	0	0	0	0	0	0	0	0	0	0	0	0	0	0	0	0	0	0	0	0
A784229	0	0	0	0	0	0	0	0	0	0	0	0	0	0	0	0	0	0	0	0	0	0	0	0	0	0	0	0	0	0	0	0	0	0	0	0	0	0	0	0	0	0	0	0	0	0	0	0	0
ZA4517501	0	0	0	0	0	0	0	0	0	0	0	0	0	0	0	0	0	0	0	0	0	0	0	0	0	0	0	0	0	0	0	0	0	0	0	0	0	0	0	0	0	0	0	0	0	0	0	0	0
A813651	0	0	0	0	0	0	0	0	0	0	0	0	0	0	0	0	0	0	0	0	0	0	0	0	0	0	0	0	0	0	0	0	0	0	0	0	0	0	0	0	0	0	0	0	0	0	0	0	0
A813515	0	0	0	0	0	0	0	0	0	0	0	0	0	0	0	0	0	0	0	0	0	0	0	0	0	0	0	0	0	0	0	0	0	0	0	0	0	0	0	0	0	0	0	0	0	0	0	0	0
ZA4086411	1	0	1	1	1	1	1	1	1	1	1	1	1	1	1	1	1	1	1	1	1	1	1	1	1	1	1	1	1	1	1	1	1	1	1	1	1	1	1	1	1	1	1	1	1	1	1	1	1
A774773	1	1	1	0	1	1	1	1	1	1	1	1	1	1	1	1	1	1	1	1	1	1	1	1	1	1	1	1	1	1	1	0	1	1	1	1	1	1	1	1	1	1	1	1	1	1	1	1	1
A787764	1	1	1	1	1	1	1	1	1	1	1	1	1	1	1	1	1	1	1	1	1	1	1	1	1	1	1	1	1	1	1	1	1	1	1	1	1	1	1	1	1	1	1	1	1	1	1	1	1
A799134	0	0	0	0	0	0	0	0	0	0	0	0	0	0	0	0	0	0	0	0	0	0	0	0	0	0	0	0	0	1	0	0	1	0	1	1	1	1	1	1	1	1	1	1	1	1	1	1	0
A796066	0	0	0	0	0	0	0	0	0	0	0	0	0	0	0	0	0	0	0	0	0	0	0	0	0	0	0	0	0	1	0	0	1	0	0	0	0	0	0	0	0	0	0	0	0	0	0	0	0
A1118237	0	0	0	0	0	0	0	0	0	0	0	0	0	0	0	0	0	0	0	0	0	0	0	0	0	0	0	0	0	0	0	0	0	0	0	0	0	0	0	0	0	0	0	0	0	0	0	0	0
A1210392	0	0	0	0	0	0	0	0	0	0	0	0	0	0	0	0	0	0	0	0	0	0	0	0	0	0	0	0	0	0	0	0	0	0	0	0	0	0	0	0	0	0	0	0	0	0	0	0	0
A33017344	0	0	0	0	0	0	0	0	0	0	0	0	0	0	0	0	0	0	0	0	0	0	0	0	0	0	0	0	0	0	0	0	0	0	0	0	0	0	0	0	0	0	0	0	0	0	0	0	0
A979368	1	1	1	1	1	1	1	1	1	1	1	1	1	1	1	1	1	1	1	1	1	1	1	1	1	1	1	1	1	1	1	1	1	1	1	1	1	1	1	1	1	1	1	1	1	1	1	1	1
A776242	0	0	0	0	0	0	0	0	0	0	0	0	0	0	0	0	0	0	0	0	0	0	0	0	0	0	0	0	0	0	0	0	0	0	0	0	0	0	0	0	0	0	0	0	0	0	0	0	0
A907026	0	0	0	0	0	0	0	0	0	0	0	0	0	0	0	0	0	0	0	0	0	0	0	0	0	0	0	0	0	0	0	0	0	0	0	0	0	0	0	0	0	0	0	0	0	0	0	0	0
A34636120	0	0	0	0	0	0	0	0	0	0	0	0	0	0	0	0	0	0	0	0	0	0	0	0	0	0	0	0	0	0	0	0	0	0	0	0	0	0	0	0	0	0	0	0	0	0	0	0	0
A1014340	0	0	0	0	0	0	0	0	0	0	0	0	0	0	0	0	0	0	0	0	0	0	0	0	0	0	0	0	0	0	0	0	0	0	0	0	0	0	0	0	0	0	0	0	0	0	0	0	0
A818465	0	0	0	1	0	0	0	0	0	0	0	0	0	0	0	0	0	0	0	0	0	0	0	0	0	0	0	0	0	0	0	1	0	0	0	0	0	1	0	0	0	0	0	0	0	1	0	0	0
A817639	0	0	0	0	0	0	0	0	0	0	0	0	0	0	0	0	0	0	0	0	0	0	0	0	0	0	0	0	0	0	0	0	0	0	0	0	0	0	0	0	0	0	0	0	0	0	0	0	0
A1134449	0	0	0	0	0	0	0	0	0	0	0	0	0	0	0	0	0	0	0	0	0	0	0	0	0	0	0	0	0	0	0	1	0	0	0	0	0	0	0	0	0	0	0	0	0	0	0	0	0
A802258	0	0	0	0	0	0	0	0	0	0	0	0	0	0	0	0	0	0	0	0	0	0	0	0	0	0	0	0	0	0	0	0	0	0	1	1	1	1	1	1	1	1	1	1	1	1	1	1	0
A771486	0	0	0	0	0	0	0	0	0	0	0	0	0	0	0	0	0	0	0	0	0	0	0	0	0	0	0	0	0	0	0	0	0	0	0	0	0	0	0	0	0	0	0	0	0	0	0	0	0
A1188590	0	0	0	0	0	0	0	0	0	0	0	0	0	0	0	0	0	0	0	0	0	0	0	0	0	0	0	0	0	0	1	0	0	1	0	0	0	0	0	0	0	0	0	0	0	0	0	0	0
A233484	0	0	0	0	0	0	0	0	0	0	0	0	0	0	0	0	0	0	0	0	0	0	0	0	0	0	0	0	0	0	0	1	0	0	0	0	0	0	0	0	0	0	0	0	0	0	0	0	0
A816990	0	0	0	0	0	0	0	0	0	0	0	0	0	0	0	0	0	0	0	0	0	0	0	0	0	0	0	0	0	0	0	1	0	0	0	0	0	0	0	0	0	0	0	0	0	0	0	0	0
A1716293	1	1	1	1	1	1	1	1	1	1	1	1	1	1	1	1	1	1	1	1	1	1	1	1	1	1	1	1	1	1	1	1	1	1	1	1	1	1	1	1	1	1	1	1	1	1	1	1	1
A536088	1	1	1	1	1	1	1	1	1	1	1	1	1	1	1	1	1	1	1	1	1	1	1	1	1	1	1	1	1	1	1	1	1	1	1	1	1	1	1	1	1	1	1	1	1	1	1	1	1
A824179	0	0	0	0	0	0	0	0	0	0	0	0	0	0	0	0	0	0	0	0	0	0	0	0	0	0	0	0	0	0	0	0	0	0	0	0	0	0	0	0	0	0	0	0	0	0	0	0	0
A10007860	1	1	1	1	1	1	1	1	1	1	1	1	1	1	1	1	1	1	1	1	1	1	1	1	1	1	1	1	1	1	1	1	1	1	1	1	1	1	1	1	1	1	1	1	1	1	1	1	1
A824529	1	1	1	1	1	1	1	1	1	1	1	1	1	1	1	1	1	1	1	1	1	1	1	1	1	1	1	1	1	1	1	1	1	1	1	1	1	1	1	1	1	1	1	1	1	1	1	1	1
A252393	0	0	0	0	0	0	0	0	0	0	0	0	0	0	0	0	0	0	0	0	0	0	0	0	0	0	0	0	0	0	0	0	0	0	0	0	0	0	0	0	0	0	0	0	0	0	0	0	0
A10009561	0	0	0	0	0	0	0	0	0	0	0	0	0	0	0	0	0	0	0	0	0	0	0	0	0	0	0	0	0	0	0	0	0	0	0	0	0	0	0	0	0	0	0	0	0	0	0	0	0
A1800208	0	0	0	0	0	0	0	0	0	0	0	0	0	0	0	0	0	0	0	0	0	0	0	0	0	0	0	0	0	0	0	0	0	0	0	0	0	0	0	0	0	0	0	0	0	0	0	0	0
A820434	0	0	0	0	0	0	0	0	0	0	0	0	0	0	0	0	0	0	0	0	0	0	0	0	0	0	0	0	0	0	0	0	0	0	0	0	0	0	0	0	0	0	0	0	0	0	0	0	0
A10010891	0	0	0	0	0	0	0	0	0	0	0	0	0	0	0	0	0	0	0	0	0	0	0	0	0	0	0	0	0	1	0	0	1	0	1	1	1	1	1	1	1	1	1	1	1	1	1	1	0
A503690	0	1	0	0	0	0	0	0	0	0	0	0	0	0	0	0	0	0	0	0	0	0	0	0	0	0	0	0	0	1	0	0	1	0	0	0	0	0	0	0	0	0	0	0	0	0	0	0	0
A10008332	0	0	0	0	0	0	0	0	0	0	0	0	0	0	0	0	0	0	0	0	0	0	0	0	0	0	0	0	0	0	0	0	0	0	0	0	0	0	0	0	0	0	0	0	0	0	0	0	0
A10006807	0	0	0	0	0	0	0	0	0	0	0	0	0	0	0	0	0	0	0	0	0	0	0	0	0	0	0	0	0	0	0	0	0	0	0	0	0	0	0	0	0	0	0	0	0	0	0	0	0
A33744910	0	0	0	1	0	0	0	0	0	0	0	0	0	0	0	0	0	0	0	0	0	0	0	0	0	0	0	1	1	0	0	0	0	1	0	0	1	1	0	0	0	0	0	0	0	0	0	0	0
A252091	0	0	0	0	0	0	0	0	0	0	0	0	0	0	0	0	0	0	0	0	0	0	0	0	0	0	0	0	0	0	0	0	0	0	0	0	0	0	0	0	0	0	0	0	0	0	0	0	0
ZA2055382	0	0	0	0	0	0	0	0	0	0	0	0	0	0	0	0	0	0	0	0	0	0	0	0	0	0	0	0	0	0	0	0	0	0	0	0	0	0	0	0	0	0	0	0	0	0	0	0	0
A10004602	0	0	1	0	1	1	1	1	0	1	1	0	0	0	0	0	0	0	0	0	0	0	0	0	0	0	0	1	1	0	0	0	1	1	0	0	1	0	0	0	0	0	0	0	0	0	0	0	0
A10001999	1	1	1	1	1	1	1	1	1	1	1	1	1	1	1	1	0	1	1	1	1	1	1	1	0	1	1	1	1	1	1	1	1	0	0	0	0	0	0	0	0	0	0	0	0	0	0	0	1
A830379	1	1	1	1	1	1	1	1	1	1	1	0	1	1	0	0	0	0	1	0	1	0	1	0	0	1	0	1	1	1	1	1	1	0	1	1	1	1	1	1	1	1	1	1	1	1	1	1	1
A1789612	0	0	0	0	0	0	0	0	0	0	0	0	0	0	0	0	0	0	0	0	0	0	0	0	0	0	0	0	0	0	0	0	0	0	0	0	0	0	0	0	0	0	0	0	0	0	0	0	0
A1128497	1	1	1	1	1	1	1	1	1	1	1	1	1	1	1	1	1	1	1	1	1	1	1	1	1	1	1	1	1	1	1	0	1	1	1	1	1	1	1	1	1	1	1	1	1	1	1	1	1
A10007335	0	0	0	1	0	0	0	0	0	0	0	0	0	0	0	0	0	0	0	0	0	0	0	0	0	0	0	0	0	0	0	0	0	0	0	0	0	0	0	0	0	0	0	0	0	0	0	0	0
A10005259	0	0	0	0	0	0	0	0	0	0	0	0	0	0	0	0	0	0	0	0	0	0	0	0	0	0	0	0	0	0	0	0	0	0	0	0	0	0	0	0	0	0	0	0	0	0	0	0	0
[truncated: 56 more columns]

## Sheet: RS_mat
	SVM	glmBoost+SVM	Ridge	Lasso+SVM	glmBoost+Ridge	Enet[alpha=0.1]	glmBoost+Enet[alpha=0.1]	Enet[alpha=0.2]	Enet[alpha=0.3]	glmBoost+Enet[alpha=0.3]	glmBoost+Enet[alpha=0.2]	Enet[alpha=0.4]	glmBoost+Enet[alpha=0.4]	Lasso+glmBoost	Enet[alpha=0.5]	glmBoost	glmBoost+Enet[alpha=0.5]	Enet[alpha=0.6]	glmBoost+Enet[alpha=0.6]	glmBoost+Enet[alpha=0.7]	glmBoost+Enet[alpha=0.8]	Enet[alpha=0.8]	Enet[alpha=0.9]	Lasso	Enet[alpha=0.7]	glmBoost+Enet[alpha=0.9]	glmBoost+Lasso	Lasso+plsRglm	glmBoost+plsRglm	glmBoost+Stepglm[forward]	Lasso+Stepglm[forward]	RF+SVM	Stepglm[forward]	plsRglm	RF+Ridge	RF+Enet[alpha=0.1]	RF+plsRglm	RF+Stepglm[forward]	RF+Enet[alpha=0.2]	RF+Enet[alpha=0.3]	RF+Enet[alpha=0.6]	RF+Lasso	RF+Enet[alpha=0.7]	RF+Enet[alpha=0.5]	RF+glmBoost	RF+Enet[alpha=0.9]	RF+Enet[alpha=0.4]	RF+Enet[alpha=0.8]	Stepglm[both]+Ridge
A2570059	0	0	0.291501761189795	0	0.28839380932725	0.289978047440965	0.259320021563959	0.269098134689854	0.297186293487574	0.255246655518419	0.289596719874613	0.292076034895987	0.248512192132565	0.254037201884941	0.287164894751152	0.279980889036774	0.29065156995053	0.280227676238857	0.249285806430004	0.281101192506717	0.264430919158464	0.277623860442786	0.229009242767895	0.275709576864651	0.285049422183775	0.229009227192316	0.2757095762068	0.250276960881355	0.250276960881355	0.161517237531884	0.224357312441053	0	0.155219813265019	0.279158821540282	0.286846941400615	0.269422661762652	0.262343789500975	0.242622629764152	0.272090564711127	0.27768075108805	0.261710385624529	0.26997457556957	0.268810839251043	0.270059256955454	0.265595041285684	0.257261020667973	0.282146729018125	0.261372177443559	0.19570267879624
A10017617	1	0	0.607021092479558	0	0.564978970240189	0.605040329344881	0.6194312079888	0.636695822200725	0.580392141226887	0.6337225140378	0.576122829801154	0.577737469646731	0.646992648571101	0.721108635691471	0.583404669121317	0.610261312682088	0.57206557937984	0.605954998060983	0.650914111962838	0.59428729191857	0.635034196215653	0.602715749303377	0.684523907746378	0.602453546768156	0.580887066594962	0.68452390653126	0.60245354559906	0.548761688709611	0.548761688709611	0.782164185639755	0.801011067792313	0	0.776642901422766	0.518300501492582	0.650347425463555	0.702023800138879	0.635937418982643	0.800234038511559	0.691813471354453	0.671534669879193	0.72475744485919	0.688771029591007	0.696796934885568	0.694635196976278	0.718746686505032	0.740936531723119	0.654640331046287	0.724849159810617	0.68888443442264
A2319163	0	0	0.399494506513975	0	0.371904572773926	0.386488892381514	0.349912965213302	0.36609935269678	0.372240322129378	0.34282301069997	0.365710867720956	0.363885329146056	0.336602700266974	0.349048660465129	0.359199112358847	0.349996620263813	0.361489305635493	0.353251061730358	0.334395709506141	0.35235326497269	0.341667435518642	0.348594559069148	0.317615299996367	0.34232378241726	0.352585719458165	0.31761527210068	0.342323777826231	0.395653146460909	0.395653146460909	0.264515479225192	0.337110673568153	0	0.268337418031927	0.472148119427426	0.331258117503755	0.313939308747661	0.316067356693573	0.288294290724669	0.31467385883193	0.317512088287883	0.302355783179631	0.304514352385517	0.306329757175627	0.309192184726565	0.301858014833043	0.29761538745698	0.319156642542842	0.30076217192363	0.293212542971957
A2478833	0	0	0.358440045243551	0	0.336483768673074	0.359474063099427	0.333092066815603	0.348789786981349	0.369098078434482	0.342943845161644	0.354191190301878	0.370987435679899	0.344551044577599	0.402249352493694	0.371645841363539	0.38256072139442	0.370932914884988	0.372178346725903	0.353021434212778	0.372351230562545	0.369303076422277	0.373167109905632	0.351291656288735	0.372549021337912	0.370616122192463	0.351291668588439	0.372549023125227	0.370595716877649	0.370595716877649	0.322699349689376	0.425298	0	0.272865304560209	0.485251752166231	0.509632199340731	0.529228315917973	0.576681147909854	0.58312941455296	0.523624240282415	0.513690695542761	0.536632657480004	0.516532642537889	0.521982556423386	0.522232419203506	0.532674571346064	0.544594534568005	0.505355103413885	0.535900846460683	0.352990129288884
A10038221	1	1	0.56676114750009	1	0.572399143870853	0.554368903986827	0.55611423545036	0.547339439668627	0.543247348067515	0.541690712427671	0.551076348038273	0.534203052750865	0.535523560742604	0.535597225799776	0.526898019755778	0.5298445812194	0.522189490717808	0.528733344845323	0.527930653415656	0.518792171485454	0.523321177821796	0.517295511543014	0.517513512249055	0.511863294819966	0.51558340379483	0.517513510166071	0.511863295506557	0.751859897427416	0.751859897427416	0.514066452092177	0.545405504674159	1	0.587705760795425	0.744108184353976	0.534165958850155	0.532267447025258	0.695740276112285	0.532299881860666	0.529313816064775	0.525602613727903	0.524026723461393	0.515848264269233	0.520224758217751	0.523092552513808	0.518004537479436	0.522907012964769	0.52170568514347	0.521865096148486	0.489208469174386
A60635	1	1	0.910058132644467	1	0.929456435970364	0.914495689521068	0.965910417347177	0.950347871510115	0.894642818050976	0.966761115104319	0.91645322025492	0.890187195005084	0.971807772260825	0.986223667867818	0.891914851163806	0.914738522030777	0.870897254798209	0.92200457819939	0.969413377196015	0.899601113389361	0.950094921938741	0.90913141335316	0.982763860931135	0.905075050064318	0.878616970112584	0.982763862772489	0.905075049921733	0.944574486549738	0.944574486549738	0.998712601173453	0.997777739514245	1	0.998687621834132	0.867209609590913	0.947284265402847	0.977972248860979	0.975826348151114	0.997738982598333	0.973932293555149	0.963705679944225	0.986584678853777	0.974762101978842	0.977493195604497	0.976101367761061	0.984931393987253	0.990656537439527	0.952996037263342	0.986883380683599	0.959768084591387
A2682658	0	0	0.165541436555929	0	0.166196138854417	0.175983573083987	0.151752695409114	0.165105224815992	0.205217051241729	0.161675151304525	0.189911552881751	0.215442927318243	0.160766001532759	0.164574785836208	0.219184695940154	0.224978773029707	0.227698350956153	0.207525451784426	0.170194295434473	0.221754843726071	0.194372624225036	0.219909308808394	0.159250235005018	0.226841667851402	0.231273171649894	0.159250232495784	0.226841669151681	0.116324070396282	0.116324070396282	0.102216763722547	0.12505012249833	0	0.0995321646918478	0.140635696782051	0.225900736106899	0.199230357208022	0.215889200589842	0.155696547298146	0.203964110744002	0.213687634725947	0.187865100181691	0.203528409169678	0.200423822912588	0.201863908085906	0.193408545886393	0.18057013146937	0.2218671860561	0.187627514308197	0.183469299241777
A702327	0	0	0.111633192743751	0	0.099180029911654	0.120548064112277	0.0816238238114795	0.10379406674365	0.151211408148354	0.0910728226795705	0.126207247690042	0.158442881868799	0.0892524834370251	0.106679416371283	0.161791869494276	0.16788840314431	0.172227204629178	0.148683047565833	0.0994799793055346	0.164611444313812	0.130567010574843	0.161986852656531	0.0847888232272656	0.167491094751954	0.1741497002431	0.0847888286680495	0.167491098212047	0.0610210555985859	0.0610210555985859	0.02948749095685	0.0673757273703037	0	0.0243252748136203	0.0949314022069454	0.177274550136776	0.153634299437782	0.104355936676047	0.110937761278177	0.160033952526782	0.171886572666497	0.147426162896306	0.168840535718314	0.162577640451861	0.162067042769369	0.156605632387677	0.140675449830597	0.18252712893322	0.148509363377643	0.102322254920849
A1131651	0	0	0.149225801739231	0	0.150934649356204	0.158711003949482	0.139795112529859	0.150388521438271	0.185170943342577	0.149774180422349	0.171987915682921	0.195245246372158	0.149988756744961	0.150689780546388	0.199281080251948	0.20692653046064	0.208114306397256	0.187250283787204	0.158723654826797	0.201970358022119	0.177521461304436	0.199943030145688	0.152415242136159	0.205157855077619	0.210125877344677	0.152415271313683	0.205157859592097	0.106468586034213	0.106468586034213	0.106627565239176	0.110907064284817	0	0.106367270012681	0.149642391555459	0.275077894047415	0.249559267582485	0.269436031892064	0.19720747107721	0.25348238602032	0.261901595639506	0.235297108589712	0.249212432552101	0.247437197567375	0.249754852130555	0.240377990017351	0.226366901563972	0.268569005284124	0.234223326709695	0.176726931858872
A921899	0	0	0.199275362184655	0	0.197317847111085	0.201045928097557	0.180011544594107	0.188040492661219	0.211521003569066	0.181971056073673	0.204264268472033	0.214018983586045	0.179763391480799	0.166072401105903	0.212764429709236	0.209901385946506	0.217853936515336	0.202358204401937	0.182679858734238	0.209390079194102	0.192411464233852	0.206715412860123	0.175243589770367	0.209223193255446	0.216104755326603	0.175243593442665	0.209223192480896	0.131499653100582	0.131499653100582	0.14550458172546	0.132155251333835	0	0.148922864932869	0.18794565531511	0.291217539798637	0.268915628251624	0.270344021951081	0.227305800461009	0.271538574832476	0.277627740092708	0.255884247655632	0.264822354082496	0.264583439659224	0.267110649233163	0.25864159317426	0.248734330644015	0.282146912703615	0.254627269023819	0.184722453869948
A692760	0	0	0.287997954529491	0	0.294021491169382	0.293562769824551	0.282075825601768	0.285927378697835	0.305837967375327	0.283486294532169	0.300506741905601	0.304169819467461	0.280966818504003	0.280036008702248	0.303271454556664	0.312476285719829	0.307357901661968	0.300670206619853	0.283279003953941	0.30466779251275	0.293545444596871	0.303853554853507	0.272727200452627	0.307745103688788	0.309909396865266	0.272727199063979	0.30774511054779	0.207131093270571	0.207131093270571	0.229552520716257	0.253884359220782	0	0.211292379084432	0.211547768424604	0.255577314734736	0.240563194204861	0.241228984711964	0.222901836900172	0.244441201841692	0.251639508569811	0.237899283986723	0.249810256443318	0.24615141137728	0.24574217837434	0.245147576060646	0.235201726316541	0.258158432778655	0.238811940917068	0.212797440117112
A778796	0	0	0.258000731754956	0	0.264183486304291	0.266367557540423	0.239711870014567	0.250086302979726	0.294937633439464	0.2449351927903	0.282414193545262	0.301707541907613	0.240766461402938	0.262298048464762	0.301819580453689	0.297031470335042	0.306934696051053	0.291650261551221	0.248157272695255	0.298470710121657	0.274100843332098	0.295376751873936	0.229372078053536	0.295411002608723	0.303437992841379	0.229372070864443	0.295411000341312	0.28686921549081	0.28686921549081	0.150593316369784	0.227397491199451	0	0.157366413290229	0.298062639264427	0.315203568089271	0.297470308232709	0.300072763870942	0.263772979443192	0.300585511338725	0.306843197056674	0.289210677423591	0.29965205495496	0.297821589114131	0.298927212779454	0.293637507852717	0.283752545238465	0.311825674719957	0.288939227106409	0.251822037462222
A34330718	1	1	0.498011954999735	0	0.527622188822948	0.495473044815991	0.562948007304411	0.526167512212557	0.468810386294912	0.553845990100613	0.498078610177349	0.465888591879249	0.560351427658237	0.530435181770861	0.468059831020489	0.487432561995928	0.466207541065301	0.477601836645524	0.547381358187466	0.473451206560795	0.503272104158132	0.476144067695299	0.579875561689479	0.4766831964584	0.470175553471014	0.579875571584406	0.476683200388858	0.558334478740691	0.558334478740691	0.739965620327588	0.591987753947794	0	0.749168656409403	0.445782104410035	0.37649258063471	0.394953316302233	0.507762721659665	0.49388131869803	0.394010721796873	0.39063918707053	0.419589071420388	0.410656113681531	0.408108122675538	0.402918974790038	0.424614156773817	0.436040370529779	0.389542963192638	0.423769416475367	0.499603532148587
A2603978	0	0	0.37126315983994	0	0.378492931242855	0.372276575462894	0.359121424885657	0.360878128263226	0.381472366336053	0.355529048644127	0.377986853950028	0.378828066723549	0.351080480311184	0.365227740866831	0.373170975792373	0.36824505851206	0.370392556364686	0.371420643050787	0.351249129600391	0.365610102368049	0.361039440177971	0.364225711620761	0.338939392705276	0.362629329433563	0.366326202498889	0.338939371587029	0.362629326562357	0.38058324448963	0.38058324448963	0.303140713365378	0.356557404093933	0	0.31258143910298	0.380775437788254	0.419563797747584	0.41955718970845	0.430549299835705	0.424927287425916	0.418435958952144	0.416821870219752	0.418142032039236	0.413923099334757	0.415764129180192	0.416615750594458	0.4182063814844	0.418672245125808	0.415207135301305	0.417521610809673	0.325260078120549
A10021178	1	1	0.858348670656656	1	0.77436871663478	0.833437043512365	0.81102697415707	0.829097836538094	0.774486267466318	0.814405667274049	0.770052991999122	0.761771084102521	0.821603904546186	0.870299782484869	0.764864420898885	0.788694068972403	0.754125224296929	0.785423915793047	0.821415529481993	0.77378368419496	0.807953654117339	0.78071377862526	0.841647582431676	0.778984190256066	0.760563006096966	0.841647574633494	0.778984188466647	0.904200674046562	0.904200674046562	0.898892528916721	0.924210636379064	1	0.844054701372947	0.960863064085206	0.857139579462608	0.894510479166669	0.930693105149296	0.947102912045788	0.887336448644146	0.872595018207632	0.907456120365922	0.884106697562994	0.889675934918124	0.888489092697195	0.901429058535133	0.91665087799946	0.859358527389428	0.907309290209593	0.878079447905357
A1769247	1	1	0.323737229612508	1	0.320505391573707	0.3304126858779	0.304181912894859	0.318298123103661	0.353369808915196	0.30822981017885	0.337243267615995	0.357137093286212	0.303693439640064	0.349314923199571	0.358742248250034	0.370928761683989	0.363158263872967	0.355477794859431	0.310719827957276	0.361575438841709	0.340688063809407	0.360864576550662	0.287041957879914	0.363698609227177	0.366029557032757	0.287041887094986	0.363698617982234	0.206873069173613	0.206873069173613	0.190731740583936	0.340046855474186	1	0.195475806851436	0.243822849261145	0.280802753664808	0.270241369630578	0.169064982899857	0.261280605733147	0.2748143207174	0.28263154616671	0.272088301687294	0.286156882663799	0.280693755440843	0.27890771146262	0.279578788554814	0.270965672428521	0.290249484702929	0.273972419459668	0.245516714611889
ZA0035661	0	0	0.291947729172449	0	0.318602660683609	0.292664612088581	0.303242913854046	0.28761171928426	0.29623507906789	0.294167333969542	0.305492855643467	0.298839166291886	0.289925942114538	0.245077081131753	0.296568941975103	0.284376284791853	0.301702836094313	0.28454586090238	0.28391157674042	0.289998818811909	0.277090523141906	0.285597002757453	0.27792631188807	0.284057698459981	0.295678269578944	0.277926311604178	0.284057696219153	0.272433458551878	0.272433458551878	0.277327565677607	0.202091931150607	0	0.306517555156875	0.273774911336277	0.273308705613108	0.248881528061751	0.22696116712258	0.199786437887894	0.253256492350846	0.262092806616442	0.2369426161638	0.251951084592928	0.249319226424303	0.250922998286296	0.242171570436137	0.22883326058276	0.269225200225802	0.236438998076897	0.291231753374258
A352158	0	1	0.44428441697218	1	0.461231258654352	0.460603132013079	0.470900771710501	0.473959972588693	0.491496299224772	0.484935942453265	0.482674996981011	0.498774619128626	0.489097096632126	0.550269948505543	0.5036126273046	0.522238047805488	0.50290670269214	0.50964008934602	0.499526650938459	0.511533065513165	0.514122267227778	0.514537485639272	0.501580240222338	0.515546799447909	0.507422898662498	0.501580231781035	0.51554679443524	0.49177427909172	0.49177427909172	0.452408094553266	0.557454037948272	1	0.480146	0.440458543742485	0.5208485033178	0.539011048913842	0.492809327813282	0.568167138585441	0.535205763882006	0.527808966709931	0.545435513402988	0.53259701149591	0.535878512842206	0.53553095506185	0.544074294204841	0.549969486407469	0.521492893508736	0.545020961064448	0.573228802083655
A10022255	0	0	0.423967965970916	0	0.435361091739521	0.432220589437197	0.439409808819575	0.440578782133003	0.44728837058376	0.446154793248183	0.444511828891361	0.452275103991207	0.448592820190148	0.460415382784478	0.454907810596621	0.475201081997371	0.454348274425837	0.457002479235292	0.45375021919098	0.459681181070347	0.459815525549512	0.461924967948034	0.45696218492971	0.467012178041991	0.46053447235535	0.456962200522267	0.46701218266778	0.398932123217789	0.398932123217789	0.440939798052066	0.437656952581417	0	0.488462288241937	0.347904899184087	0.521908915943993	0.537569322136496	0.479623347397913	0.549854669137941	0.536774637719227	0.534046633881859	0.545459970849118	0.543856084007816	0.542757963742349	0.540786959772482	0.549007334794782	0.54776702303705	0.532192322653081	0.546286982968427	0.508338853512313
A10025708	0	0	0.331424922748878	0	0.367843629568342	0.343113432073976	0.371535755658554	0.355971650771652	0.366398273925746	0.376928035242769	0.370335154887508	0.377563116807944	0.380079725277308	0.356063354378699	0.38336843645615	0.420144876533758	0.389523319014557	0.378233991853242	0.383894693313124	0.392098586153228	0.383454485473095	0.393159142740067	0.39165944052261	0.401230436989501	0.397627293441079	0.391659506552488	0.401230456528671	0.234415665029197	0.234415665029197	0.386267626177311	0.296441630396378	0	0.396381728131558	0.241390193074863	0.537327578619565	0.55353559594981	0.438695458841356	0.553003821262572	0.555123026098726	0.555894297350388	0.563605373693834	0.571108912418954	0.566267305536141	0.562729894684161	0.571107233708368	0.564219066716505	0.55756688049382	0.565505284424391	0.434420818704112
A998369	0	0	0.215396558481408	0	0.227227077728929	0.23831307554481	0.210151058920708	0.227746469133148	0.295424764751875	0.227756061821089	0.269392684604859	0.307993178587614	0.22660519870586	0.317703558140104	0.310396792493037	0.320088016189858	0.310716209501133	0.309729275173415	0.243981240944236	0.311851948337284	0.291246775816108	0.31267902516268	0.222875772547183	0.315130191374743	0.313115759747971	0.22287575955249	0.315130194342455	0.153620303678084	0.153620303678084	0.115844794469564	0.299781203071654	0	0.0809380306820814	0.156030853069648	0.354953726681243	0.358240326440689	0.24577978983576	0.362589214271921	0.358138877439612	0.357528722054713	0.360848121649981	0.359257529074102	0.359561736363077	0.359196642037542	0.365422697160915	0.361608982090181	0.357150162483076	0.360963086510808	0.208540305650273
A10027657	1	1	0.525450953112008	0	0.51872928596855	0.471045752441399	0.517871170286884	0.47034211740083	0.358040818799716	0.464441876318809	0.413992365490321	0.320300914375247	0.456592168825151	0.300785704221252	0.30794603406354	0.300258381589218	0.309689684106161	0.313295052492091	0.415141071545786	0.302446687914144	0.334274232913425	0.299923572426958	0.433381114495295	0.296656258840838	0.30364672062871	0.433381081653048	0.296656252507553	0.273979971733927	0.273979971733927	0.617347934188977	0.297078255492901	0	0.538518574103976	0.392487061339898	0.39321560152242	0.391884799266741	0.375792400718726	0.404929320683475	0.389585356561846	0.38642055686982	0.388786204281851	0.379716482106189	0.383670319087575	0.385547083521127	0.386064595073656	0.390164505677207	0.38330315889915	0.387502074425253	0.319663120549646
A10018929	0	0	0.364652737961284	0	0.36369748044018	0.35487482572901	0.339790080572485	0.336349750039566	0.338297788054826	0.324020991117121	0.343649974219622	0.332240472620534	0.316333528336889	0.295612132950861	0.324351056617517	0.301738089839906	0.324692841706704	0.314336199840329	0.3069480700962	0.3101211899847	0.301380709380451	0.304561994603962	0.293649384421968	0.296561475926952	0.311896094346326	0.293649385616468	0.296561476549425	0.398531945746206	0.398531945746206	0.289527783627935	0.275666066651704	0	0.265178154940356	0.338537876878181	0.301486989149951	0.289117055254437	0.333615938256145	0.278707991648871	0.291133841594473	0.295323243233807	0.285332375063124	0.290954878436296	0.289785382754165	0.290305592321341	0.28980111304928	0.283536630962731	0.298885667157466	0.285460297307861	0.245748329781651
A580994	0	0	0.144808451136401	0	0.151989666284302	0.155132292867963	0.120241548403172	0.133622461412552	0.193789844225176	0.125389706380766	0.174832570248884	0.198749178074304	0.119969413741261	0.131100122568239	0.198100270306728	0.195831631071965	0.207118699013155	0.18550471263448	0.128232556865312	0.196475250140407	0.161418993261511	0.192799420803838	0.105366223429582	0.196994243019951	0.206380912042327	0.105366213150466	0.196994243011034	0.119404715838586	0.119404715838586	0.0369019932471366	0.0872050947150115	0	0.0386030935261447	0.144309730912807	0.186778506681492	0.158290145592611	0.138991908996661	0.109450112955027	0.164474090687776	0.17651146318237	0.148128427701703	0.168816205761117	0.163662526611206	0.164263508221233	0.155461332510027	0.140114851318798	0.186957663322692	0.148531850319421	0.109918210322157
A2401246	1	1	0.716650709949924	1	0.753122375025862	0.730573029209473	0.818425089811809	0.792280360003949	0.729175660306924	0.827022386093323	0.747114179092211	0.731194206268721	0.841533404737224	0.906344341191616	0.736906453131432	0.787929583632211	0.718740457146445	0.77203418661306	0.841684790616925	0.752055433368736	0.814224763736196	0.765030551794467	0.88268203684105	0.768272949137707	0.734568133688706	0.882682007015121	0.768272945773354	0.953704861319756	0.953704861319756	0.97466352741911	0.977168908848168	1	0.984736120230156	0.861215141273011	0.808341254496814	0.887935802772057	0.987840061419233	0.987033957200729	0.877247285547656	0.852276176359419	0.928993664189602	0.894289546948444	0.897836829659859	0.890100642867392	0.924205217152296	0.949734344848366	0.831765376053973	0.932520185778046	0.829222315457435
A10026393	0	0	0.287610774089749	0	0.300015586544872	0.300519870955123	0.28804899254213	0.294672669960969	0.332306061626566	0.296234372719409	0.319651880773705	0.336531714743126	0.294924129343995	0.336180256825785	0.335896482724521	0.339897638791811	0.335363660124188	0.336166596582414	0.303372946510973	0.335738536085976	0.326822890967466	0.336422661524709	0.291047297941962	0.339509977293904	0.33768322602924	0.291047244846041	0.33950997168587	0.197657724698641	0.197657724698641	0.223891946972229	0.327302990788741	0	0.201078664281525	0.25380821585603	0.334801001380441	0.331064445292722	0.215862236603282	0.32829498383162	0.3321476369149	0.333861235213016	0.33147333596502	0.333534833969506	0.33297057515467	0.332787938393433	0.334794346755741	0.331237208659401	0.33531386068336	0.33181575528023	0.292672575983513
A336484	1	1	0.775087340897197	1	0.776228542656716	0.76455137711847	0.798813940987679	0.779804226307295	0.736842035870712	0.790817553350475	0.754408585081767	0.727371423881718	0.793423794315932	0.821863542928521	0.723717596310622	0.737299918531658	0.709076949003611	0.743814430818837	0.785110536479911	0.722071377638912	0.761263958262284	0.726533599109992	0.799549078466203	0.719063676920953	0.707531253561763	0.79954908441257	0.719063678367407	0.879857274536503	0.879857274536503	0.869364568747686	0.874110998708683	1	0.892678710450208	0.860945044390829	0.707202947859453	0.743352773769849	0.786756650629945	0.807119364955075	0.734661377314649	0.718298859995424	0.754483367606815	0.725529717347444	0.73340493127984	0.733405265264932	0.746312800356746	0.764470058516626	0.703989853649248	0.753326875353197	0.749393151347264
A10012833	0	0	0.378839853292898	0	0.316390668884618	0.357105676039861	0.309535852156024	0.327265984490606	0.322534202000549	0.309291720843636	0.31453737345666	0.317613285649889	0.308869315140686	0.282400445912822	0.317403743947102	0.321874324142664	0.32203577765081	0.309408420120568	0.308783699139234	0.316865956917216	0.307185671726696	0.31516477943305	0.30943564927662	0.318085991053849	0.322280121539604	0.309435625758962	0.318085986577093	0.222221673992772	0.222221673992772	0.310628389099562	0.245394498155337	0	0.205356721900396	0.459518834972439	0.296174207373397	0.281678995418114	0.232557984420222	0.262498514432117	0.285055430624036	0.291245271375446	0.278397407865746	0.288541253663567	0.285745350963143	0.28564266300499	0.283097009428381	0.27561832190082	0.296521613506025	0.27909538434205	0.341142310456717
A2305729	1	1	0.482746383228887	0	0.500641442129282	0.459224119456675	0.53374909432677	0.487211111797079	0.389978019998093	0.507050798286186	0.435826481836299	0.376662413208153	0.511654151465069	0.368567970457393	0.373114166793021	0.377401553423013	0.372809838809827	0.375014802111505	0.483112429261197	0.371553829721159	0.404411602708517	0.371253976480247	0.526643427278831	0.371951888564137	0.372668611333678	0.526643488521342	0.371951891019816	0.331100634445748	0.331100634445748	0.755781803806676	0.34749959774884	0	0.790105910461271	0.309800199008568	0.4005904449264	0.393793947374536	0.415499101504474	0.372178856654484	0.39323660817588	0.393301078555478	0.385049097725781	0.384200267355962	0.386491737640996	0.388863593271659	0.386174444754531	0.38086446252002	0.392773096319504	0.383254833565044	0.478100580992089
A10017984	0	0	0.548713675412798	0	0.573313952939437	0.535830631877376	0.572075037652114	0.544478079657713	0.505890616656633	0.550791173523123	0.532495776640415	0.49862285783034	0.546957729260295	0.529064369155791	0.492913608982524	0.488283254232807	0.488307318757495	0.494318109816955	0.530674345682795	0.482637696361633	0.499883803943829	0.479849777434925	0.534886571536511	0.467664440150707	0.475722998140092	0.534886539676144	0.467664432977554	0.586481327397179	0.586481327397179	0.600206189369143	0.541286055683153	0	0.622077094177524	0.545869007884789	0.387110489804929	0.388572709972543	0.299149165587678	0.408080110911142	0.388205152225345	0.387158345737366	0.392791799133448	0.389150734951685	0.389683344643437	0.38908298524579	0.392701713425105	0.396250497405471	0.386219541616091	0.393481986748098	0.48486207375085
A10041763	1	1	0.685746238066289	1	0.668110719094138	0.674394897044619	0.714997196313337	0.701797024698903	0.633736705915305	0.714412724613011	0.651003994163732	0.626534868357223	0.723970531838913	0.736720421401322	0.628253278834516	0.64989106842992	0.616074137880744	0.64993160005164	0.717447792494089	0.635210992841811	0.681805566158959	0.642425138326064	0.751000170113281	0.64193321701401	0.622991590834054	0.751000199852626	0.64193321809412	0.670395541073341	0.670395541073341	0.860054844449279	0.792285934990711	1	0.859520952223114	0.665627194182107	0.748081838818868	0.787481327126255	0.782866041364926	0.840819803648014	0.778406731807152	0.761061627599218	0.797132335777587	0.767746272480846	0.77631102241789	0.776713779099597	0.78999323846492	0.805291082025517	0.745586851993459	0.795393744558915	0.766068087708145
A2430588	0	0	0.226613651144773	0	0.214424169053052	0.234508924402299	0.188916867111981	0.211199095041575	0.26534795807754	0.197236570103862	0.241134591642567	0.270804307210646	0.193128405625791	0.221377711072349	0.270680109180045	0.267454255150272	0.276931300778445	0.259354814067701	0.2032853262468	0.268597962369919	0.237758703265934	0.265689845419562	0.181565898982409	0.268322848694316	0.27583639753545	0.181565875041121	0.268322846524467	0.206969638724611	0.206969638724611	0.0980478772985067	0.184445017452342	0	0.0719837134078968	0.275680667531761	0.249115482151006	0.224407517470379	0.242615230413049	0.185973996604067	0.228342960749632	0.236620511569311	0.213450641197098	0.226217756558711	0.224077029348549	0.225704277855461	0.217768092308933	0.207007120880684	0.243400225896171	0.213052017820467	0.197080041266156
A10038547	0	0	0.391475618690847	0	0.422417579953419	0.40152259440903	0.433065036218152	0.424094554673262	0.404329938054437	0.433724384390461	0.41862991243164	0.41058590872472	0.436165989852239	0.403053102180483	0.416902035108948	0.427469693900751	0.420947247916675	0.416382305239565	0.434686962414733	0.423609207721354	0.424228085929436	0.42460072960465	0.443143255167849	0.430590401695798	0.427562625960302	0.443143225459493	0.430590396172737	0.299935377418068	0.299935377418068	0.458544916108837	0.364281118028113	0	0.590136143598095	0.160378987253086	0.269214697409774	0.269733518108548	0.103299574982454	0.268281818872987	0.277903810580368	0.289030770066164	0.288513308016333	0.314542062794491	0.301235070642368	0.293568476394451	0.306456168502765	0.291133612946572	0.300324019696909	0.294605776427904	0.506974731391581
A10023800	1	1	0.686363075198698	0	0.594087091710705	0.65467510726252	0.588312322758052	0.636971673323314	0.592661738130839	0.579589882569104	0.5830349367642	0.574118204438269	0.575750625916975	0.585726330102476	0.569644416399898	0.57554808450124	0.564413172940521	0.573657957295277	0.571147315761754	0.56528885055639	0.570234236454776	0.565275321443785	0.562805683982764	0.562158765038765	0.562088171444463	0.562805702404473	0.562158772621801	0.750379085788064	0.750379085788064	0.551344279073284	0.588678252384678	0	0.577160545503768	0.672796536399943	0.543712882142286	0.551863051301346	0.650776363969152	0.55597148739918	0.550883560993614	0.548942501684091	0.553403606763326	0.5522060519043	0.552056971667008	0.55162846125281	0.554720471748426	0.55379924752038	0.547477928481936	0.553314424697094	0.547453655795019
A10021272	0	0	0.302394753081903	0	0.321680829842589	0.312444301051121	0.320280110149791	0.315497642072391	0.329171800251677	0.325009034337804	0.328602641266772	0.333758775082074	0.326225704229406	0.328914312190185	0.334369705175154	0.341898510108739	0.335515639629424	0.332584685656859	0.329282878502973	0.334990317670439	0.332252715529812	0.335103475547251	0.330868918382722	0.337391963303488	0.337015531491189	0.330868927419827	0.337391963723756	0.215562135407611	0.215562135407611	0.321256322976836	0.302337240903591	0	0.31477583294071	0.210008030919067	0.377989542500425	0.376927825770584	0.312689374483941	0.370211459094353	0.376873035918414	0.376843106948306	0.375292480583348	0.374749755723906	0.37551753838817	0.376077144387079	0.378414366206235	0.374082579306808	0.376651298256441	0.374806415581888	0.332565531703153
A10023731	1	1	0.77069993605009	1	0.744740933803692	0.75644420405375	0.78003722921637	0.766557399603112	0.72012416510493	0.778190057147713	0.730372542379272	0.706198106495965	0.784435854087382	0.815699727048139	0.704518079615529	0.725544505289388	0.690373392629144	0.730848335134276	0.779635946319223	0.711511457653694	0.756351102907792	0.719438049159477	0.801478452691641	0.719443272137574	0.698437244861676	0.801478439764493	0.719443267948292	0.817047862562915	0.817047862562915	0.876832331612934	0.877632586725086	1	0.877723585371496	0.876059528429938	0.761036129169603	0.802835172427294	0.850458715455222	0.872213158606507	0.793293782684948	0.774863361333848	0.816337752563465	0.784368954850267	0.792903183096677	0.792560003695309	0.808059665487797	0.827661105670532	0.758560053757529	0.815336475327745	0.797176790981471
A10023466	0	0	0.439829591576529	0	0.389146638550897	0.432423578666378	0.391722006113527	0.42325130294424	0.417578460649005	0.399550687291947	0.402613605931979	0.41688491662846	0.401431464696261	0.403854412272051	0.419617075627121	0.434546343825029	0.422018219364327	0.416441001782167	0.406864799786489	0.423565628465434	0.415136784673643	0.424143504671865	0.407029118183866	0.428879769383205	0.426914068728754	0.407029140717834	0.428879776013902	0.363378912914223	0.363378912914223	0.385111000018983	0.366986621421374	0	0.372935396763834	0.363192184607013	0.411653066815191	0.405813323292013	0.408607596883373	0.379709936958788	0.407808882072145	0.411466969775476	0.401608200563441	0.409825755829186	0.407826834470092	0.408022607116828	0.407003281504192	0.397286625589414	0.414619430056026	0.401452722983779	0.441558381717454
A626721	0	0	0.222111336903327	0	0.276336511301718	0.244546685803662	0.255889450680253	0.25102243655356	0.296058512435245	0.263505532587563	0.296482987209892	0.313074735490357	0.26058994797041	0.271585426692599	0.319032417229211	0.331769898333887	0.325101843884326	0.311507120359495	0.269818627055284	0.321773414756806	0.297392044889738	0.320808671260014	0.252609458287128	0.327460411442156	0.3293740342385	0.252609450139737	0.327460416298269	0.208459947878355	0.208459947878355	0.166112450337003	0.221919829099851	0	0.358254537725359	0.115400520230914	0.258678592598193	0.252249454653722	0.085720875497837	0.228430064871128	0.26260195260325	0.277847097556968	0.26749335456812	0.302666816239045	0.286687913846925	0.278882084436739	0.287200134410452	0.266418314613484	0.292871687245007	0.273756571285357	0.27688427833404
A2646069	0	0	0.215200328954678	0	0.207499222533117	0.22289507102185	0.18137755698741	0.200500446129233	0.252050028291066	0.188435478102422	0.231280780576875	0.258729843017001	0.184159481924283	0.200305226924706	0.259071820062788	0.25349229648504	0.267185571601885	0.244567885528184	0.192922371660777	0.25609312395691	0.223145524211904	0.251901694697603	0.172201594647536	0.252635458890273	0.263539116999984	0.172201599599926	0.252635459581905	0.218108181668924	0.218108181668924	0.0920259135530571	0.151599971462873	0	0.08013070090453	0.246952168026765	0.254631489977641	0.224945004654421	0.264870771272022	0.168682195184299	0.229174041195016	0.23846851821039	0.208644312451417	0.223472647617256	0.221782750216789	0.224543068125971	0.213125283771836	0.198981637190112	0.245771576947007	0.207392125645612	0.192090533524964
ZA4562809	0	0	0.268843667679435	0	0.265750490360235	0.259439876958152	0.242112130604348	0.241786761900321	0.245865780730249	0.231384538554802	0.250545411406902	0.239566161519667	0.225361157187124	0.167632559292127	0.235586059516755	0.228661735468372	0.243040724304928	0.223877247689862	0.219086469860568	0.230770240787789	0.214315902506119	0.226316172021872	0.208227330572248	0.227978108027001	0.239587879518539	0.208227343912829	0.227978110629084	0.180341006722252	0.180341006722252	0.187888384115741	0.1188379290621	0	0.180094049054183	0.206916100253681	0.203017486415444	0.171013112300107	0.198397204664808	0.115682294507932	0.176280300287847	0.187405798603027	0.155841551844782	0.173749117803643	0.170673028676189	0.172868985048135	0.161374213455082	0.146334107206809	0.196623206402631	0.155108890739869	0.179264330308247
A10043799	1	1	0.659627154746954	1	0.654850356760707	0.630808633585705	0.683756957878733	0.653410848847724	0.551055210030253	0.657745231694436	0.591651506969487	0.521735642278132	0.660190916735496	0.612328072347152	0.512802900225527	0.521884127991785	0.502869788953001	0.533718970446444	0.634915359936063	0.511038453146815	0.566993881235627	0.514240445151485	0.667559675095161	0.508114323604753	0.500546145809602	0.667559692806015	0.508114323184096	0.654043156632991	0.654043156632991	0.832832171027472	0.691710754104704	1	0.860829034993849	0.583573893512331	0.587922725070778	0.628179063588803	0.729980886783881	0.732786222938412	0.618569935511942	0.600560549042746	0.647709706437581	0.612564584355431	0.620672014245414	0.619340489941057	0.640878461139485	0.664503676993011	0.585678554101421	0.647741471908597	0.545979293735886
A2668196	1	1	0.507340172081289	1	0.524042357981142	0.49882402200185	0.566804229395636	0.530676695374616	0.459272806875526	0.556012210061423	0.488468767914215	0.454067779232734	0.564519257177469	0.514618944088575	0.452265769090468	0.453071053823431	0.445646273451815	0.459735513363547	0.547639283138241	0.450022040792894	0.488913064022619	0.451680812072752	0.590331877692333	0.446847623777473	0.443076854708695	0.590331929662463	0.446847621626177	0.470984950507068	0.470984950507068	0.780786002372338	0.548962431341418	1	0.768084241935438	0.478584463823666	0.495715303263646	0.510965369090326	0.519038754356043	0.539026256366201	0.504514646124292	0.493833564590731	0.510104038723675	0.488407911147483	0.496454984860768	0.499003187502323	0.505316182300293	0.513429472223325	0.484151100736444	0.507457884340372	0.569318682651163
A10033037	1	1	0.667756881017972	1	0.655361566877098	0.660978148268792	0.678769399782179	0.67659380002051	0.639564599528513	0.676550140367561	0.645716590818982	0.628401369003138	0.680173494700292	0.738814390317758	0.625700602417026	0.643191784822316	0.613176812597073	0.646876788115511	0.676604697131442	0.627440196828673	0.662867829304273	0.632553456489657	0.68926365168409	0.626526650746598	0.613660929176074	0.689263678604911	0.626526656788736	0.762297322724037	0.762297322724037	0.742826035749919	0.804393333178096	1	0.749212959141085	0.690897358869929	0.700699076564484	0.743349253772659	0.796571517911229	0.818870823203449	0.733907098591959	0.715811659353587	0.758343281316372	0.726580564502236	0.734634736126854	0.733944036791985	0.7516847375383	0.770390354114291	0.700289533104874	0.757507590911964	0.623135492233686
A2698643	1	1	0.520985183329237	1	0.493326644604389	0.533868084548282	0.526820313452048	0.553284724964708	0.548339773908383	0.549944486524268	0.528982818813585	0.549590102401843	0.559713259839086	0.681502807098872	0.553736284979675	0.574987502228203	0.5428531175217	0.574221590636637	0.573273979044823	0.561760512132077	0.587160738853994	0.568798292255047	0.586418260007513	0.566429314210342	0.548528771514108	0.586418274353903	0.566429314230478	0.536493966302611	0.536493966302611	0.587950319859401	0.751366581056721	1	0.602144402576928	0.494887660981838	0.575349915482123	0.611218441545645	0.57348902317688	0.679481458793384	0.601489810052045	0.583798162038549	0.621311617696322	0.587597232914504	0.597632836647705	0.598601762690769	0.614751241332796	0.631440310333044	0.568473081230276	0.619280276493112	0.556286075007413
A10031943	0	0	0.240074081536926	0	0.232951496410114	0.253496876773831	0.219858415732785	0.24128932951186	0.286028619111512	0.23278959952005	0.263183709071932	0.29314853828753	0.231979727539569	0.25571604119601	0.29634443287322	0.306785768877006	0.304180066940876	0.28701035365291	0.243492539754855	0.30000006549017	0.272672771334184	0.298403073684251	0.229544536330715	0.303490824804281	0.307484213030901	0.229544556867411	0.303490832382883	0.245507552077681	0.245507552077681	0.155930231070883	0.216291493004433	0	0.125994598220513	0.232094441550325	0.218355138577545	0.196795531711639	0.27353927296473	0.168902980523737	0.201606406069506	0.210945751705966	0.191003309741651	0.206417162240123	0.202087114043594	0.202111957240364	0.198743094323534	0.186558552771109	0.219280816350071	0.19177343580336	0.213248057885956
A10044753	0	0	0.257277501455968	0	0.272600959195719	0.2783165811751	0.269688010840483	0.281639325337582	0.317292842429108	0.287565754832001	0.30215327749821	0.328122684849157	0.291088230557175	0.301166724473811	0.334349094918331	0.35771574930435	0.340441434767725	0.330662334672876	0.305415553590294	0.344507652620145	0.328318859192227	0.346567686532282	0.304096631406096	0.358307849747892	0.351778512557744	0.304096610904775	0.358307843903243	0.13385621326631	0.13385621326631	0.2329206678992	0.238108602960291	0	0.206379441357859	0.116864442087059	0.285926559846412	0.28343931486598	0.144062406425089	0.276396593488625	0.289052522931586	0.296859849373454	0.294059180948224	0.311248485944805	0.303063443244367	0.298548415982781	0.306797741404412	0.294769235549005	0.304442604330564	0.297751064320375	0.39620498852351
A10043024	1	1	0.607217866350758	1	0.615313157533792	0.601918441158035	0.628511173948611	0.613831360517662	0.584492599339618	0.619279832786652	0.596842306825279	0.572591342090101	0.619396423149252	0.652830379954782	0.566390330307456	0.570475842015228	0.554413445440032	0.583436449026989	0.611229317569524	0.562647308217669	0.593893104653965	0.56558518154914	0.61724248747503	0.558472438182326	0.551417359584264	0.617242504155411	0.558472441342396	0.653768987592782	0.653768987592782	0.661387588686808	0.699739059581617	1	0.700026328732421	0.570267313930458	0.62107251111062	0.650799649958232	0.655868026561413	0.694110874193004	0.642607536180212	0.627902527695225	0.655767483858852	0.629195702642525	0.637691822634908	0.639122542095867	0.649697959252691	0.661736153283182	0.614935896664809	0.653436750531463	0.546048545954732
A2578501	0	0	0.19737311644441	0	0.187236966648577	0.196941473501882	0.170444953446911	0.180451551582922	0.197792352382001	0.170518053246888	0.190088575405543	0.197910171749895	0.168005005207908	0.130148583238271	0.196737704260278	0.195501174921773	0.204904813181309	0.183340706975116	0.168962792149288	0.194892946769697	0.173956871377527	0.191509720322673	0.16200307752759	0.196345951291089	0.205099218303944	0.162003080613452	0.196345952550207	0.0805905389541575	0.0805905389541575	0.133451553588696	0.0825919068086914	0	0.08715844258334	0.107910732818917	0.176853850213667	0.152201328700682	0.129193919116426	0.111460444652246	0.157772724975634	0.168534289537904	0.144184582729409	0.162514796366194	0.157748401692246	0.158057628705862	0.151750794772983	0.137558961624748	0.178025111540351	0.144710907895374	0.173395824072389
A10029981	0	1	0.596271585219665	1	0.599786617861219	0.590473494586256	0.632713770838795	0.606779080840271	0.567379770259472	0.629239580850758	0.581559297112539	0.558823613486409	0.635880298240978	0.649684713093562	0.556307823320007	0.584018031240884	0.545085783648426	0.575314827135651	0.62882799041802	0.559829054620581	0.599103036607254	0.56561825807284	0.655185627253794	0.56544821871253	0.550527269296846	0.655185665924871	0.565448229355068	0.557143912463092	0.557143912463092	0.764499020621626	0.699690278814052	1	0.615643871831433	0.653184020507479	0.629506560162785	0.670743150932529	0.677220153293987	0.748554619919571	0.663138299263761	0.648022795727347	0.689013637946625	0.66295448912271	0.668212794394019	0.666152963422609	0.685901138153887	0.701483770121822	0.635765629684667	0.689249512833324	0.580771451938583
A10041247	1	1	0.670083160202738	1	0.589605931557303	0.638998738208864	0.643949655510073	0.646335687011951	0.564178757143829	0.648534893093873	0.574582728125083	0.553288149843729	0.662504565311989	0.693943304363102	0.557618768603153	0.595049548191423	0.547406956075463	0.578741863454637	0.658475847377006	0.5673339152253	0.618020996891949	0.575138616597304	0.705885538006006	0.574079008279682	0.553765448562059	0.705885598055007	0.574079012040482	0.672341393626455	0.672341393626455	0.855304010242235	0.784089106285976	1	0.872523711281939	0.827761212612766	0.766260120598623	0.81357439088347	0.873879162705502	0.896271883199096	0.803314200400026	0.783054193797028	0.831638689640528	0.796513069455659	0.805189782131602	0.803964997710785	0.823193713948387	0.845797586287086	0.765252555848436	0.831284768515965	0.696560588190033
A2288168	1	1	0.243419835124993	0	0.278194186512949	0.251820220362083	0.280957653249144	0.261827433226732	0.259990664930517	0.278731750696691	0.271560399343433	0.2672488778018	0.279849184398719	0.239084644105133	0.268898977468814	0.273539898894677	0.272726579935285	0.261580033930225	0.275846390728491	0.267608633467125	0.263250668833212	0.265896467312846	0.283620208085557	0.268065121651286	0.272734597711488	0.283620247208845	0.268065130924883	0.144266783940098	0.144266783940098	0.333497517151192	0.202706888405236	0	0.389535154528157	0.126089442179761	0.261791427679473	0.250849078398838	0.148055937711094	0.224087474874256	0.256283754528257	0.265180440602701	0.252000658341274	0.269829422602919	0.263389065277184	0.26131774659037	0.263190096722722	0.248415566367181	0.273471060667622	0.253903048235421	0.247254946111157
A1918918	0	0	0.245847083550599	0	0.24429722025695	0.258908816780391	0.219377795411223	0.238420942883721	0.30058178479897	0.229737765632339	0.275209562853024	0.306696659646675	0.225815808663398	0.258059654103602	0.306046650104077	0.301965139073633	0.311349485710689	0.295886493805237	0.237291285432275	0.304007290705406	0.273858316599888	0.301301643417948	0.214279230394533	0.303220134784202	0.310021271064742	0.214279233253072	0.303220134394995	0.274920456721718	0.274920456721718	0.118406979167925	0.211405402019201	0	0.10774575095739	0.315152523456604	0.294825800784241	0.26560030905546	0.327610586127135	0.203084535742016	0.268676482612311	0.276288013167754	0.245880876419813	0.257709719159035	0.257848881212014	0.261754395768302	0.248910336587355	0.234931554717524	0.281746851005678	0.243644082995862	0.233193708985032
A430918	0	0	0.358653776249593	1	0.372876658971378	0.373970104079293	0.379188758149455	0.382167033861953	0.400377922391056	0.390346097586557	0.3924395895639	0.40488964282053	0.393260009960707	0.448241117465761	0.406349763763528	0.414645724431614	0.403533956903922	0.411884684420687	0.400793502059641	0.408625560366607	0.41269647247884	0.41068223551351	0.401261207814485	0.410607234975345	0.40549129363081	0.401261216685639	0.410607235145391	0.338663235651063	0.338663235651063	0.375740495239043	0.46257209898547	1	0.397433363487237	0.309918714035287	0.416373053797737	0.425404271683488	0.361935389046747	0.440973627385133	0.423224986318496	0.419109917215738	0.428460000302975	0.420319965011452	0.422777771696835	0.422930759388119	0.430348286132482	0.430739999174125	0.415586959856194	0.427956844841624	0.38385474859596
A1812715	0	0	0.102005853749076	0	0.0859953471099314	0.113204623816588	0.0776547390532907	0.102201554913755	0.145756345155156	0.0920389303233491	0.117854445496713	0.158684511484901	0.0930649665545357	0.121816948378653	0.167781242339139	0.182051993311125	0.181839575205305	0.153927181334695	0.107069725041773	0.178023525472728	0.141150214962718	0.176618942416484	0.097252665895447	0.184725645796218	0.188031041320547	0.0972526592920549	0.184725644458141	0.0414651681951921	0.0414651681951921	0.0364770438484104	0.0818365422593513	0	0.0240270465107354	0.0779284253147515	0.175036025088876	0.155591218010511	0.0891651877678329	0.126057424187477	0.160991282560495	0.170817318740672	0.152176628140503	0.169291659949915	0.164007901052643	0.163252273743158	0.160109558060931	0.147786095165255	0.179713672742378	0.153439470049651	0.167397198154966
A10062808	0	0	0.300367430853866	0	0.310551262401198	0.301566061215624	0.298405172902334	0.296722976952654	0.307908319847202	0.29688787312938	0.309054701557246	0.309443896798142	0.294853901580117	0.29729951795711	0.308262996535899	0.305407624475214	0.310721220674224	0.302847683397016	0.295016261564458	0.304873647686091	0.298012092891524	0.302866026811192	0.290350820684973	0.301149976506434	0.306579633816364	0.290350817977182	0.301149973596842	0.264206772515463	0.264206772515463	0.270560374982777	0.282409682023311	0	0.295291789618747	0.286277792114052	0.4125647223524	0.412801268713813	0.375944541547898	0.414688654546811	0.411299982919133	0.40909080785419	0.410227310725409	0.404768951482887	0.407401173287078	0.408701575057574	0.409794680471892	0.410112570748668	0.406838018924351	0.409193090733152	0.303092718275053
A10078893	1	1	0.553446336130985	1	0.623676896907538	0.583524450018124	0.661358403832455	0.626983722373191	0.626289348255866	0.671218969362546	0.635228958643684	0.634300807892168	0.67892563325464	0.783310625728777	0.636869826775766	0.651541380622815	0.622251957211409	0.66210096371857	0.682952999792703	0.642069123094664	0.680447463034331	0.649191551499176	0.698459548825846	0.642115908348568	0.624347322372094	0.698459530967131	0.642115905502785	0.675846636513464	0.675846636513464	0.735368854494358	0.859200565889166	1	0.791619150984438	0.548730204380858	0.678156085418683	0.731738693238001	0.632492065857618	0.824783840844387	0.720833199075633	0.699163848818164	0.753185179457901	0.715232162388328	0.724387931707482	0.722720807134214	0.746260224115847	0.768570934639834	0.680657104284363	0.752795239142341	0.668142878269134
A10054411	0	0	0.471630901595806	0	0.457926834791726	0.460297007629719	0.479331107484929	0.476086074720758	0.426574445924391	0.475113612729587	0.439920532408686	0.419166144414551	0.480319220578376	0.446004349807748	0.418958325574586	0.435007460781944	0.415896523976841	0.426230358926405	0.473159551252634	0.422319373788717	0.444199520822554	0.425303262529316	0.497736490713836	0.429574359883755	0.421425284115195	0.497736509133687	0.429574360273106	0.374132296635319	0.374132296635319	0.612042762601818	0.457710569736739	0	0.678037888565511	0.353291653138702	0.504709387776033	0.520722330660953	0.524124366696322	0.552798371674112	0.517027438505445	0.51014923790487	0.526454489374205	0.513805218846442	0.517060304539059	0.516903602171247	0.525290646236483	0.531230196844093	0.504394355981028	0.526012647134928	0.49464364222337
A10047290	0	0	0.213577710879153	0	0.19274978994953	0.208484722655088	0.168666282964703	0.186619014996424	0.209184390083914	0.168669954690892	0.198586857757347	0.208888441819343	0.164475298480317	0.147453955278255	0.207977248884697	0.200558641203575	0.216530514726968	0.194432131577196	0.167186053881005	0.205225664464717	0.180732392130949	0.201338355921186	0.153928483962879	0.203993087819832	0.214103754090643	0.153928463767768	0.203993082825385	0.148212772619078	0.148212772619078	0.105373137035808	0.111168598391242	0	0.103935532659215	0.202445868749405	0.243477297275818	0.21652077744869	0.233851506708207	0.175086306780902	0.220796996271409	0.229764733813436	0.204741659759649	0.218612386437727	0.216249517201363	0.217969649359033	0.208690302408819	0.197849652036884	0.237071259768284	0.204363697574829	0.18907442101299
A10064005	0	0	0.317555158871285	0	0.312189551893418	0.315058984470417	0.300803400593776	0.306437401657099	0.312790578974414	0.29996679179451	0.31168769585611	0.314563855058332	0.298402268376776	0.273453446189261	0.314434799811064	0.315179012767493	0.318707095303102	0.305884220365998	0.298613807942805	0.31247362273516	0.300538528642918	0.310483606514616	0.295796859499495	0.313658004811117	0.318576315816594	0.295796842384245	0.31365800114521	0.267797985851632	0.267797985851632	0.289456688058106	0.240425270960922	0	0.304220789186546	0.282097188630214	0.312052261372097	0.297888322098853	0.29662633272597	0.280794495684652	0.301337298732797	0.307652643369299	0.29512792964065	0.305721916155662	0.302562982922099	0.302252201327054	0.300236916551054	0.292688016713775	0.313114112522587	0.295991446101991	0.327271045344918
A10059422	1	1	0.577742136957125	1	0.595774383232531	0.565748024270002	0.590648661210393	0.56934095207755	0.544540217483214	0.5714674066834	0.562893607313152	0.531992059363651	0.566877715819283	0.570781424090821	0.521856664813159	0.513391890478101	0.510933766932405	0.530607129509331	0.55361934519455	0.509966244563773	0.533266928413914	0.509629778331272	0.55289640535507	0.500168758231475	0.501526449634384	0.552896397048566	0.500168754503392	0.667076489418013	0.667076489418013	0.59793965029343	0.602910386860345	1	0.598976830723467	0.650108672488337	0.607140233833211	0.629272371839451	0.62673750317872	0.661621700739302	0.622560732322749	0.61065736049125	0.631864920759793	0.610221360127667	0.617433486622737	0.618933012057943	0.624950743052442	0.636297506370449	0.599919060328291	0.629821381295097	0.516462356704254
A10057645	0	0	0.328797734858587	0	0.367176914632542	0.351793889133568	0.371244584273549	0.363256688588568	0.396447684310101	0.384555927646445	0.390701231686393	0.410771048470417	0.387949980178208	0.445622641904244	0.415450739159927	0.430376489172451	0.415612500533849	0.416586868735596	0.398042672391668	0.419625671756944	0.415460113995433	0.421431213023376	0.399824804690372	0.424512992771603	0.419907472616019	0.39982478295161	0.424512991894792	0.477843978477516	0.477843978477516	0.391665701410584	0.485452845375598	0	0.415971835758267	0.365966914243387	0.374698779189864	0.387615002922483	0.503327193871246	0.469587231636122	0.387198725045842	0.385127213221616	0.407648466038521	0.401199992955372	0.398802827292921	0.394503729119763	0.411921086482364	0.421323058812668	0.384784765635948	0.411265230831113	0.402328241960325
A825122	1	1	0.710450106118549	1	0.723092381807787	0.706455663559295	0.756392878351028	0.735187080057045	0.686674560039691	0.751068349435132	0.702930555339925	0.679482301887761	0.756621990582328	0.773394271880859	0.677830461159956	0.68931601501676	0.665843897862807	0.697046515291994	0.749035994009381	0.681082348661601	0.720644865206653	0.68678370662932	0.772314125114352	0.684994817699924	0.670095650409092	0.772314098680875	0.684994810284216	0.823770517783443	0.823770517783443	0.864724071229292	0.838310233435048	1	0.879762711273464	0.773120887407806	0.697127213918636	0.73841081436165	0.797955252002479	0.820439461065352	0.729706513547172	0.712778541323785	0.755741790726202	0.72586997850394	0.732618308840094	0.731118693552921	0.748555235236328	0.769192488480368	0.698495276049167	0.755718014440972	0.795598987460238
A309786	0	0	0.268380307491613	0	0.271129796334094	0.268446978349198	0.263873218897113	0.26366756729596	0.271136819858709	0.264065948158195	0.270513104583051	0.273451754687548	0.263819444020926	0.22754447392116	0.273466550200973	0.274538627359395	0.279207473165445	0.263655173573619	0.263535708800521	0.272527105350335	0.260791526983003	0.270338434204915	0.265195963911846	0.273846487100458	0.279239381606858	0.265195974687461	0.273846485732395	0.207956159739573	0.207956159739573	0.27560187901524	0.189304050232424	0	0.297653953270757	0.26566277031768	0.31133383210504	0.288187196332372	0.320354852727337	0.243901744488663	0.290834321964076	0.297112316523503	0.274067666766091	0.283520487470853	0.283270068430882	0.285995688513093	0.276534642041427	0.26639914977133	0.301755506056718	0.272672059669942	0.293279774967514
A216406	0	0	0.220382438801038	0	0.229694966017914	0.230305884637454	0.185315896680045	0.199568554992769	0.275470083762191	0.188952876917589	0.254865020173027	0.287287390052664	0.180241166810033	0.189992761640296	0.28775254397981	0.269461241537835	0.300712142294584	0.264823716053363	0.189211224055431	0.281880138168473	0.230721317549408	0.274561033643841	0.156346729008147	0.274670774007482	0.293560527030088	0.156346700053151	0.274670765833142	0.390415836772824	0.390415836772824	0.0595296894269292	0.13190074273008	0	0.0504733953916661	0.381517432426836	0.204390116766226	0.166709566474958	0.25366854182652	0.108766286153415	0.173099376094514	0.186481455085536	0.150759195561107	0.172321130858407	0.167951164055082	0.169954358302867	0.155852798982904	0.140926171519655	0.197745092117495	0.150431992447189	0.228401925153161
A10053898	0	0	0.195507834608976	0	0.19214276113536	0.19740703421979	0.163466263674604	0.176121864030176	0.214469311884891	0.164701235344612	0.202701048390278	0.218143523161489	0.159702425614811	0.156075324418062	0.216932887423409	0.207014562442067	0.224985412243806	0.202142591112959	0.164120152614254	0.212131571972296	0.184092337930581	0.207583982609308	0.146889639982675	0.208192057678483	0.220080983422949	0.146889624481276	0.208192052749674	0.173715499341172	0.173715499341172	0.0861447088453898	0.116864023878915	0	0.0862796439471882	0.219291840096644	0.25413362758846	0.227414119271096	0.23207079188373	0.182913814687428	0.231658976803866	0.240497272859585	0.215220371713812	0.229169724684505	0.22691813993903	0.228719365109565	0.219176094247815	0.207871306609641	0.247571474970366	0.214743786606007	0.18052453708767
A10049248	0	0	0.294170402113311	0	0.297140529654802	0.297729845044875	0.283848504596831	0.287330981911661	0.307487296591139	0.284184083049631	0.302306245284633	0.308952911349276	0.28163080113668	0.280140969904801	0.306545012341159	0.302009240645169	0.308138892993021	0.299830356804207	0.282764645272072	0.301298813201885	0.290329616855835	0.298926101744135	0.274249177063318	0.298396036800769	0.304789522839416	0.274249176231588	0.298396037356846	0.243987792785691	0.243987792785691	0.248357022287776	0.251726090504973	0	0.208456237254408	0.279283830473233	0.275546239456937	0.257989532681435	0.238674156724376	0.228314702544029	0.260907107638062	0.266883259707569	0.250200974073972	0.259406909384954	0.257957825005368	0.259134094142356	0.254898621149893	0.245300082448176	0.271718591330901	0.249882158719044	0.247352447797584
A10055916	1	1	0.78968693537432	1	0.797845677043019	0.777372237502569	0.824408675549677	0.801978142049644	0.736585989916744	0.81166251309998	0.764459726163994	0.724793273604117	0.814178488746446	0.827453957507254	0.719839848132265	0.728934477787693	0.703153255802719	0.740926538030753	0.800570674864513	0.714735824841511	0.762787244414319	0.718426082490086	0.818954938013359	0.706505412139049	0.697550184665321	0.818954963375435	0.706505419201047	0.859726847730992	0.859726847730992	0.906048228298129	0.878348215980366	1	0.918264425461662	0.784704546549078	0.680686147981533	0.717153010537861	0.695145401584741	0.772880454891418	0.708330240530853	0.691829280410468	0.726454604610995	0.697466319796317	0.705895563077859	0.706411581041313	0.719179161048563	0.734814994208647	0.677361764339427	0.724720535687861	0.721375157382324
A10069039	0	0	0.460424884923013	0	0.460562680458862	0.454396183119152	0.476659691437724	0.463152131748228	0.434564144853016	0.471094635199778	0.445979888586367	0.432497703019225	0.473605429683776	0.435756006561344	0.431921414380217	0.428528830834839	0.430783166472174	0.432644689896192	0.465876153345337	0.431378171951821	0.442446987510427	0.431659510699138	0.480496325287413	0.432549757190789	0.431743482243661	0.480496292096235	0.432549747446762	0.406500149688567	0.406500149688567	0.562347315484573	0.42973310060673	0	0.439861183349223	0.466879670753656	0.360294143205107	0.346700490709392	0.345320570402365	0.319495369182791	0.346885744979317	0.348620515118471	0.335353342463449	0.336365475586203	0.338570598138591	0.341460412888534	0.335355437695618	0.330281914061234	0.349329703553582	0.333496124129386	0.516442339017426
A677515	0	0	0.419162839087521	0	0.449543717134591	0.420737057227357	0.448813891447924	0.425815509268427	0.425645670435624	0.441411827149368	0.436763822931543	0.429748393582854	0.439739782508419	0.406597672865963	0.429547348649742	0.427757744030365	0.432428112610528	0.422956981989969	0.43361366334648	0.427058116474948	0.422346716788487	0.424605929596549	0.433930314923681	0.422831042784413	0.429172599760989	0.433930320904813	0.422831043176086	0.490403883495778	0.490403883495778	0.454441622094827	0.37670677080421	0	0.445851923114633	0.498784799397878	0.381823340728406	0.362271719814196	0.403897621867654	0.313735067277711	0.364397301131419	0.369708290265919	0.347417269387919	0.356511977928159	0.356481177876777	0.359347881923465	0.349212714744835	0.338900023257909	0.373513805392858	0.345672072284386	0.461863897284641
A10076220	0	0	0.384401861167137	0	0.42001562915506	0.402466008105616	0.41411505547558	0.405582846973523	0.445426679501189	0.422384164960637	0.438210703554676	0.453884047635868	0.421996852004155	0.479224870578394	0.454804308946277	0.461003282983144	0.45397593311635	0.455992569438634	0.430077442568942	0.455643515147713	0.450031351092475	0.456097842815711	0.420734960703029	0.45437708018896	0.453215589972138	0.420734968578496	0.454377080114721	0.522795533106398	0.522795533106398	0.35567833484816	0.485308011195688	0	0.37438411197598	0.484825105233371	0.514566983669236	0.524043802304051	0.585818484201608	0.537274072743045	0.520096951690545	0.513694419552565	0.522268498892761	0.510062312565578	0.514739801098015	0.516433972501318	0.51947706862149	0.523505752499168	0.507869602095072	0.52049152263257	0.452204672444119
A10068497	1	1	0.600414472739467	1	0.613269296943534	0.59665740935404	0.617027512991415	0.599450794670977	0.594737158779568	0.610856522857038	0.602172467003964	0.592588570466747	0.610171295736765	0.644783929614313	0.590328515976784	0.601225116722032	0.584586087722549	0.597866974796908	0.606627217696569	0.588872084149287	0.601736012014789	0.590282963257044	0.608799059995433	0.586587998641491	0.583063463235382	0.608799044995478	0.58658799920859	0.837522910384222	0.837522910384222	0.645366956203054	0.704823067537916	1	0.668027890109517	0.799399255728551	0.584719804849078	0.611096120321463	0.813771662889963	0.700679624733011	0.605561322634354	0.595118817242233	0.628197363541869	0.607567616059572	0.610583389237921	0.608289095564031	0.62355841578501	0.642583277754103	0.587135630173903	0.629576917965195	0.598551793212928
A10060168	0	0	0.404014925328419	0	0.417532569818815	0.412362958449377	0.41108673888754	0.410393888368445	0.431673120845786	0.4133092787013	0.426384030428762	0.434524358430117	0.411286630177493	0.431824430079468	0.433901270824704	0.435874694451243	0.433600849478738	0.432776498789898	0.414051683734028	0.432473531625238	0.425621281217642	0.431834715714954	0.403348347901133	0.431144088659883	0.432860864837055	0.403348340319332	0.431144090373462	0.421563544683084	0.421563544683084	0.353591356770513	0.411112330595912	0	0.339448461532636	0.412200415575299	0.359504202364034	0.348051339734667	0.307965890678845	0.314888230414287	0.350562988713971	0.355391368389349	0.341363912691364	0.350589352016951	0.348894673954901	0.349685925061735	0.346358398287648	0.33594287236747	0.359288332405511	0.340987110768881	0.398012061319503
A503194	0	0	0.328635738364332	0	0.330854385195309	0.333460752276322	0.335244362988751	0.335929875031906	0.340769627552107	0.341833000342377	0.339871815410268	0.345091154880289	0.34439418675156	0.309539474859342	0.349041424919121	0.367810634052334	0.354480841612577	0.345326742019698	0.34749441333149	0.355776445795832	0.347315854834524	0.356507949103099	0.352366132664572	0.365913936588749	0.363097339459745	0.352366171932934	0.36591394462203	0.259660521309413	0.259660521309413	0.35809630200971	0.261645495974494	0	0.31485446743579	0.289747132294931	0.314559524273762	0.290276328443763	0.337366692531345	0.233530303857014	0.294695486432051	0.303827873396612	0.276311743968302	0.292819470687906	0.289975273882506	0.291888465936258	0.28264815396694	0.266681360253191	0.311265110566981	0.275437921511981	0.35303607820858
A10069722	1	1	0.828527738648058	1	0.796472088437007	0.816152212611389	0.857246589137359	0.841780766686053	0.7715710346077	0.863248154398127	0.786813377729506	0.767337784714127	0.875513369085584	0.920222519265231	0.773355102359061	0.811826262938288	0.756430889509039	0.804551781191003	0.873924026269765	0.786425608487991	0.84453122075102	0.797471194904966	0.908382333450753	0.796729802663531	0.767532709982099	0.908382333004686	0.796729799499805	0.933902210446371	0.933902210446371	0.978575420974782	0.974338297264316	1	0.950228309992675	0.965608017590314	0.883862159348164	0.931615076274822	0.978602697554527	0.986464913378638	0.92409896339079	0.907070534065017	0.950968346020533	0.926850879099218	0.931467094234706	0.928475655216224	0.946531230942415	0.962028516234667	0.89149926853208	0.951996990798242	0.900699069021934
A10055285	0	0	0.303741525051258	0	0.311146127521437	0.307921109237688	0.282225277702768	0.289832622352522	0.327903926427927	0.28148583337884	0.319603498613211	0.333763983342881	0.2751158530226	0.270195367630559	0.333171390410573	0.322868169587114	0.339992755582635	0.319216102552312	0.278767253816445	0.328558838161979	0.300123422947243	0.324171277780232	0.256813009591597	0.324457882041821	0.33579070051191	0.256812982832978	0.324457878112007	0.313178349174944	0.313178349174944	0.17144377695387	0.215749980790488	0	0.108187488040237	0.322040312366523	0.318616518035854	0.297678428678318	0.268202144253264	0.248954658690214	0.302680806079972	0.312059476776033	0.288589678616548	0.306282515909575	0.302028292072837	0.302547657829248	0.295192879935534	0.280846115108534	0.319896007127601	0.288784509617317	0.322396883859946
A10071113	0	0	0.19184391244622	0	0.197632256403172	0.20003680309155	0.169609533398712	0.180559059627973	0.228274263256918	0.173170147840781	0.213900941388793	0.234223027401323	0.168279459641082	0.171790097335452	0.233631020007542	0.223523099213685	0.241657587682811	0.219160412008446	0.174561495330592	0.229703559662045	0.199410094183489	0.225404145344783	0.155145218486562	0.226544159886958	0.237785169904878	0.155145202080508	0.226544155216755	0.15873120864295	0.15873120864295	0.0827513399485055	0.124806723845986	0	0.0807198501900544	0.176713465483312	0.234405014153337	0.211942571919767	0.157383972729123	0.168753360042311	0.217445036734721	0.227617604457751	0.204739146676937	0.222924952532143	0.21815767089741	0.218219552320166	0.212362783239502	0.198041546532344	0.23631341689699	0.205400947382326	0.195891615357427
A10063309	1	1	0.701005353670797	1	0.686083247714119	0.69252349131952	0.703388414812575	0.691441550415932	0.67869064960952	0.7027908790793	0.682980920290837	0.673495472440457	0.704805401825289	0.758220786391691	0.672500907635087	0.686083447103995	0.662258857441851	0.688643358961526	0.703356942843205	0.673707435222579	0.698013472234606	0.677394045654101	0.708172945325697	0.671393000773389	0.661868340010695	0.708172969047306	0.671393004824156	0.834667725868593	0.834667725868593	0.726010499167752	0.80255037529821	0	0.568004529820575	0.888954275703738	0.657978457162107	0.683138743183427	0.757538421418999	0.718043448272903	0.675662852362103	0.662538634503385	0.685416562643457	0.662036332547087	0.669815598625869	0.6715389371938	0.678511514510941	0.689964670492427	0.650804950853305	0.683033296219195	0.676938334198923
A10047233	1	1	0.585151347048728	1	0.567045314618161	0.574848107016494	0.606950016068955	0.5975246300407	0.536006113479335	0.603826213908897	0.549184389253063	0.522828224997983	0.611314245330249	0.646247094557847	0.52070974179384	0.528473962294186	0.50873248922256	0.542738630471647	0.603320982917645	0.523486763531259	0.56997920504432	0.529157410872981	0.631595201825878	0.524021273865339	0.510085841468956	0.631595192642399	0.52402126755068	0.464774281301174	0.464774281301174	0.742251197410069	0.720967741621258	1	0.749106933938128	0.492444282785216	0.604719199669282	0.646271553771499	0.533604714594892	0.720844507269067	0.635429899109978	0.615361702736266	0.658286994950171	0.620583698362769	0.631764520291413	0.632642774062679	0.650058411880214	0.66960593200152	0.59784805560387	0.656156062022259	0.593301251065028
A10053543	1	1	0.593410704117567	0	0.579326708918337	0.584370255786628	0.571113038777205	0.577748817171833	0.572741749819376	0.563217082307132	0.571615259588196	0.564866690837921	0.558613861911451	0.585676616750171	0.559268269583732	0.555576549840056	0.552865774406735	0.563438604083025	0.554762164464262	0.55213767446494	0.557311989867562	0.551367196850747	0.542533759186576	0.544449829566076	0.546650777503459	0.542533761555145	0.544449830442714	0.736862459216961	0.736862459216961	0.512588512385618	0.594478514388525	0	0.581276291095376	0.666839569084471	0.514802072351464	0.513187643244095	0.609902588059879	0.494434092394228	0.510410037126454	0.506950969416594	0.502253908633706	0.495651360067873	0.500283726606474	0.503687193161623	0.498724813275714	0.498053539743459	0.503124947873695	0.499390995829187	0.523513794413614
A10072245	1	1	0.629751622157197	1	0.620396060901328	0.605972033712881	0.668096426010872	0.638712397698921	0.529203558161989	0.649233582410004	0.566096197082702	0.513587091449574	0.656986612650464	0.591361279148399	0.509556169882962	0.506013257569816	0.500827321625709	0.520468315970847	0.63324136768595	0.505861956228475	0.557320206806005	0.507482898550465	0.67942243598898	0.499009931669848	0.495651154004841	0.679422483711512	0.499009928528843	0.581880412648875	0.581880412648875	0.866043854313556	0.638252642766404	1	0.87460387472243	0.543660388171533	0.551881742438241	0.576565622575366	0.574793437546839	0.619879479037069	0.568472910359122	0.55441330759425	0.579706537473319	0.552489460539269	0.561657124044897	0.563717900620599	0.573571769712517	0.585541440622366	0.541917706662073	0.577115703953391	0.656268427351635
A464716	0	0	0.21101478523941	0	0.212829648209065	0.226732134866511	0.202060562524661	0.222286688977836	0.259888040434839	0.216785591060185	0.242021505412065	0.267693346334208	0.217658100992582	0.226201838246491	0.272457828171677	0.290064101288832	0.279565375407036	0.266084544662527	0.230471744070249	0.279431153624159	0.257062616257301	0.279847641621522	0.221695049608002	0.289966545486657	0.28795312551683	0.221695058890255	0.289966547094703	0.112064810833001	0.112064810833001	0.146338191600396	0.168138530770011	0	0.153263860283977	0.103027764080629	0.234930580750305	0.22169780763193	0.117798112036136	0.1890986547352	0.228624792144814	0.239767421575846	0.224373050367544	0.24737768227191	0.238746267838741	0.235672405463803	0.237594140012245	0.220335006193403	0.250072606202352	0.227128883096275	0.254516876366311
A10060608	0	0	0.253797338771678	0	0.261983695541538	0.253302895081135	0.243096101465666	0.241777226767759	0.255075514864898	0.238412601072272	0.257713774878583	0.255172522479399	0.234271316455776	0.193678797507196	0.253165101484909	0.246994703786712	0.259379623477248	0.241871298070171	0.231738388070028	0.248602415745596	0.232118044706839	0.244686886013063	0.222686523319214	0.245861842975617	0.256029156088914	0.222686551152846	0.245861846134832	0.21034354131509	0.21034354131509	0.200159565556959	0.145615555607981	0	0.206774173891391	0.204366503201636	0.234841849558231	0.204883470776804	0.23604492326922	0.147598458867039	0.209731473700559	0.219968783267901	0.189500281721088	0.206361418092135	0.20375961590846	0.206083777176626	0.195263843645647	0.179725828133697	0.228243413847478	0.188569540662663	0.202917135803626
A766904	0	0	0.1029504903687	0	0.112754280744638	0.121697245262319	0.0933254249724398	0.116520025313646	0.166868711683431	0.107059559643819	0.146822372706522	0.184721726879006	0.106084656257843	0.127761674015457	0.194636021818433	0.213825754405589	0.206546301497514	0.181327115779047	0.12128244183249	0.202861826800203	0.162853186861835	0.202099932042655	0.105542623151669	0.214701919445178	0.215663830043032	0.1055425930694	0.214701913124595	0.0281966068017064	0.0281966068017064	0.0313777413914498	0.0695836223566602	0	0.0505601164900976	0.0104446000423251	0.121257148710321	0.12517449473388	0.00652984210431178	0.135611914390988	0.136840075087724	0.153209895764235	0.158110885412418	0.202447909395256	0.177574993578661	0.163311080964604	0.186637719337073	0.165328795553662	0.171316730137775	0.169187320312784	0.208247319049389
A10074276	0	0	0.123732845332743	0	0.151113686027979	0.136037979751053	0.122302738271059	0.127734224822396	0.168472948352958	0.12437925732054	0.164758433402351	0.180450242362952	0.119421916480571	0.111981681634936	0.182992781944613	0.175050482932274	0.192463822101769	0.166235855190472	0.124257494266379	0.178375673840323	0.145963792481838	0.173339951684291	0.106407773592412	0.174952338500504	0.18823725710003	0.106407773375372	0.174952339343624	0.110388585410143	0.110388585410143	0.0495265457938913	0.0680039669310617	0	0.107337478378122	0.0552942793873364	0.105411727463547	0.0912039300822906	0.0192940846076185	0.0655882038775473	0.0994495702601135	0.113446001018927	0.0970908612005573	0.127173370082144	0.114433594543661	0.109555615758672	0.111519182252904	0.0941300563516185	0.127686580081419	0.101114065819765	0.121970191220688
A10075465	0	0	0.33036800024502	0	0.339588144216579	0.33639171518725	0.326848957057804	0.33089857138136	0.351379788779938	0.328240902954908	0.346800230184734	0.355940962247376	0.325919208242971	0.33900179855991	0.355529240173659	0.351748054384753	0.358006489903034	0.348424585807929	0.328395495198568	0.351540298259811	0.338925018702885	0.349152883307962	0.319979550736193	0.347915368505898	0.354371769301477	0.319979537862836	0.347915366093119	0.422233365061332	0.422233365061332	0.295173801451696	0.333271860789877	0	0.331419920753854	0.356673575027926	0.304455486456428	0.294702714550193	0.358020506038305	0.301466007086639	0.297323421038677	0.301990330480278	0.296695157606712	0.303294273267291	0.300413375716908	0.299337040949842	0.301787270505537	0.29811197122959	0.306343117929421	0.298182130376293	0.318103754311956
A10049070	0	0	0.0901045879294528	0	0.0920554714420014	0.0983503580454081	0.0718449805542462	0.08408251674835	0.125142076194289	0.0765841546756811	0.110253339747507	0.133674030375506	0.0735869054520554	0.0716837306233968	0.135872204352132	0.133093720177549	0.146366769025623	0.120315525397284	0.0796927245021922	0.13488390133147	0.102255297852736	0.130905251640889	0.0658094782434299	0.135319863174297	0.14588009997424	0.0658094713954121	0.13531986398407	0.0485260609520947	0.0485260609520947	0.0234201147221124	0.0387883853312329	0	0.0242543074937406	0.0527822473896117	0.0884723683089802	0.0694909550193984	0.0319032932977596	0.0428839232771658	0.075200728911538	0.0859910883420031	0.0670673554412412	0.086558576917469	0.0798406762738019	0.0785196500144533	0.0748391911812999	0.0628472092779503	0.0965314746163813	0.0685826688200523	0.0812528314945747
A10062434	1	1	0.467332798426008	1	0.486830412706219	0.478866688233308	0.506100738786592	0.500892452687435	0.495616528885124	0.514730367702601	0.497506740366299	0.503882204637399	0.519149845065894	0.586247622109869	0.51097090968002	0.515219871671654	0.512413228172787	0.514619094180163	0.52337424600444	0.516719190332012	0.523339381911099	0.517119485483479	0.53007341843728	0.507976165575527	0.507672576408549	0.530073439578501	0.507976159793225	0.610520669590551	0.610520669590551	0.514048489669307	0.618879111986057	1	0.584365925220231	0.531688355024746	0.487028761728299	0.500882140495921	0.432964209765529	0.519491253691664	0.496655105892374	0.489093807411949	0.502643304586977	0.488403108671145	0.493317218675419	0.494368005628914	0.500492281883483	0.505176127279876	0.48226246427543	0.501218052685002	0.583243753381906
A10046159	0	0	0.570013857088884	1	0.587004095646923	0.576377313930239	0.589242410325286	0.584041287295233	0.593052123010773	0.590429323837044	0.591374010769825	0.590878427092296	0.589750347893367	0.669574778381653	0.588593818668873	0.595491329665966	0.580623498001748	0.600822750118106	0.592367777318742	0.587724037963768	0.601744598476597	0.589945535579375	0.586211589931921	0.582594942281519	0.577220191100895	0.586211596797931	0.582594942446241	0.764836155239578	0.764836155239578	0.547813373076164	0.720221268694854	1	0.527301629137176	0.700393796310209	0.654581954092655	0.68448665775861	0.767588935321717	0.739024786073776	0.676075446735798	0.661000043158517	0.691120165679156	0.663406551549371	0.671764441164729	0.672848006134104	0.68343992821241	0.699067824810513	0.647749854623897	0.689238741292306	0.576664116537245
A10106129	1	1	0.799823570556297	1	0.799541904098785	0.774688969551296	0.820258646603515	0.792828089863592	0.703719568279437	0.795861431756793	0.742383128248668	0.679856782375451	0.796174187643067	0.763218234450258	0.667876793903642	0.665731391809253	0.649314791479258	0.688348902524733	0.77302358898193	0.65661071105399	0.714274530681293	0.659472510649545	0.796570130295067	0.649269198017569	0.642554126021277	0.796570117071083	0.649269196101686	0.850172502578494	0.850172502578494	0.91909558148562	0.832307562662154	1	0.943951653716917	0.776259445306259	0.691216601726351	0.734679934790154	0.771290474874887	0.822067019860747	0.725994046881287	0.708815631331174	0.754296988140378	0.724128309484078	0.730504302828931	0.728452612021158	0.747335363778523	0.768816588463296	0.694463895787673	0.754662955082208	0.720921513993693
A10108834	1	1	0.829819735702052	1	0.828089034483716	0.817932286240993	0.848883827499308	0.830903938871798	0.78628040453474	0.838972584248304	0.80324006274328	0.772939458026322	0.840676165004026	0.871078283639767	0.766350144041772	0.770168205715977	0.748629594787124	0.788311378469157	0.830934071807319	0.761334835627026	0.805421398616375	0.7656209157982	0.843714954392503	0.754404834459364	0.743590358413719	0.843714956279607	0.754404833686359	0.913038591021413	0.913038591021413	0.907383865091838	0.919578846252526	1	0.891312359324489	0.909369287110716	0.78907158844204	0.828455514353553	0.840085205165875	0.885373562013056	0.818948470689773	0.800645468503555	0.838385568139112	0.806830441054955	0.816182420266465	0.816719323097212	0.829489932491389	0.847475884993471	0.783921371883428	0.836719503057675	0.795568870735284
A10090643	0	0	0.204430307633203	0	0.166976311067086	0.211333523351144	0.156954179634386	0.185303894433267	0.241774344878292	0.176980132571135	0.20950459681717	0.257204293063717	0.178349647135467	0.248092875587409	0.267419914141567	0.278886758480102	0.279585967360485	0.254152524479592	0.196646634940246	0.275376440879296	0.239002921041733	0.273365178028587	0.183418691643237	0.274894646165272	0.280160354643321	0.183418706754353	0.274894646865298	0.222078114239873	0.222078114239873	0.0944901595657469	0.223054289134195	0	0.0304972873377934	0.519439112835171	0.286734345010405	0.269602989615335	0.301767166386723	0.248842425528392	0.271888144805123	0.276946459213305	0.262235899317732	0.268983127976737	0.268213983770142	0.269542958435449	0.265642004920818	0.258654303728508	0.281001891754596	0.261876236506175	0.239569350359714
A10090420	0	0	0.257334537929715	0	0.261608241639695	0.257926838524695	0.238360953611995	0.242751770614976	0.268313337759093	0.237017438435144	0.26427810675057	0.272660002863267	0.232682553287512	0.208991412823699	0.271956583176227	0.27011531446553	0.279147629932761	0.257870420285858	0.234056553863693	0.26772845280251	0.244390260829362	0.263535073543055	0.221270591249134	0.264729150310274	0.275515898636479	0.221270598626629	0.264729152511986	0.224663211092239	0.224663211092239	0.175098419649753	0.158651488695343	0	0.158783034890771	0.264071212688516	0.277858585410107	0.249464399724143	0.264123019122032	0.194520096526099	0.25424991658149	0.264198664613047	0.235035578430319	0.251796453029405	0.248982303411858	0.251035126734684	0.239815556026164	0.225799193622745	0.272239398109241	0.234317450185511	0.233638819452078
A10093263	0	0	0.193650552104816	0	0.201599342115637	0.199184850569467	0.179997175632926	0.186520312378341	0.219805603663087	0.182820952122758	0.212276497981096	0.225767549488829	0.179585938575116	0.170829429998225	0.226270478140506	0.219915249374667	0.233826946612579	0.213819969958402	0.184266085410068	0.224227602966641	0.200619156601487	0.221034651739792	0.171999435513815	0.22421161388477	0.232360791906424	0.171999413199191	0.224211607061204	0.161955735870203	0.161955735870203	0.120214338630992	0.135120138047069	0	0.139871230154881	0.195516843802006	0.267607007257609	0.244965710855908	0.224870819310628	0.207395621141478	0.249177082768756	0.257472256237303	0.236067572991671	0.249652117601679	0.246843991162318	0.247824015577186	0.240695670012016	0.230096461548085	0.26425187952301	0.236120776711276	0.223402346414573
A818368	0	0	0.18377548759519	0	0.190357024976173	0.199991597220365	0.177931437398139	0.192986378848158	0.241101428195198	0.191781774572569	0.221661908447307	0.253236683726462	0.191708435754407	0.218761230069327	0.257415966439876	0.266675813538244	0.263640136302574	0.248393086919428	0.204142264777664	0.260129542133344	0.23447899956325	0.259109001549221	0.192174756997602	0.264757966184759	0.267097388804085	0.192174768371116	0.264757970764434	0.148476569999223	0.148476569999223	0.123706489163004	0.180327214212437	0	0.138605301427577	0.166205346799279	0.237623627909692	0.217402163037329	0.176344962615993	0.179200461066965	0.222586879032861	0.232160216367544	0.211321943160653	0.228432874023758	0.223764360067277	0.223660507711466	0.219495574714815	0.205372403613925	0.240508069061939	0.212034999631167	0.197216984403856
A10086205	0	0	0.356645042229823	0	0.338600384511898	0.359387853488088	0.315070517294341	0.341846915897657	0.379507114584147	0.322639419728807	0.362002895046073	0.388469104019009	0.318148937311264	0.359472725800425	0.39246474554803	0.390271920973412	0.400112948700257	0.379851308476259	0.327978641697489	0.391528038728208	0.360533423295755	0.387574713110792	0.304419769439607	0.384277608016688	0.394569299082615	0.304419779177053	0.384277609044393	0.489860005101932	0.489860005101932	0.193629123693101	0.320321120311152	0	0.211800332758241	0.441394010718215	0.391347481142328	0.371960835515498	0.42676969122141	0.321148034398196	0.374317065534261	0.379911240059976	0.357333409693799	0.367441259914865	0.36700087718137	0.369673599919216	0.359610024670133	0.348560300205871	0.383939672741804	0.355714388474699	0.365763619234106
A10086715	1	1	0.934308757543445	1	0.920820004596237	0.930374496743508	0.951030197886635	0.946211709608679	0.915455050610104	0.955026895698305	0.919591531140289	0.912658119553196	0.960442755493919	0.985437911958549	0.916087207326518	0.940309210431591	0.905071566158903	0.935767020365639	0.961365782955458	0.925241082460961	0.953627028324185	0.932105893092722	0.974165081846694	0.93256766452729	0.913691763021188	0.974165069209202	0.932567659811161	0.996301862266988	0.996301862266988	0.995366079114593	0.998072719844849	1	0.991310969483153	0.996603675399453	0.971433120859386	0.988827868039184	0.999341672824992	0.999431655067005	0.98672467855712	0.981279295804258	0.994088358038316	0.988395963853312	0.989407535700624	0.988383457381933	0.993106608964576	0.996335952391544	0.975714263965703	0.99439673031628	0.976275201032996
A10103596	1	1	0.591097929616673	1	0.624629012135762	0.593165882716241	0.641837864155212	0.609449273681455	0.593077755734696	0.636317951630168	0.610403616643428	0.592678904236099	0.638489593661842	0.677069946495578	0.590024644362346	0.598501202799373	0.57801129693026	0.605162512017909	0.632918125995542	0.587304606017947	0.617293059814689	0.590716842531661	0.643930830756111	0.584543199736735	0.576045427910764	0.643930840021072	0.584543201395612	0.68348051834507	0.68348051834507	0.699608401676012	0.726124913034244	1	0.521848199975965	0.703769867534533	0.670874909550848	0.706643345098523	0.69224298657917	0.76236191555218	0.698518153090993	0.683117318927002	0.717073446709494	0.690428652307498	0.697726027946259	0.697695330552644	0.710869115855822	0.725579598775945	0.669774633659432	0.715797312986396	0.622497228503873
A10099973	1	1	0.542207340264246	1	0.525099584067628	0.523376870917385	0.524337081196001	0.522233867981023	0.48306019512505	0.507223032787385	0.494851030654107	0.472763684419696	0.504307692451403	0.522157917855725	0.466917325874007	0.459168104846989	0.462695166774154	0.46739823553432	0.491661195084293	0.456572820111851	0.47004374235155	0.453910791628263	0.496774908481222	0.442005690054616	0.450314613730149	0.496774895050348	0.442005689122944	0.743501049636871	0.743501049636871	0.586983075922223	0.599271312936681	0	0.611483457118685	0.634507067104811	0.445458182971114	0.471488530798383	0.661688118521823	0.59842640714684	0.467191574493774	0.458278526336219	0.498266845730486	0.477408752603219	0.478466121831182	0.473960690441009	0.497066062409615	0.519046289656786	0.452315848622308	0.501817387788877	0.423449228912081
A10104891	0	0	0.187780243805654	0	0.185753271258911	0.195873913965379	0.163831867763379	0.180121909191323	0.224649174349702	0.17196176410141	0.208676977388615	0.233190993894365	0.169199797203468	0.173851421624202	0.235464580179367	0.237490523486844	0.243813416717033	0.222634768528658	0.178266267470987	0.235577573789052	0.205419061161283	0.232799236119594	0.162411863508684	0.237924275249887	0.244718840315626	0.162411865656439	0.237924275598656	0.16826666070362	0.16826666070362	0.0940358286198785	0.129455542592122	0	0.110610458345518	0.193616856415117	0.260544888931309	0.229058498012812	0.266447956060638	0.169741423013565	0.233796553494749	0.244013722559411	0.212289201769758	0.228927471109764	0.226664761909253	0.2293463923461	0.216675942253688	0.202168201633283	0.252117973103652	0.21117076299592	0.190492008933702
A10102266	1	1	0.520789483636199	1	0.522108450926178	0.528391415004858	0.557043582002184	0.552139980918012	0.528003911972223	0.566512904993922	0.531018653775896	0.530560602534249	0.574704477836966	0.622416953168166	0.534731934556318	0.554165093916794	0.527400431623552	0.549558042494136	0.576971451094457	0.541559022690022	0.566943083954471	0.546769180562611	0.596851636180975	0.546640140386006	0.5333127136587	0.5968516608587	0.546640144577793	0.510739935069474	0.510739935069474	0.657719871691131	0.666649942447842	1	0.723832648505251	0.432588973198986	0.51457441120925	0.539421180149568	0.482013236100701	0.581570668411207	0.534564068514602	0.525115351373372	0.549019149187533	0.532360695981684	0.536335670260217	0.535627964926515	0.548978359942862	0.555428959785721	0.517388619409014	0.548595861753729	0.57290292533447
A549975	1	1	0.666850522950974	0	0.65469236163295	0.649156662403896	0.652114163291718	0.646694314660033	0.614818309199953	0.633804172213577	0.626123394789499	0.60063220054147	0.628437842523597	0.636103849889863	0.592318443365166	0.583288603148274	0.583823330588524	0.598722937594694	0.615416815025624	0.581877038867799	0.598460840291875	0.580365015246337	0.608988282963546	0.568534494358026	0.573206303034323	0.608988291115972	0.568534496782187	0.785915413154672	0.785915413154672	0.628761649003433	0.656738947827904	0	0.682766817830621	0.713462699195802	0.549588986013244	0.556285816400332	0.618273155796619	0.552331088948949	0.552147647640432	0.545866897690659	0.549287772621361	0.537882195117374	0.543408164829425	0.546302851215692	0.544899451896872	0.547457923537935	0.539795207307867	0.546521707480369	0.557939090609356
A10111331	0	0	0.288584633660633	0	0.291026933199601	0.279404457829387	0.283945177623226	0.274986838028795	0.260849283330727	0.273731842076081	0.272249240116106	0.262777811708883	0.271402296326485	0.186610650307565	0.263508478738988	0.255888946582362	0.273366054413001	0.247346844710844	0.262561898465155	0.260949545516046	0.244819222351118	0.256314670431069	0.265213350100253	0.259691850428126	0.271637160207684	0.265213332882359	0.259691846459442	0.207248130592349	0.207248130592349	0.312079629467578	0.137338354008828	0	0.364947593933214	0.239010699944347	0.16615102138304	0.13395946905813	0.138596272993443	0.0864498453975316	0.13958036877834	0.151294935983326	0.121100199151629	0.139542423514693	0.135696159255484	0.137275133953656	0.125951258748531	0.112991662881093	0.161376512718988	0.120916005870125	0.301072148867775
A10102341	0	0	0.254283614396826	0	0.266810408165103	0.256437871573898	0.243954900622242	0.242369220092307	0.266944318834379	0.239843643598999	0.266186514026465	0.270569467359754	0.234572237720109	0.212612505466542	0.26879325759317	0.258062816030442	0.274965204959947	0.255813959553475	0.233770098377896	0.262802585526244	0.241878810465456	0.258286517863686	0.219364787283247	0.257694699510632	0.269684848530108	0.219364776462028	0.257694698869971	0.218235679502346	0.218235679502346	0.175505320327321	0.169478990620673	0	0.178416312045999	0.220374626330291	0.240692494358634	0.214266281627988	0.206747501471453	0.167427073363079	0.218818199639138	0.228200932329508	0.20205277425236	0.217301272989147	0.214586634150715	0.216276698813985	0.207197175718802	0.194198634076831	0.235929876512256	0.201585140034889	0.22119210606588
A10087723	0	0	0.490788735102418	0	0.516088924736636	0.488234818770704	0.537764752347536	0.507406279803227	0.475639771988564	0.531020740291977	0.496285110238199	0.47941916795194	0.534529161646965	0.489671527730861	0.482516102141488	0.490895525242613	0.483956361228485	0.482165051150953	0.525492794667005	0.485599938943299	0.49630555179295	0.485799262650035	0.544281502240856	0.486139003954845	0.485444781172729	0.544281514725646	0.486139004051422	0.535100505871502	0.535100505871502	0.636398887260907	0.48107441812674	0	0.534191913088422	0.563553549528689	0.431099660829987	0.423506075846975	0.457161890308639	0.400302368527679	0.423968227420483	0.42564377976387	0.415692854180296	0.418733440977265	0.41929919640323	0.420969210160734	0.416843398622753	0.411398617486205	0.42670443358467	0.414514017688079	0.582322956473422
A10081502	1	1	0.519748590396369	1	0.52411594497922	0.515583726747087	0.527427113013085	0.519360224864678	0.509021144476292	0.522203300042512	0.514352074510447	0.50640338593554	0.521580275229441	0.534991689711061	0.504234986555841	0.508290520762462	0.500284818760171	0.508171440017574	0.517803045140481	0.502007769711164	0.511080738858677	0.502469018618619	0.519101276884305	0.499235605621286	0.498148281607751	0.519101262609755	0.49923560380502	0.58634211672438	0.58634211672438	0.53557276167579	0.549874151531732	1	0.486031519251469	0.593344600756065	0.514302025610237	0.523053886608876	0.554152924617602	0.537909165314186	0.519490443201932	0.513678085810413	0.521939925583814	0.510741335212306	0.514897824642366	0.516322823827185	0.518523387467758	0.523531286798609	0.508426951944698	0.520463037020698	0.530617923854902
A10089549	1	1	0.766779639623689	1	0.770934391518813	0.763702366385928	0.811150948320585	0.798329179885306	0.743963265427224	0.811545536035697	0.758357378639065	0.737378905677946	0.81921688303912	0.852021738616336	0.738116311661202	0.762923171499137	0.723502478103092	0.762907135000744	0.815217970530888	0.74469528463168	0.790225219797276	0.752369306932395	0.840151954751593	0.750143487836999	0.729683324634049	0.840151959196203	0.750143485921954	0.858115623878542	0.858115623878542	0.91716891748073	0.907913585028947	1	0.956904180306607	0.805344450900195	0.773722943469989	0.813467568209726	0.846617945032798	0.877807205822848	0.803868703103951	0.785463795807317	0.824976368324672	0.792774031623226	0.801898491495339	0.802098277964011	0.815622960387831	0.835406132796082	0.768887362366125	0.823629939433653	0.830378977295751
A10104034	0	0	0.377105174057973	0	0.35030678916722	0.36680504104286	0.341114558429235	0.35201589190501	0.34846097012195	0.335805467611096	0.344309488348054	0.342502173877647	0.332845926102333	0.300956362886529	0.339260071425868	0.330241582165693	0.342206712714458	0.331666658932112	0.328962939464655	0.334714202748195	0.32554644897364	0.331946316804756	0.323505277103819	0.332311969704152	0.33959388871804	0.323505248759348	0.332311964705841	0.295874408841965	0.295874408841965	0.321763126189614	0.266494846919741	0	0.300523221086422	0.363131302239358	0.242078726350572	0.218329953522631	0.200999710723692	0.17843183067803	0.222552708122948	0.231086278947999	0.208300493045061	0.222011080376756	0.219402101243061	0.220691484301572	0.213360929785564	0.201751812018992	0.238124121855027	0.208102811548498	0.324430676756845
A312271	0	0	0.446168607227525	0	0.448992590954407	0.462583077929678	0.483722563815502	0.488719065682227	0.483369012638238	0.502320034435748	0.474423330733314	0.489325974276726	0.512140045906148	0.595166196269408	0.494627920216013	0.514349331083461	0.487395031464622	0.510254792426198	0.521658031043594	0.50360143746633	0.525641154747991	0.5098470658961	0.539452774315935	0.511014585023968	0.495041111421324	0.539452764403138	0.511014583454091	0.389593548177847	0.389593548177847	0.571164161803137	0.654536962038836	0	0.620779443011119	0.39039425736159	0.511802363855191	0.536570329688456	0.433798295875277	0.581771320819606	0.529698143304664	0.517365005178169	0.542600297656454	0.518781911867667	0.526174344302398	0.527199174078563	0.538425907773345	0.548980395810656	0.506749781501719	0.540838634449578	0.537485943103748
A689886	0	0	0.297072600393931	0	0.290501253796664	0.302097053101899	0.263761280835083	0.280292564912771	0.324342591025463	0.268330960283552	0.310035521271673	0.329308935927038	0.263014230312421	0.276856792483183	0.328991457836065	0.323267686876057	0.333857249426314	0.318160778417326	0.269896731612651	0.324519531099464	0.297404547623522	0.320909595473038	0.247068644850861	0.321036978677535	0.330292710052792	0.247068650539919	0.321036980058362	0.338869378906398	0.338869378906398	0.159336559097274	0.228080064917443	0	0.135320192525277	0.359865967737923	0.255268239713127	0.227370285913954	0.23326424265693	0.171019903401253	0.232832705469138	0.243666297676519	0.214502748359767	0.233490247318771	0.229595361704981	0.231014892271787	0.221280418313506	0.205202154926338	0.252605726561324	0.214214654567276	0.246844703063073
A10108217	0	0	0.427450435799484	0	0.391494848441944	0.418138369869321	0.390916096213967	0.411618958232709	0.399712177097309	0.393155385417299	0.392265729038284	0.395548959660579	0.394292290497517	0.392183756148229	0.395388678802567	0.406751031381979	0.396287810022812	0.393730984643973	0.395948253481136	0.396552768510321	0.395510875842485	0.396849751537255	0.399315934673882	0.398983043879537	0.397901441165409	0.399315919321457	0.398983040417393	0.307602235331921	0.307602235331921	0.397280837984816	0.366837378027401	0	0.385969135493105	0.347383467434857	0.424321685008567	0.426770982868567	0.367596477179977	0.431454400111943	0.426163575516503	0.424943373532531	0.427659862074175	0.425129743175149	0.425955335386212	0.426028533705391	0.428669390738446	0.428378825645042	0.42381240042145	0.427533544278919	0.438740780385752
A10104331	1	1	0.839699533239194	1	0.837970890601577	0.834013141270099	0.870241213688695	0.858784814129471	0.806091598208063	0.865855052551671	0.820274422459839	0.795314209807861	0.870463508501644	0.902924348422422	0.792659044460636	0.803866992245608	0.776056626918551	0.816970856615523	0.86377305487137	0.793996360642348	0.839318497479824	0.800159462644838	0.881565277398801	0.792798688075633	0.776886184924773	0.88156527839515	0.792798688850837	0.91510396619461	0.91510396619461	0.943551775102931	0.948547772005151	1	0.956951169958515	0.826157801594165	0.787247103127352	0.836743953211411	0.858483995544578	0.912245298155065	0.82699673318733	0.807237506209434	0.854992905918279	0.82232072199606	0.830176847408826	0.828618562008478	0.848353825304909	0.867963672542613	0.789862575788519	0.854732898353905	0.842344885310691
A10090108	0	0	0.070270337944854	0	0.0827899418267124	0.086310665227717	0.0687772772983379	0.0813046784421844	0.127449753782597	0.0803521784851888	0.110264863832638	0.143947727073927	0.0802995429481077	0.0726856547756754	0.15212832729392	0.171545792278185	0.165619748775532	0.136608860395625	0.0923625157808541	0.161063444599232	0.12244387655153	0.160049128380193	0.0824732140019833	0.176453948053119	0.177670937140816	0.0824731992222252	0.176453943631551	0.0130897787026038	0.0130897787026038	0.0266566460551263	0.0276481569826262	0	0.0206116907740223	0.00804517742552355	0.0838366731544435	0.0749472623548847	0.00717855020004881	0.0571326313352366	0.0834289021727081	0.0974192713587953	0.0859944049644311	0.119202840131742	0.103613925144467	0.0967642987660339	0.103107418670623	0.084913808428892	0.112402439940131	0.0912800025067517	0.196475336314299
A10091872	0	0	0.203588615122421	0	0.213321835084751	0.209787430768464	0.185688553608724	0.191904132124962	0.231640309731931	0.186280322389102	0.223333325146742	0.231463305053607	0.180587836637919	0.174221810130797	0.229895141570834	0.227901153113942	0.238146841013528	0.220230229635676	0.184210353158265	0.228492818970694	0.20348543629577	0.22488277357515	0.1638801182841	0.226788540960927	0.236225035733458	0.163880131434445	0.226788545777815	0.155888804711619	0.155888804711619	0.0914047538325722	0.126691260616941	0	0.0799843821790245	0.166196978362623	0.21780863250681	0.189208438076553	0.199688327870296	0.134601375552631	0.194163418916649	0.204442975902171	0.175153607425206	0.192209233055041	0.189266462681896	0.191248406007837	0.181559086398555	0.165836718753209	0.21292059670537	0.174431918724678	0.136724466217011
A10126312	0	0	0.164315007822011	0	0.172240600045384	0.169616326898257	0.156664881139451	0.160468391099522	0.184931685981549	0.159064166335808	0.180677441528444	0.191797795464129	0.156848741973834	0.133606358374948	0.1934148706538	0.190803477944036	0.202045860783342	0.179860922679377	0.159600210896709	0.191990427875703	0.169137396843895	0.188474124743738	0.151277307842991	0.19202013302902	0.201188289169997	0.151277313498356	0.192020134476854	0.112675562963162	0.112675562963162	0.119122238833701	0.0950985619197425	0	0.132908146679175	0.134704006548508	0.170045475603807	0.141735104431572	0.132797866337631	0.0971763741254652	0.147155017920205	0.158114923337934	0.130899813503489	0.14870640592038	0.144714674079381	0.145824375889763	0.136925465305545	0.123417238139405	0.167594312675578	0.130932680876871	0.156736314069778
A526995	0	0	0.262411796679024	0	0.262371451034636	0.263866761359183	0.236962130863395	0.243841537243092	0.274825352284475	0.235295383266679	0.267127984904505	0.279730292871634	0.229756333167225	0.195682650502134	0.279811166182067	0.275591850937903	0.290239474613927	0.262139182768646	0.231252615907701	0.27692272535941	0.245072561558767	0.27181381325554	0.213615807352268	0.275012888840839	0.288247756518612	0.213615791659938	0.275012890578497	0.203870991097409	0.203870991097409	0.15096389141629	0.133932990366359	0	0.106640508859102	0.224713114045812	0.18409023315113	0.154169477520527	0.150846245428882	0.10560477500422	0.160709089633638	0.17360129519449	0.143696375613757	0.16572579974909	0.160038205855454	0.160594868500466	0.151081216367872	0.13560780383908	0.185038306678673	0.144185337569543	0.239329669684088
A10142667	0	0	0.290341190626703	0	0.278688578857602	0.292450548172235	0.260602030877602	0.275885780316824	0.302632650485783	0.263826574507591	0.290456228656285	0.305618636281331	0.260612187714021	0.252112244090024	0.30572120419172	0.303159076321726	0.311956064528817	0.294551448472652	0.265102695640561	0.304045853152641	0.281410789075631	0.301149786386317	0.251376613919819	0.30394122928836	0.31132171732002	0.25137659480569	0.30394122697553	0.216536290924122	0.216536290924122	0.189450149235262	0.201238309565092	0	0.154392099504692	0.24684469310894	0.256082407186058	0.232787286232671	0.199670057618443	0.188007920142776	0.237688822588481	0.247181368288634	0.223280588858211	0.239747400896065	0.236048770928959	0.23688846843396	0.22969594510326	0.216036276556823	0.255157083554009	0.223356783818279	0.284050716866124
A10135272	0	0	0.243833142749763	0	0.225142233264051	0.238019503405353	0.200491466936235	0.216008569193144	0.238036105305912	0.198659791701492	0.228327880912231	0.237638590707881	0.193791257809888	0.177854718287629	0.235588251949927	0.226146521370494	0.242989740311609	0.221178472419711	0.194912406133788	0.229999370662833	0.206308308416163	0.225231005669946	0.180568476765001	0.22457356140813	0.237151353466512	0.18056847004194	0.224573559807423	0.198495235517673	0.198495235517673	0.134084800159427	0.138600136197361	0	0.136874703907628	0.277992760714888	0.233415239100264	0.20301082627146	0.215958864122812	0.152446697618393	0.207249578148867	0.216573917213243	0.187686056598306	0.201832219778514	0.200161728393216	0.202774100524159	0.191032382158976	0.179038218868717	0.223967141835547	0.186662999131126	0.187667656532179
A10127890	0	0	0.413574578456461	0	0.407171083412438	0.41257476133897	0.40861123799434	0.412823361280343	0.411156623209433	0.411548502525826	0.412689836478569	0.420069599690099	0.411985590253812	0.385859860278058	0.426444118753934	0.443269039076703	0.433472295577128	0.417665290564843	0.413411815314785	0.430902062541635	0.415190539941102	0.429390636403509	0.412237366862005	0.433284049091045	0.436733235099369	0.412237424011271	0.43328406396249	0.472736905676562	0.472736905676562	0.402301035148102	0.336083780380437	0	0.375863119556115	0.419052523063201	0.351580177320785	0.327842696003272	0.414887197060917	0.269552270984113	0.333440824648141	0.344371152217802	0.315631000880362	0.336907827680808	0.331801084624425	0.332696500326806	0.323525880576585	0.305901425970722	0.353728385019407	0.315518230155658	0.422708239109322
A10121923	0	0	0.375133650612093	0	0.396158705737811	0.379729841890028	0.383178451889814	0.374680876734233	0.394102620810218	0.380120818281511	0.395281464512081	0.397751207901647	0.37659777042839	0.372767911763704	0.396735320439836	0.39238137290513	0.399850152776644	0.389709731762503	0.375937498708378	0.393198499747958	0.381300429088707	0.390489376770127	0.36615019434275	0.389002697570007	0.396109952200163	0.366150170219065	0.389002693205671	0.472986782487161	0.472986782487161	0.337661715290569	0.353738542972038	0	0.356443603899518	0.444481492667336	0.320308504259415	0.30290846055723	0.367924892813087	0.282574675174792	0.305638717152643	0.311376027256567	0.296203522391375	0.304733976461348	0.303082487371475	0.304004026762613	0.299410670928948	0.292813875024659	0.316079119742694	0.296215074213415	0.382037158525382
A10135547	0	0	0.341032881776828	0	0.316662588988319	0.333605059225074	0.293337308498291	0.312451697776512	0.328610776082805	0.290827446270434	0.319985179792838	0.327589186193095	0.285363221115521	0.263078466079929	0.326114713114096	0.315478016052494	0.332501778130851	0.313421636552767	0.286131733116086	0.321559992845026	0.298278578440141	0.317404337789134	0.269360818758561	0.318380797877724	0.329024335694748	0.269360790661016	0.318380792039708	0.326461365690986	0.326461365690986	0.211484769126299	0.214537306912224	0	0.164516357919614	0.366987819763464	0.248723116562767	0.217865776343871	0.239789195675025	0.16316149044503	0.222853265611167	0.233323000558878	0.202935751073359	0.219968041040118	0.217161455244192	0.219342020225758	0.207450875936321	0.193727175942381	0.241789467647302	0.202235123026092	0.305805456702055
A411825	0	0	0.432728284050671	0	0.410693063806869	0.431412354488656	0.421654473610614	0.435955459684937	0.421997628595185	0.42644541489267	0.418004310631484	0.423572178454807	0.428890618539402	0.435449083733852	0.426921579028303	0.436457575450087	0.428125779554666	0.42650216569655	0.430297246692196	0.429908886984244	0.429096917137408	0.430285504724752	0.434165852804118	0.431299101289003	0.430417099555009	0.434165864239803	0.431299106114733	0.385443599132316	0.385443599132316	0.444139581003517	0.423430757468986	0	0.458283592624558	0.345982835532725	0.327917664547411	0.3154178552954	0.29039588778868	0.28775491777182	0.31817100763172	0.323510107786141	0.309605526917117	0.319040667124434	0.3170343133112	0.317629645982618	0.315221442130594	0.305023	0.328033221510586	0.309483127581758	0.418157424986611
A10140112	0	0	0.311202596096405	0	0.304177228774706	0.293786898079234	0.262749341915016	0.264148545328375	0.271310111047342	0.242965527520315	0.277497149275608	0.257757800505366	0.231562182272264	0.175166727480276	0.249545266765282	0.232928039269356	0.256741182153394	0.236902587834806	0.221788358250445	0.239849096089108	0.220078071289025	0.233509100276285	0.198915505950963	0.231231720358883	0.248019171744594	0.198915502777105	0.231231721792637	0.245292858870684	0.245292858870684	0.148366695143034	0.124096255697909	0	0.144847045579966	0.259431003205609	0.191258257330976	0.159926566257025	0.168423711465543	0.106619305242303	0.16573639695329	0.17758284722688	0.146614683205416	0.166207316045973	0.162115225759678	0.16365819857218	0.152890327912459	0.137580877062141	0.187637358747179	0.146368693807271	0.154201952198278
A10136859	0	0	0.436359844858202	0	0.450683448413318	0.435776894627743	0.454682202181543	0.443471243432974	0.428134031556301	0.448312344597563	0.437823287378649	0.42339303806158	0.447858931099967	0.417056022176396	0.421479764488566	0.423538422072032	0.421248855508816	0.422908424396119	0.441631332217926	0.421047632189939	0.427159389899534	0.420943043562924	0.445439415315716	0.421920442845591	0.422040560191273	0.445439406693864	0.421920439745995	0.393026501102625	0.393026501102625	0.474575803339636	0.394538285079644	0	0.526454362243672	0.355423752551943	0.331419044220654	0.319195002901103	0.272205714764774	0.289709978609794	0.322148642863347	0.327540733092121	0.314204081351684	0.324133484413442	0.321864832480025	0.322168449891667	0.319823972180156	0.309652803429927	0.331950814673985	0.314314965671274	0.43535942577999
A279103	0	0	0.119171380676606	0	0.132687004371362	0.130794442040986	0.116021454197195	0.124752576633815	0.158390339362764	0.122291145298022	0.150202531007475	0.171017494987643	0.120318973585824	0.108562455078211	0.175889597269937	0.178289462924501	0.186357230252705	0.160408537908508	0.126840711843549	0.176613947224593	0.146105079061015	0.173217380543847	0.115345535994362	0.179116829273328	0.18792287330038	0.115345531131565	0.179116831591371	0.05956667826395	0.05956667826395	0.0655647008657367	0.0652583300947372	0	0.0948203912666544	0.0460159666562617	0.0946256334556133	0.0783008010087133	0.0223409939221596	0.0530621429046592	0.0849325411160187	0.0968017965865424	0.079432044795714	0.102738904442703	0.0937412608617092	0.0909998755734158	0.0897892411112129	0.0758572428370301	0.108672558502319	0.0819316802418719	0.136012374586413
A10065559	0	0	0.167238464377614	0	0.162495125364714	0.171371844521303	0.139740631979283	0.153331795195023	0.188990770249055	0.143090315051532	0.176183794394253	0.193483088317738	0.139456508493875	0.130859280250782	0.193395575063457	0.190187376098884	0.201714990410617	0.179189626186125	0.14432141859301	0.190416863181298	0.16282350877456	0.186435584773105	0.129853593439811	0.189033934684683	0.199447282944986	0.129853598360881	0.189033937043084	0.117085929568566	0.117085929568566	0.0777331622931986	0.0894092785811184	0	0.0730958931595018	0.149132268663364	0.178886578757083	0.150206887493721	0.148089562770043	0.103979571788638	0.155662106481078	0.166692646988047	0.138949156873892	0.156970224193021	0.15300061855317	0.154188661779922	0.145108872984114	0.131195875803982	0.176167294172178	0.138928715323442	0.129745445487474
A647945	0	0	0.423429361074667	0	0.450637947224592	0.417403510505924	0.436202494447748	0.41368129505189	0.410131891105005	0.420583471953066	0.426467839151001	0.406266560373935	0.414661706336522	0.374989399529116	0.401792785753366	0.392630290695672	0.403878643811703	0.396156630671058	0.404215067958122	0.394729916384036	0.391126887852204	0.390945	0.396500301745068	0.386616439104512	0.396576375855387	0.396500291101134	0.386616435170408	0.528361293328511	0.528361293328511	0.406524348970847	0.353339924570796	0	0.46043751533793	0.501230232419248	0.318587765820349	0.292841599380366	0.389639937609754	0.250899002553699	0.295199564308625	0.301343498973065	0.277296805418764	0.285653186157415	0.285991210827207	0.289186215741371	0.278145796904939	0.269901006416107	0.30573569700036	0.275709536441685	0.368718777966187
A649581	0	0	0.446596957261988	0	0.432367947537409	0.441705383276084	0.4297411376683	0.430073351296273	0.435591769239036	0.429404742833773	0.43461928149476	0.431186967761925	0.42790569688414	0.466021161406596	0.429166551685725	0.430290501165303	0.425742621942524	0.43504438086826	0.428268844455677	0.427298340282337	0.433156988378028	0.427849303655582	0.421774764949915	0.424813743198958	0.42377466821844	0.421774740729802	0.424813739881111	0.445868342293809	0.445868342293809	0.398600444983321	0.490050851410892	0	0.362074395094939	0.523247795559441	0.387150355796866	0.38475874664651	0.391166405026775	0.389616148678311	0.38292225975185	0.380577245375978	0.380612961801084	0.373640344306996	0.377093386019019	0.379002022010819	0.379617509875143	0.380698937180822	0.378153441649447	0.379249202869391	0.371531145339239
A616433	1	1	0.546347291840254	1	0.556797253526813	0.55602435664244	0.589524201958965	0.580035385491624	0.561111082214104	0.597376955205627	0.564196548838604	0.562129760865683	0.604396693444288	0.646168634571221	0.565249371740706	0.58235455494225	0.558059626167389	0.580750785402587	0.60607080003084	0.572552431061633	0.597065484876279	0.57780324324733	0.62250692166676	0.578365596006075	0.5647491106409	0.622506929090713	0.578365596682828	0.557392700220191	0.557392700220191	0.668016087374199	0.683398573145977	1	0.676797842764362	0.493493016505603	0.509628572099896	0.530460001701064	0.48053786985294	0.561056832687555	0.52623464199926	0.518110342748353	0.537299276936085	0.523245133983428	0.526898743073383	0.526608243794457	0.537469141090696	0.541834745678931	0.511349043464387	0.53664439109332	0.617534369409981
A625478	0	0	0.29320289440725	0	0.315911524218206	0.307381473221805	0.294589978717658	0.29531668706542	0.344025241442784	0.299434029153683	0.33515392078264	0.353890841253226	0.294867512723213	0.326298680548359	0.354285512250381	0.345660231581701	0.358433735435762	0.344908458493091	0.301293413646607	0.349720616951709	0.326519039136313	0.346054806109234	0.280341962502577	0.342695443027164	0.352567006943282	0.280341973560398	0.34269544463245	0.408733854312696	0.408733854312696	0.19593886096584	0.294526234851388	0	0.173657782056621	0.339943728633219	0.295050014125814	0.272696248176104	0.348882444432257	0.23152112187779	0.275430285861156	0.281813517338561	0.259675738885907	0.269317879085906	0.268732701102619	0.271170035776124	0.263631465125375	0.252505146390758	0.286708544538755	0.258466066247388	0.272142634421749
A191439	0	0	0.213585804907488	0	0.20205613652451	0.21873026341786	0.177070307328486	0.19730131011167	0.240507499327515	0.182186346747963	0.221632182436114	0.245400543686954	0.177882219722347	0.189785047165609	0.245078524944431	0.234778765362539	0.252408126037769	0.230818797084995	0.18486744134134	0.240808190536424	0.210854827319586	0.236538037508635	0.165906090362875	0.236660829785922	0.247942709572561	0.165906082399604	0.23666082762764	0.194965451713788	0.194965451713788	0.0948933365876061	0.147856535862064	0	0.0809518035508751	0.227799002484912	0.232289050339127	0.207149997423807	0.19324641711941	0.162110821808965	0.211883663083375	0.221326955904658	0.196503686011418	0.212197691600771	0.209021024284136	0.210255948228425	0.202471306979872	0.18911300267229	0.22916913521437	0.196346029060672	0.189825945116279
A644557	0	0	0.286794302439338	0	0.275563117202206	0.294720013506549	0.257929201786559	0.279629533929507	0.319091239608156	0.26735257910837	0.299332689067889	0.327290918732755	0.265107099535961	0.2717917968219	0.330602594825247	0.340521596641918	0.338944727886291	0.317891100892993	0.27481537359666	0.332757771468864	0.302177627465117	0.33033605742277	0.258639115181673	0.335496155441641	0.341384143356144	0.258639115677882	0.335496160993744	0.25281555713304	0.25281555713304	0.176472001066045	0.213772363725769	0	0.147664293088992	0.266908218020434	0.261008332914928	0.237337623752707	0.229295729148735	0.192328274390793	0.243616976566446	0.255282366383005	0.230029109106454	0.251509912845149	0.245389815490831	0.245106997030275	0.238740161048342	0.222935828341314	0.265582436989844	0.230988327307411	0.289324127837529
A222439	0	1	0.558357710255119	0	0.57277787200232	0.555000811929177	0.597807535300247	0.577977712258316	0.538038090607436	0.592650272318012	0.554584056736883	0.533176606037522	0.597521857281722	0.58892652214104	0.531701130060149	0.547664349095962	0.524328165474125	0.543509087030993	0.5898506389422	0.533410133559419	0.561844698068685	0.537045038174427	0.612604325850437	0.537613759170991	0.527977750523156	0.612604354032349	0.537613762153842	0.646538117813769	0.646538117813769	0.722569537460147	0.63060989587805	0	0.77669230594335	0.56429149331121	0.581844922443787	0.603279418182774	0.728001545863422	0.651661734977198	0.596911869033883	0.58585247332951	0.608499336647384	0.587410734193675	0.593552095665981	0.594357318325149	0.603314530424267	0.615354463285337	0.576387043120948	0.607166579792191	0.590299705388184
A613659	0	0	0.319568664747217	0	0.321077689571465	0.323115432429774	0.300752744805914	0.308593794337773	0.337459473375485	0.301670836618904	0.329299050961398	0.340724619947489	0.297301828436654	0.295910111125082	0.340713605838003	0.337364197213642	0.347788987038477	0.329337729728195	0.300469488747114	0.338474540705162	0.315620582315076	0.334605930330233	0.284238215970772	0.333553424813672	0.34366648747687	0.284238221857796	0.333553425324585	0.34706997741757	0.34706997741757	0.214032665229031	0.247866567394806	0	0.183146000073707	0.330732773790832	0.300921642384251	0.277648142997926	0.327935694086434	0.232888174955061	0.281162889157712	0.288745027965223	0.265053579679944	0.277449078596821	0.275786407938196	0.277810759906026	0.269477908130194	0.257452050548002	0.294750112858482	0.26419789484251	0.302460407162623
A233839	0	0	0.314043787625323	0	0.311711136505979	0.324791622187491	0.306309038350596	0.318962600909987	0.347278356479884	0.316013493798229	0.333790991810157	0.351977276295322	0.315738395679258	0.345638683185368	0.353760782831292	0.35331160899644	0.357216313510835	0.349492707071522	0.323190215421943	0.354608133973043	0.340976606157836	0.353321437368406	0.313315553899843	0.35267590939786	0.356211687204336	0.31331558332942	0.352675912056484	0.316198594303386	0.316198594303386	0.251358882024894	0.316951645025368	1	0.212267594341141	0.305013461413448	0.312419099007813	0.29284995707448	0.320435685560096	0.245679766818897	0.29440002125722	0.298813133053071	0.277643352893432	0.28402780871913	0.285210717455734	0.288540399421964	0.281025992686002	0.269242709644206	0.301745851008802	0.275491120965511	0.303237315161856
A635836	0	0	0.199596555551702	0	0.208376963020362	0.208563972542115	0.175930233927597	0.18850814225405	0.237342897036818	0.177431212394304	0.225059714147046	0.244894755463623	0.170520863011437	0.161376917809204	0.245279073256149	0.234506153808461	0.255074630802502	0.228274448892989	0.175508434169175	0.240651187006071	0.202964225988204	0.235260984640934	0.150182018537467	0.23819735642678	0.252350481201912	0.150181983690092	0.23819735447236	0.176552409889974	0.176552409889974	0.0748872051512382	0.109926274442752	0	0.0876210698714913	0.151231062996278	0.0874699705898852	0.0663881479076392	0.0418354706868976	0.039164504932176	0.0716142685510851	0.0818800920957723	0.0619302059632059	0.079314527427149	0.0738567553316726	0.0733328554727204	0.0680810230046178	0.0574346788980665	0.0917216295141917	0.0629345427703249	0.147616264329983
A669891	1	1	0.611287049281776	1	0.594372143967071	0.596417538236969	0.638261599302623	0.620850454848878	0.547916072920531	0.632642818267597	0.568548817775693	0.538930377954989	0.641492348044131	0.65791826592002	0.537368463987465	0.548033617129423	0.523992044202221	0.556405032007392	0.630636078153503	0.537259172955077	0.586981380928131	0.542480397869692	0.667530605135777	0.536692305030929	0.523833575194583	0.667530620526074	0.536692302747193	0.553296592800753	0.553296592800753	0.814654179300864	0.734988063106033	1	0.774473833910131	0.60737374241132	0.651951787669809	0.696606665414666	0.646107493856701	0.779245018661977	0.685989880051131	0.665848401875105	0.712062034163013	0.675203069560272	0.685192067886574	0.685011122811039	0.703797760120033	0.7251447993821	0.648425469989687	0.710778272818615	0.636009529647599
A669479	0	0	0.267883092295446	0	0.26843084830107	0.277979784456659	0.242931943924555	0.260395103848217	0.313810716452386	0.251292142866851	0.293730124738351	0.322274035214395	0.247204630940925	0.29320663063856	0.322976509175559	0.320147278621828	0.328380604044698	0.311737053019695	0.257608692425021	0.319697300280004	0.291386168080876	0.316240623278756	0.235809395615132	0.313764301558981	0.322882421244698	0.235809405913415	0.31376430316559	0.339921101250291	0.339921101250291	0.140681128105399	0.260071451074719	0	0.14011269726591	0.356885961031668	0.38609563762372	0.372873744187427	0.406754608670876	0.339871037560682	0.373746720136248	0.376497642170446	0.361817738714866	0.36594953201123	0.366925082311507	0.369353482678432	0.363304709698243	0.35592458158328	0.37818389116918	0.360239025225474	0.262377173039694
A664249	0	0	0.291485490312083	0	0.298668513429489	0.293580807675182	0.269514885443438	0.276402033189515	0.310710387887008	0.268184773874886	0.304454004356479	0.312920577982282	0.26223142831462	0.269795158934278	0.310329549883926	0.303935080206206	0.314322549810227	0.300351640482844	0.265133351970389	0.303900071274914	0.283367666943972	0.300063352246185	0.245956131259351	0.298125990102567	0.308126523548886	0.245956121260879	0.298125987655286	0.331719998974897	0.331719998974897	0.177849073544871	0.23698432533534	0	0.1992290066648	0.347228280186333	0.32389361484664	0.303768617199673	0.327210438202247	0.268813827615626	0.306417330683785	0.312261359581753	0.293106142555713	0.302024067885069	0.301212711659303	0.303092252771341	0.295508677627452	0.287255090586501	0.316663282711365	0.292352935714748	0.247070407876581
A350180	1	1	0.69404589194028	1	0.744912846044586	0.697158494789393	0.777271286926664	0.734405909441237	0.692278477081238	0.769897871449616	0.717499465905079	0.685041430404126	0.775701234581542	0.809270745048171	0.682576889656189	0.708219195184849	0.669134472784859	0.708732529152613	0.767738487406336	0.689015593160985	0.737743057780156	0.696871428568272	0.794142395393666	0.696647736896325	0.676293705515574	0.794142345414938	0.696647730013736	0.873187604051387	0.873187604051387	0.895969877485328	0.898710772490664	1	0.935711710289488	0.800398308276456	0.782556928984364	0.839870332545181	0.931534677831365	0.941909521616688	0.830315789236251	0.809977839064536	0.869690015298718	0.836500741302781	0.84168704587192	0.837103106174604	0.863072715664151	0.888809903157906	0.793171107297157	0.871765763527964	0.782367679470964
A440362	1	1	0.898740803802395	1	0.889289251291474	0.887424391123826	0.922376319060453	0.911085800478154	0.84088730468392	0.917201764980408	0.863701973541052	0.826110537627783	0.92219498218377	0.932304914904214	0.823320292482535	0.836900834080096	0.803974438841795	0.850911204887172	0.914215427050514	0.825199875058959	0.880719133231821	0.832649553441834	0.934578500003019	0.826354510813878	0.80651579112837	0.93457850402493	0.826354509048276	0.911460941111904	0.911460941111904	0.984063591586078	0.968635702441634	1	0.987093590711681	0.867766099179901	0.836430727785641	0.881626930331886	0.858991844878829	0.94068627619241	0.872237762691236	0.852976853274771	0.895454322522823	0.864017360035983	0.872680646268338	0.872109869087529	0.888162459132286	0.905731315190736	0.835060444704073	0.894605396082242	0.902777152357188
A371129	0	0	0.385816902444899	0	0.394046856996202	0.393455177378219	0.379534987528161	0.386476146480804	0.417259610409718	0.384014582186496	0.407695065508709	0.420778229728939	0.381369946289312	0.394383525217781	0.420918	0.431511837397298	0.423166380530827	0.417349725192413	0.387365344335139	0.421769675285651	0.406877002428509	0.421305570310912	0.373688462965203	0.42519493667892	0.425856641181563	0.373688468005597	0.425194941481748	0.470719021442946	0.470719021442946	0.308881550131445	0.365155920001461	0	0.345967041378418	0.428438886902618	0.398495176183458	0.386919036759484	0.474930433480313	0.361743159020536	0.389610105383477	0.394856339516505	0.381456473026629	0.391605022718093	0.389033395295441	0.389347747616126	0.38612074175302	0.377302307316023	0.399316852444017	0.381560652996594	0.385757229711495
A662189	1	0	0.637997341510854	1	0.507323750964371	0.59317971957237	0.518450261914401	0.552650544031498	0.509637959460656	0.516071167677014	0.499092108785678	0.489567650616684	0.518180860308747	0.560296808937744	0.486110514994211	0.497747897523608	0.477920661528568	0.497005818922065	0.515478562331606	0.484267712676657	0.505941024267056	0.486808696204873	0.524714268963237	0.482397737213526	0.476252755095591	0.524714282824333	0.482397740768486	0.530969517260641	0.530969517260641	0.571747453458942	0.610392308184021	1	0.345554810674323	0.830154074403768	0.599048603083279	0.631881590484047	0.621810023028808	0.696906482352958	0.624398279650968	0.610292480072903	0.644085168747685	0.618341903528152	0.624858052834524	0.624369345867334	0.638798713016954	0.654118551429039	0.598421961136457	0.643384567072708	0.481657976587763
A676501	1	1	0.693838414925642	1	0.658599285467453	0.66974007835491	0.651823139383446	0.657205847172005	0.628531197406901	0.635831949868219	0.634423254487967	0.613367384553817	0.630375425951792	0.636316779739392	0.606315959731048	0.605399457406595	0.598820096091661	0.61284692404765	0.620573248879829	0.598952750907977	0.611257405555734	0.598626304374911	0.61231111673578	0.592409041444356	0.593324392538581	0.612311083455724	0.592409039317442	0.814486795531105	0.814486795531105	0.621347480959206	0.662293342163905	1	0.689787768785878	0.801699814702547	0.542750197880776	0.548677689357503	0.652252063833692	0.563003680600971	0.546146080116841	0.542126568851911	0.547926977997731	0.540525238805131	0.543048426793627	0.543907867916166	0.544226246767416	0.549627562364028	0.538499051634965	0.547093126616288	0.595158388203612
A687478	0	0	0.194633017672605	0	0.205443930390621	0.198826161409149	0.192226603689699	0.191797983366476	0.209364396143802	0.193065741078415	0.208427250354596	0.213214709214944	0.191627893539594	0.158882979855069	0.212999392499466	0.215997382069463	0.218823255433403	0.203059543444726	0.192743696154145	0.21156933382797	0.196278826554953	0.209413643200598	0.189299708365594	0.214903566302859	0.220269558967703	0.189299716963528	0.2149035689734	0.116620475572553	0.116620475572553	0.180448618983713	0.121092638203606	0	0.181457528324452	0.13887053568966	0.231701602205512	0.207739862442109	0.217429235689812	0.16975895128886	0.212474425245634	0.221859333951786	0.198847865015736	0.214280263109326	0.210730657557086	0.211548895735639	0.205020090296763	0.192657999825247	0.229873039076473	0.19903358422739	0.180950624897549
A673209	1	1	0.968275057669848	1	0.970911405924032	0.966241995765078	0.986853590627222	0.981187813609326	0.947904972963832	0.986485557441945	0.960924098479352	0.941235922889099	0.988576752328976	0.99361084692707	0.941082760651877	0.955173984643204	0.92669520624582	0.960292897538055	0.987058347232171	0.945715430125014	0.976384109579111	0.951769699551058	0.99305429076548	0.949628996644303	0.932131508450624	0.993054291497736	0.949628995682818	0.97200866609377	0.97200866609377	0.999571284312173	0.998967287788012	1	0.999671856217353	0.950883190511663	0.984859494366256	0.994250436273954	0.990838325393254	0.999331782212375	0.992963422773224	0.989623810949096	0.996322200974957	0.992478664165508	0.993564814352001	0.993298965458069	0.995640867297274	0.997373120531326	0.985773583784251	0.996324852120406	0.986999680388418
A476985	0	0	0.166487842030891	0	0.170879317003889	0.18025995914825	0.149711468871341	0.166889106659351	0.219233752375401	0.160114897663961	0.198948506686401	0.231916704973317	0.157705665301857	0.167548175528564	0.2363221939969	0.236284794092379	0.247068962829079	0.220408844726881	0.168893501457528	0.238085799049889	0.201295463202123	0.234920278601178	0.151864754880784	0.240908809917562	0.248803291400663	0.151864735527346	0.24090880551716	0.131645846151745	0.131645846151745	0.0752211870049181	0.116295316535195	0	0.0744455533704649	0.136076864223073	0.192279580415805	0.171298397451131	0.102290430600988	0.134470559756308	0.178568998204433	0.191282022053477	0.169650639197756	0.193849661694233	0.185536993107064	0.183495635825694	0.180381919370609	0.16445846573069	0.20297013072118	0.171910587509234	0.225750033094819
A285869	0	0	0.317623678259499	0	0.307836253524036	0.308937320775715	0.254034662383949	0.2671149049583	0.313744529019844	0.241712538359587	0.303865539786259	0.308794497002272	0.228083997035144	0.225434044934427	0.300866157807438	0.268997133642445	0.308174235771896	0.282566659789813	0.226215115507546	0.286110609386964	0.250367720891989	0.277425591776944	0.189145570534625	0.26930449960146	0.292493674633342	0.189145534237249	0.269304493857943	0.410581591581761	0.410581591581761	0.0939494320450533	0.175549612176118	0	0.0738119482590564	0.405143374611873	0.212949070884316	0.179159546140499	0.225055973626853	0.125286094645348	0.183920554161302	0.194415072337029	0.162657075628415	0.178583481103607	0.176474402455033	0.179213762114411	0.166259393437646	0.153388914582462	0.202854265986181	0.161640589412868	0.184967276579211
A563753	0	0	0.202716808872146	0	0.196940865499831	0.20632495534375	0.177452715706174	0.190908259868931	0.222700136628191	0.182132184391917	0.210888167730011	0.227481568284638	0.179587340334753	0.170867886277745	0.227893249104383	0.229089957090409	0.23482176397816	0.215893296680511	0.185180617398527	0.226333820318007	0.202552480028078	0.223533236365007	0.173612151665551	0.227696153355923	0.234731983126982	0.173612157084768	0.227696155083008	0.147266327411559	0.147266327411559	0.123822141210147	0.129147993875345	0	0.125450679832146	0.194201284326133	0.262328948552072	0.234718763422643	0.249695457463408	0.183193507315208	0.239177014285442	0.248559326376484	0.220771220486692	0.236134640515615	0.233737326654337	0.235834267378068	0.225533939358287	0.212069665252768	0.256123255581952	0.220002773920176	0.186166040224064
A725318	0	1	0.53348815422863	1	0.52423563542433	0.535217250331914	0.570884859766206	0.565765580019555	0.521415314784108	0.580232420451219	0.527025932791504	0.523449096877856	0.59192282471415	0.637536528248828	0.527966434631681	0.542054498130305	0.51930625914591	0.543651340410361	0.592344237964315	0.534855132354713	0.57008020469196	0.540908727214636	0.626618024140437	0.540019580571788	0.524577523962159	0.626618017540562	0.540019572481396	0.534033060697642	0.534033060697642	0.742640263028979	0.712805405570135	1	0.769740088821785	0.521672971294978	0.606243902858682	0.644859722184322	0.628862114603262	0.726035578629921	0.63496769188459	0.616658233549329	0.658440486051338	0.623638453030288	0.633189995833409	0.633337814062337	0.650426207764286	0.671021255805005	0.60094412969447	0.657133690419837	0.666391304625553
A419723	1	0	0.592117144937831	0	0.501062464205447	0.561682853126708	0.530457767102206	0.541561618898053	0.502487062579964	0.5358683923692	0.498586223943322	0.491351375861337	0.544032901129962	0.585663342970156	0.494132135441982	0.520631669587781	0.489727336635868	0.507668650311946	0.544739549591652	0.502746660807446	0.529092828019929	0.507940700491994	0.570633562363736	0.509206413025793	0.495788795545398	0.570633583639086	0.509206414875459	0.584962242790717	0.584962242790717	0.662166950031791	0.661271365534858	1	0.648972409026287	0.797192330275834	0.649414916210125	0.695608483786916	0.776696352092589	0.798935812335823	0.686911405787764	0.669551522406356	0.719633108198526	0.68851002155205	0.694162235636464	0.691130204017764	0.714468179388238	0.736880545932222	0.655564739815654	0.720743197063955	0.577012667982726
A717827	0	0	0.385576655321342	0	0.408118362094536	0.411796916336071	0.413120427781703	0.424006813252057	0.473491068559602	0.437943101653859	0.451680654106591	0.490175454428247	0.443257163954221	0.590925298584068	0.497512020675007	0.522983509950473	0.495473958684892	0.504514725268461	0.464106249254972	0.505558263983085	0.503062709766112	0.509249184084971	0.461369089985244	0.507070611655671	0.497771800724708	0.461369087442385	0.507070611797218	0.656154933290919	0.656154933290919	0.389750918395949	0.673262866702541	1	0.442460949142927	0.599773377490311	0.630136846267716	0.671140860324635	0.79530378800518	0.778781836607758	0.661850062711948	0.644220901051622	0.692253755053178	0.658397292750577	0.665544477631083	0.663602228897718	0.684330931436845	0.709917359003692	0.629799727121088	0.692834662451185	0.499762610448134
A715811	0	0	0.248321581600338	0	0.251671652379779	0.252792833922054	0.218238122673353	0.228942736539235	0.277956941217248	0.218491589035351	0.264436934396866	0.282208245870051	0.211394074659219	0.220301484664123	0.279896484909678	0.270101808459153	0.286818351976879	0.265372815359124	0.21586854349688	0.27297210236362	0.241797767435403	0.267680633472764	0.190885960916244	0.265953442464656	0.279934732007926	0.190885932647715	0.265953440175591	0.278838920483327	0.278838920483327	0.112423645828209	0.179983216480554	0	0.103209976495095	0.33584797739996	0.186253071639498	0.155643034772442	0.183171074359684	0.113603092352153	0.160262162494426	0.170195062554294	0.142857062079024	0.157547120776025	0.155056972813374	0.156995457268923	0.146409933528797	0.135738522979125	0.178453404040383	0.142432584303547	0.177022675470691
A511049	1	1	0.880348132469473	1	0.820556508974909	0.857811199671277	0.858923273193303	0.859404464210276	0.792483531501377	0.85529059542697	0.800294745145071	0.773125130558419	0.861924112544321	0.898067817916361	0.770167576272774	0.790537099939543	0.751473735527333	0.797780194032852	0.855203832949696	0.772762527644712	0.825998957423888	0.780609571976265	0.880161507908708	0.775256263028458	0.754950102444494	0.880161505003494	0.775256263879949	0.928160697919176	0.928160697919176	0.957768152305588	0.955806105129516	1	0.903853056703227	0.965286685346604	0.804185278161543	0.862113558913965	0.932533170572587	0.951985938260127	0.852270634864628	0.831238516775617	0.888755772068316	0.855411614340765	0.861560847912718	0.857767518051027	0.882871727579117	0.905616937958795	0.813215882237473	0.890127401325677	0.826732782236948
A284016	1	1	0.527898773265317	1	0.552473995272444	0.53859253487416	0.597784629830957	0.578949646382246	0.539943761035633	0.605385039182157	0.552388733703982	0.547094680037262	0.615625595551319	0.659034369001349	0.5552986252568	0.580410885622977	0.552002684117468	0.567930373753707	0.615286124292857	0.566062417760382	0.593538149712472	0.570585862073179	0.643809659467596	0.566767943972409	0.555561112516469	0.643809724153355	0.566767953744787	0.56566982476058	0.56566982476058	0.723957222194822	0.705014014204378	1	0.742538663533727	0.455029106978666	0.628718621126877	0.669753238843796	0.595925933192142	0.732322703897679	0.662816938177191	0.6486922291819	0.686319757485927	0.663411874362331	0.66807341980066	0.66610845353183	0.684920402929516	0.696257021773431	0.637207592262475	0.686296398660923	0.653137909101364
A689563	0	0	0.477554838591264	0	0.420512940579637	0.469007536553086	0.403591792543926	0.447292064101142	0.464560933477566	0.411777054290368	0.442523375445959	0.46405056360344	0.408586516986097	0.487734597230265	0.466374683413538	0.475677618659556	0.467612339679221	0.464939768098799	0.419222147855914	0.467104911880402	0.451840370429453	0.466444851955675	0.398605940201616	0.46297388498265	0.464908284863325	0.398605941725326	0.462973889399225	0.567966212089036	0.567966212089036	0.286731269862437	0.493133987896125	0	0.294201192356148	0.52728418702521	0.511700531832314	0.527623178228969	0.543604487050591	0.560159445660985	0.52588754975472	0.521824839572246	0.537204134666742	0.531215990493726	0.531148219805463	0.529256133590486	0.538775009908044	0.542545362584218	0.51893712119093	0.538176348114709	0.424431005327285
A726666	0	0	0.126939399429742	0	0.162876591236938	0.152158013080432	0.140014926055697	0.148451563757945	0.219212941266974	0.154525918309344	0.201512729342021	0.242571837724211	0.152189303443786	0.179887456970351	0.250896131254653	0.257471012296172	0.261539260936156	0.236248682275977	0.167690929861152	0.255142930706934	0.212798404518649	0.253025425030458	0.146284366740211	0.261867350838852	0.266726524720814	0.146284333818677	0.261867345144146	0.100105764264452	0.100105764264452	0.0556714466065074	0.119510772937817	0	0.0853568630728428	0.0588184565945192	0.124951787015787	0.11298283563401	0.0216762518045157	0.0914581135476266	0.121747523684282	0.135955744820949	0.122431483180014	0.153618274518629	0.139805967145787	0.133859170078843	0.138384678345941	0.120795764040277	0.150352125998151	0.127335771485504	0.221234438987179
A714322	1	1	0.255966512360531	1	0.207185918712116	0.264508692090465	0.171933236391591	0.223204868550095	0.300880065686684	0.187171999422886	0.252728845320587	0.306627059164025	0.182027731452419	0.222811686142678	0.309564098762193	0.324967673730764	0.319933156341814	0.296420945172576	0.201151644726857	0.315891823096832	0.264262290487677	0.315025435647487	0.168115014115199	0.330018537675782	0.331107179628799	0.168114915698401	0.330018527258938	0.106585419681531	0.106585419681531	0.0514393879670891	0.1532946048776	1	0.0224422031715348	0.131669135434444	0.190887908578596	0.17535620351628	0.0984751745568245	0.162927993777585	0.182986703377261	0.195640713272391	0.181769529467376	0.206253719239495	0.195827561717688	0.191635305950687	0.193288300782426	0.18123778472848	0.208009095205336	0.185786762244604	0.263614062992054
A544644	0	0	0.298668826482955	0	0.324678414660128	0.320516673463922	0.320301485770438	0.326008962022399	0.369299873577772	0.337146499938955	0.356552822682169	0.380498985052149	0.33870634285216	0.3734714391609	0.387558625148402	0.408650903243876	0.393680833129928	0.38770585087894	0.353135273895136	0.399259410731729	0.382728610979511	0.401547912266481	0.343264729571918	0.411478250461899	0.404551387165236	0.34326469052278	0.411478245168293	0.287480073192809	0.287480073192809	0.251612258094316	0.34648501843858	0	0.298199752536282	0.268718869884036	0.307977275669247	0.29391397374839	0.25730601800735	0.270125244689344	0.297991315011208	0.305177034937231	0.291356498996317	0.304404082336764	0.300392210387523	0.299757779421683	0.297848343243618	0.287984410836752	0.311434478104698	0.292391361231426	0.398431701725024
A708844	1	1	0.854729321105828	1	0.83457298902312	0.832317922718759	0.864577384933237	0.843834747117859	0.766236675767703	0.85136755696322	0.794562359564426	0.742121303188485	0.854911776256768	0.850228274559514	0.735690000740116	0.7467782213168	0.719206492045995	0.763350735706426	0.840470918996137	0.73659677890366	0.794780492092188	0.742881124223179	0.863818005124279	0.736886328734716	0.720632872720395	0.863818000122987	0.736886325108044	0.879572081532874	0.879572081532874	0.948084751486753	0.909743112224845	1	0.961862953900393	0.892873275531287	0.754181066886672	0.799599577025785	0.849401632998981	0.878246389687556	0.789288449849106	0.769256085670661	0.815478722421892	0.780356157873087	0.789532413646943	0.788907252966634	0.806791067049493	0.82857440834469	0.751587561241596	0.814653283631366	0.81470325752724
A382002	1	1	0.83009336294274	1	0.808262941336733	0.814818234245589	0.84418822417909	0.832973016017407	0.772391793557915	0.841308173365367	0.787124825241782	0.75898344914633	0.84836865412559	0.908523361120157	0.757480016430988	0.785434732473084	0.73899612878542	0.7878401581855	0.843546443595776	0.761741158017096	0.818044993183071	0.770144286182897	0.869563156097893	0.761342705626228	0.739641162573294	0.869563145891152	0.761342702929072	0.943201055109986	0.943201055109986	0.948120614218247	0.968235379482797	1	0.963371800307137	0.939181252919718	0.899301410995691	0.941361322977795	0.975288938442594	0.987897801763748	0.934670893721998	0.919461189351929	0.957587390145026	0.936195795754757	0.940543926340146	0.938123504819036	0.953326092582075	0.966937975963978	0.905271793388977	0.958346410897993	0.825450235208345
A693195	0	0	0.216672811062443	0	0.2083859562495	0.221434453079571	0.177986868967127	0.197750099350431	0.246944426654034	0.182159820781654	0.228086921989551	0.249934014431482	0.176563373056952	0.199834894841801	0.248122632276593	0.243080985952521	0.253469219789653	0.237411595610766	0.184018162204255	0.243513252984431	0.215009645098258	0.240052566201122	0.160892177211887	0.240956075136226	0.250049464922326	0.160892157173604	0.240956074936128	0.188860209989835	0.188860209989835	0.0834818051896462	0.166175199208279	0	0.0844060828736788	0.235739761161773	0.253182450871633	0.227815199868269	0.225245102658197	0.185998381501469	0.231740257136428	0.240057039318554	0.215876913895154	0.228752524673787	0.226816215531701	0.228682452221347	0.219789209760553	0.208841087246771	0.246776593550456	0.215293567730842	0.152513366081318
A696291	0	0	0.386143234166283	0	0.413911334425535	0.391573341584559	0.394594203994999	0.384639973477713	0.413162698454204	0.391064542448348	0.414448196539108	0.416988775593958	0.385790641499153	0.39850546055707	0.415356743713035	0.410354764528291	0.417968152791773	0.409087681960069	0.386035655062725	0.41056027162262	0.397146493002939	0.407332421272261	0.369650574773274	0.403000389149197	0.411491845746918	0.369650564686561	0.403000386204033	0.548382020149626	0.548382020149626	0.312315563722111	0.382415905725633	0	0.359017542582176	0.522682904033816	0.362874278086192	0.342019579363777	0.444861404903395	0.306437233740264	0.343249159822401	0.347315051242919	0.327465730693379	0.332412396296411	0.333725011108234	0.336986351653456	0.327163701599618	0.32098037825032	0.34991393964133	0.325635380471294	0.370465904640502
A316823	0	0	0.26904837266687	0	0.270778614390194	0.260912398080889	0.241427787696457	0.240148850368208	0.25275767916896	0.230120285487163	0.257306588443878	0.246807281779627	0.222214661069067	0.177451856362296	0.243347273320089	0.234359509181167	0.2520354513533	0.231916040270717	0.216912841518037	0.23904763187246	0.218793320346157	0.23412834625745	0.198840613672322	0.234657582303599	0.247658022257763	0.198840605046053	0.234657583531301	0.192072783609499	0.192072783609499	0.149814832801199	0.130486582537224	0	0.125293835972483	0.226172932018918	0.18046049043471	0.150458059574376	0.151932077119838	0.101826564410463	0.155888511039789	0.16705720035025	0.137944049314604	0.155987855284281	0.152272666971994	0.153788672040577	0.143741400893209	0.12967889611374	0.176592255948831	0.137702208860672	0.166187073716855
A629174	1	1	0.648497883715543	1	0.627299100816286	0.621494981772637	0.618194498933424	0.618195519893091	0.568581015962877	0.594843051204405	0.588273470047448	0.548857640336455	0.587922981022652	0.573797951609357	0.540548696475623	0.540857394776396	0.533320576168122	0.54827154150642	0.571881865894941	0.530967237732762	0.549407727248567	0.529561960329731	0.564867265597538	0.520010508706414	0.524045781413351	0.564867280387834	0.520010513768866	0.715939926580478	0.715939926580478	0.589944553092924	0.586732081702974	1	0.70087577777923	0.640055162575833	0.498181457503901	0.502086458880351	0.487357027022299	0.495496112200467	0.501171755439162	0.499471924330462	0.500662488551792	0.498962245122402	0.499908896429242	0.500355251115851	0.500684316786842	0.499485077471816	0.497739975094907	0.500041768543995	0.465734718866998
A718420	0	0	0.424816538263973	0	0.43840680464836	0.432260483418214	0.43864826316885	0.437042328800339	0.450070685079771	0.442579980636524	0.446313435127773	0.447575240561186	0.442414360884509	0.503810322387928	0.446937127015867	0.456104545933177	0.444516781979809	0.455679510869294	0.446400804710151	0.44967310144041	0.456553450249672	0.45149952918675	0.440486124857289	0.449049027448683	0.444635925093192	0.440486094902808	0.449049023305306	0.45943186154049	0.45943186154049	0.397611063231504	0.542541438103207	0	0.376530032706173	0.489508911977639	0.455094841691516	0.464402181204181	0.469765402886491	0.495726871801639	0.459809088292529	0.452352389919134	0.464912366783322	0.448381170029814	0.45417397116972	0.455871896389703	0.46071009896911	0.469023527554387	0.445694551167586	0.463349507994925	0.408668726988749
A713465	0	0	0.328672965954425	0	0.344514280790524	0.341940334582693	0.335963321497826	0.338160339917969	0.371374334687371	0.343352595616023	0.361982402853671	0.377385355956515	0.342352980122791	0.352335821207298	0.378362295966495	0.379382896589678	0.381197411237686	0.374252502092569	0.348913203289235	0.379482816325134	0.365845880875482	0.378931628049764	0.338846754370405	0.382687697677768	0.38374747195376	0.338846713260551	0.382687689541284	0.308066204432627	0.308066204432627	0.280338592795879	0.317669141592372	0	0.25816940265357	0.319713391476316	0.267522802269639	0.245701808283681	0.226907076779013	0.207275112692173	0.249350101449367	0.256787056769631	0.235819259527019	0.247682512222919	0.245735975799695	0.247159265123996	0.240294071773849	0.229536286333402	0.262739702085382	0.235450410471273	0.373196998256227
A258936	0	0	0.475030309303448	0	0.459375776842271	0.471725261818963	0.446043900324227	0.45825020052609	0.474048888476767	0.444314709117758	0.462530284727624	0.466855174762946	0.440369390080725	0.485768298172572	0.46141782005038	0.459476840663075	0.456831160488464	0.465601919681849	0.442601222897822	0.457570630003806	0.457787610340975	0.458072328333404	0.428135100208823	0.456312075125399	0.455201674188926	0.428135038416565	0.456312068588326	0.48170743401605	0.48170743401605	0.36773205190136	0.502757365327142	1	0.350635836123951	0.506307272416643	0.507684252560727	0.523003166044631	0.518292864718488	0.559353035941214	0.518842678364992	0.511383962047012	0.528061398582207	0.513535958360721	0.517566042464933	0.517800040870912	0.524933720446176	0.533363981497619	0.505071342400328	0.527410544786252	0.44838514576624
A702335	0	0	0.356285902920355	0	0.369139246106743	0.357199574448333	0.333660588434086	0.335488560622423	0.371305083664371	0.326239438432135	0.368552220309051	0.372244742261454	0.317023324437044	0.306448359807215	0.368080867235784	0.352764785937857	0.372465208541064	0.356023299532333	0.316424080782363	0.359216667162287	0.334148190533828	0.354113545000157	0.290068492334405	0.352357841873071	0.365655145419385	0.290068451961151	0.352357836128406	0.486846941165616	0.486846941165616	0.212427196442742	0.265940140416152	0	0.222667647452452	0.410718260683893	0.245089429362607	0.218924898231834	0.287227494862577	0.183250655950352	0.224396472429778	0.235034612888515	0.211040898401951	0.22879167841393	0.224063500915927	0.224341892729503	0.217177736031786	0.205476450779507	0.244211279176599	0.211825993735188	0.297232939040108
A699695	1	1	0.365210382542823	1	0.384114414509728	0.364982967017224	0.390844670575194	0.374927973703056	0.359278056279232	0.386868679005221	0.372032206686393	0.361886764667845	0.388578091043147	0.355026008709965	0.362853189179016	0.361418308673122	0.366095016969916	0.357266446527194	0.382791623376419	0.361314010042486	0.363188774499009	0.359267059913712	0.39481118306606	0.356602241783448	0.36200559201195	0.3948112214838	0.35660223910017	0.390053949496044	0.390053949496044	0.457609231922602	0.334188846237097	1	0.491181258552988	0.379197640340871	0.371852805621139	0.358151161916773	0.394626995957667	0.327544341125042	0.358120125105183	0.359543769864305	0.345829848395692	0.346514071848871	0.349048226343511	0.352188795678282	0.34596278480882	0.340205251399275	0.359840030583994	0.343737752814511	0.412276571619008
A701282	0	0	0.348497925075031	0	0.351838615535336	0.358972672460823	0.345190589095099	0.358181869633215	0.385989925081743	0.356040511086119	0.373932334977813	0.393198893103344	0.356318058764317	0.418879486284191	0.396116627007437	0.403314951038111	0.397155696820623	0.395262043451166	0.366262000351027	0.397709895551841	0.38883481284682	0.397798034759716	0.357486944354203	0.395963648874436	0.395868404608501	0.357486958888118	0.395963649691315	0.401853323963739	0.401853323963739	0.288741749387593	0.422826604546827	0	0.330751525846139	0.379971854417283	0.491452154648465	0.501337716325855	0.489122967181117	0.512910770092409	0.497883942803389	0.492021279352157	0.500850162537334	0.489865028311267	0.493959392234164	0.495224487229772	0.499073898452721	0.502066390570918	0.48671045513651	0.499384768266522	0.384145812370236
A724526	1	1	0.738863357876426	1	0.724480520825159	0.71329502629745	0.743423437815236	0.727180543176744	0.645921158706328	0.721297343194326	0.676130731579406	0.622014650569568	0.721052245533763	0.696834031464429	0.612673749436266	0.614133710160484	0.598782563165768	0.631765351895999	0.700745629959801	0.605931209580931	0.652729731205124	0.608484667533097	0.718481037728757	0.600350383073345	0.594236672980373	0.718481034733376	0.600350382118359	0.768019216185412	0.768019216185412	0.833366789269832	0.753486278375084	1	0.87111588252245	0.681990775171037	0.597498977099069	0.622981883670259	0.68192195366105	0.67603889442337	0.615168397588904	0.601450124245695	0.628482609932751	0.602161575884783	0.610274141107963	0.61157294155468	0.620978270508819	0.63607839571301	0.589438412172059	0.626622231544953	0.62577393853703
A530172	0	0	0.442169194526348	0	0.461309768213922	0.437303222746683	0.443799562019851	0.435628475599416	0.426023695425367	0.428000854557346	0.440591078576604	0.417955794257956	0.420530532515853	0.40694032878771	0.412346778359334	0.401560030602259	0.410186196897785	0.412641024894995	0.4108833080317	0.40344962773503	0.404618600391235	0.400703520365832	0.396119719837795	0.395315459904888	0.40294051029117	0.396119709423302	0.395315460494076	0.490214073246785	0.490214073246785	0.377452078975965	0.396716535406908	0	0.499554552368521	0.350831524201073	0.282727953252444	0.272003016628635	0.197408405947353	0.2521159583546	0.277344292101176	0.285869333645371	0.274912133046927	0.291869174472804	0.28532597152787	0.282851469192641	0.285082427087004	0.272803027864928	0.293693591452492	0.277264684591105	0.317027755654571
A715894	1	1	0.81276356674804	1	0.849427217611398	0.811478204599948	0.885916068093546	0.853188112910368	0.787715441962133	0.879406175904766	0.819571864054222	0.777061092316823	0.885323237871192	0.906607799046625	0.774472977151773	0.799115740579372	0.75590070027202	0.805453699285121	0.876236052958964	0.778889205815018	0.83913456379386	0.787109282524814	0.901082132425563	0.780462165435872	0.758925705530276	0.901082149021171	0.780462169809354	0.907855600198132	0.907855600198132	0.969216752359757	0.957246866772523	1	0.980997940833157	0.819454975258839	0.870260170571836	0.912940411794662	0.9390755527331	0.966810018413046	0.905066747614716	0.888302644220028	0.927779818577487	0.901902028971941	0.908183460515185	0.906702703615118	0.922341537886223	0.93769538860041	0.872806848039497	0.927769271476388	0.842060591339041
A709092	0	0	0.0554240908967947	0	0.0678687614370775	0.0689123145495372	0.0541983882299864	0.0622483831994643	0.105382666705189	0.0622256724118935	0.0905458307492801	0.118811477867952	0.0610715898192104	0.0555327585536737	0.124436766361056	0.137331342494605	0.136800043513829	0.109794721594396	0.0695373680650741	0.129733666914984	0.0943813982386976	0.127422368171769	0.0584267247748099	0.138464003556839	0.144079579140067	0.0584267263261977	0.138464008917263	0.0107117028516334	0.0107117028516334	0.0161776541670093	0.0198651210742993	0	0.00938543106949982	0.00698689490542607	0.0497622107450386	0.0394178058239563	0.00552139875307282	0.0228435336279019	0.0445702193666044	0.0540252102623062	0.0417219902800534	0.0617017422302329	0.0532803321029196	0.0504569766846627	0.0509945130390253	0.039270726117398	0.0642351481521095	0.0439333098829781	0.0842579536860572
A758595	1	0	0.485894147488348	0	0.530406971119066	0.502618876646018	0.587989452813787	0.555865477971905	0.507110659340418	0.597186724771538	0.525783601842706	0.512434302132468	0.612324692133593	0.629727270982666	0.518234226545914	0.56542997827342	0.508805943503959	0.540468502005728	0.611194799291629	0.532380693552141	0.577758788187059	0.542274075986756	0.658746027891654	0.552305144111264	0.52642260118085	0.65874603272127	0.552305151437582	0.437044157204391	0.437044157204391	0.819437	0.714059954087846	1	0.249059063952322	0.514087260837728	0.560398086635218	0.622223104733172	0.652386858049322	0.780189602817445	0.615386175792569	0.599001261797651	0.668872682718938	0.640099503030058	0.63994643003873	0.631018522224426	0.670848714535536	0.696500798279698	0.587884129350424	0.674317107521336	0.612633569699352
A758961	0	0	0.262932340716479	0	0.264577592420609	0.260004331080967	0.253212713245623	0.252467594236712	0.25656918189943	0.249980495538251	0.258832090977547	0.259876446852687	0.248331345267707	0.206973978030443	0.259542736984884	0.254082071457546	0.266159694057605	0.245952569164153	0.245779272777943	0.255278989094108	0.240626732057807	0.251331562024928	0.245482074299258	0.251628531509333	0.261907715226282	0.245482081743035	0.251628528895288	0.213985473973504	0.213985473973504	0.257880286581843	0.165940416768886	0	0.253832577010503	0.257862034971842	0.261433589233726	0.234955715713628	0.254007384501147	0.19104726398055	0.238537620685862	0.24644043561168	0.221514027357574	0.233359818010352	0.232117263320164	0.234463431331452	0.224638880550582	0.214070170675454	0.252598397163983	0.220595185671175	0.270854471809744
A88664	1	1	0.545977293773382	0	0.528815988984663	0.522377463749117	0.493706272548202	0.49068933468887	0.488824418881113	0.467802363334034	0.496420829694132	0.474159099934702	0.454870668748041	0.440477893124936	0.460766493953911	0.430926837699315	0.456041562034735	0.454108926338451	0.440592990791176	0.440248706946543	0.435511514570998	0.433815023754339	0.415362168192623	0.420355542141217	0.437875377368284	0.41536216141896	0.420355540181441	0.703878995217007	0.703878995217007	0.381668089231609	0.424023020109022	0	0.378133842912186	0.653932652935962	0.440146258724401	0.428085998243261	0.571381412597915	0.401683527326646	0.42690732717288	0.426754356703832	0.414187849025566	0.412075174864179	0.415710315900607	0.4194695216192	0.411808089046674	0.408825221990613	0.425646975634201	0.411551852871428	0.371542086204052
A499739	1	1	0.595386169688988	1	0.571324486495613	0.586796765000203	0.584869802768195	0.589647191312724	0.568738976047133	0.583405880346238	0.566589530490653	0.560129632029201	0.585339653478615	0.661786192874143	0.555644565966373	0.55916672338628	0.543082777345876	0.570783945377992	0.583866717602395	0.551661576359244	0.579161631589425	0.554817723652071	0.590104893918333	0.545570533212437	0.538236349616947	0.590104896565234	0.545570533306271	0.630327988187681	0.630327988187681	0.615678767065386	0.726560400846859	1	0.625724795006811	0.637852455797717	0.711274033658695	0.752853292884942	0.724424476695586	0.817944742347198	0.742799548313852	0.723783253451585	0.76413460639557	0.730515860253376	0.740264569225852	0.740744434574454	0.755652962439978	0.774209819806846	0.706946520737103	0.762344113710907	0.573017339802891
A755187	1	1	0.866534440058312	1	0.820370253143537	0.848037368743243	0.864060313125377	0.863712195796696	0.785741827970262	0.861839743880429	0.800673534443702	0.769010496362896	0.869283492679977	0.89194499957512	0.768778472260764	0.792417957892821	0.750078354402793	0.798764832046611	0.862699774279878	0.774829701618309	0.830659203452297	0.78378734745266	0.888318089019552	0.781109067027949	0.757430254057703	0.888318095729888	0.781109068504091	0.817839207211949	0.817839207211949	0.958133217678904	0.939778243974229	1	0.949294144166763	0.83985003911727	0.79666574536186	0.84707599926404	0.78979239467618	0.915933554592338	0.837922495922462	0.818860782923102	0.865331514492401	0.835087630244947	0.842197588179391	0.840369143264171	0.859705051310602	0.877164256647049	0.802012193471492	0.865172771426206	0.853206014136417
A758289	1	1	0.831888689268747	1	0.852470331722722	0.818438595744853	0.883395789580778	0.851748441829779	0.768115776522486	0.869622799422579	0.807691042738942	0.750703750678981	0.873820119404415	0.860323001042508	0.744344976941879	0.758262630020476	0.72665957303755	0.770878462143194	0.858329039291551	0.743298490060906	0.805961643740718	0.749464416162697	0.885577388272274	0.742974814524473	0.7270898844834	0.885577391672942	0.742974813450627	0.919582862652334	0.919582862652334	0.9703146914519	0.924144654146874	1	0.956304673955749	0.871051653208512	0.772499197741656	0.821948849316597	0.911966434238889	0.912304055617824	0.811735495771223	0.791310898119403	0.843151821768842	0.807920367651141	0.815828805871591	0.813769181677813	0.835005006631303	0.859094580364833	0.773644939175551	0.843469040719776	0.829405682276583
A734355	0	0	0.365215540452001	0	0.396797182462423	0.387047060548041	0.402301999879235	0.398851667352363	0.43527819287028	0.419306127449818	0.425864046968864	0.449208019600132	0.423250880522692	0.504433863449196	0.455181517955584	0.473184042171069	0.455216704063853	0.45904354020994	0.436613199483912	0.462103520880947	0.459429002870144	0.464537783752194	0.435643217425229	0.464516271174683	0.458124162982775	0.435643251745769	0.464516274646957	0.497124845614992	0.497124845614992	0.37809180744426	0.527649707705817	0	0.413400674109987	0.451355758403309	0.598551590283416	0.620821337942622	0.684629500201491	0.655973100281829	0.613897131799516	0.601936668612673	0.622914233818195	0.600846795160847	0.608193466153103	0.609892071074801	0.617179975533492	0.627438376938171	0.591378615599949	0.620669776642068	0.483552482484982
A763109	0	0	0.319962127741102	0	0.433844610725766	0.354455776035582	0.433212337625281	0.387055529511273	0.419143822354726	0.437672965632666	0.438398038687848	0.439928108348986	0.439134296170728	0.43824127453739	0.44620245840184	0.467882575411543	0.447700272476118	0.446506542230027	0.443518165176985	0.451830300016437	0.448921420714833	0.453741493956378	0.445785748380828	0.460780382768996	0.455011497326206	0.445785721015122	0.460780381032267	0.380842147392351	0.380842147392351	0.427084389907723	0.411114142785104	1	0.599905532396688	0.209187502817025	0.379349311383592	0.400721408500016	0.181284452765727	0.449278487606196	0.408568041610509	0.416612558751942	0.438570281921357	0.461237539938766	0.445037439584878	0.432785701354065	0.458084325419896	0.450478787109303	0.426178103325848	0.447822452645961	0.519934169786261
A728642	0	0	0.335706532681256	0	0.359533310147537	0.34543281144171	0.332890120686709	0.323975157202985	0.373596879752206	0.332797151924209	0.368327106117004	0.37790747907716	0.32699574803248	0.326293970685746	0.374312680099552	0.373466676976179	0.374981022023126	0.368565105656561	0.33088048734856	0.36928433210256	0.351798627336276	0.367469913935181	0.310099716738571	0.370545550891748	0.374886295163629	0.310099684049309	0.3705455489278	0.288845198148117	0.288845198148117	0.226400062970121	0.269038873895432	0	0.206300070545639	0.293430381496289	0.31503771059697	0.300011997500387	0.257389834231213	0.265641133639934	0.304399950859027	0.31217425506811	0.295582497360435	0.310439950394082	0.306233909023855	0.305866247986996	0.302955259184639	0.290432174126917	0.318841332159661	0.296322104147662	0.321631012487179
A420452	0	0	0.21512773043105	0	0.220272114864103	0.220007458734555	0.184075068310516	0.195937500362103	0.246128011866109	0.184795492044045	0.232690210213962	0.250691748144249	0.178011396532203	0.184538200989403	0.248752989539413	0.237135314304714	0.257066516848739	0.232871209600788	0.183406276118524	0.242539961315747	0.209907425822898	0.237197771605067	0.160084837657589	0.236138709599991	0.250124026455731	0.160084816153473	0.236138703866764	0.233342630531767	0.233342630531767	0.081976751434489	0.139532495175457	0	0.0765846830626071	0.252985373301085	0.260741452220277	0.236711571990199	0.233675640028319	0.198106546399241	0.241405353012242	0.250548589048483	0.227964832324488	0.243161626157652	0.239706052639637	0.240472019976134	0.233073491837482	0.22189859368718	0.25812092524703	0.228246884276609	0.195385075818839
A524729	1	1	0.634556267484992	0	0.566224950952136	0.580406934780567	0.564804232841075	0.550053100986261	0.468660339698303	0.527367221786806	0.499177961250568	0.437539122147651	0.519831140349779	0.405295603304607	0.427296177859642	0.421265761430864	0.425181939208463	0.430761925466068	0.490493491236306	0.419497514025795	0.439102500047497	0.417371624807219	0.493943953970812	0.416402867099808	0.422200829268854	0.49394389174729	0.416402867129207	0.428551062439168	0.428551062439168	0.609592806486935	0.392204807655352	0	0.603953758738173	0.620069280184312	0.262048056626352	0.240943349022227	0.212739482172462	0.210302553390086	0.245862840748883	0.255203470318842	0.2349258116565	0.250767792064474	0.246398686878399	0.246421617241034	0.240817020226214	0.230114412844691	0.263415617023855	0.235711617285862	0.375176440973838
A33477514	0	0	0.314611350689045	0	0.307884388435939	0.328052122147057	0.319750727160625	0.341933240323889	0.348253650191392	0.339683503269124	0.33617791956085	0.355819176335544	0.346834178185458	0.381497462648632	0.363685780116898	0.389428713339212	0.365700601541067	0.367589247231832	0.360523533963191	0.375302212089414	0.374868901727867	0.379494392325311	0.370577204783579	0.388461098158392	0.376689790979506	0.370577219204873	0.388461096402081	0.192641764148889	0.192641764148889	0.342633743994827	0.362685594402163	1	0.421859771977755	0.181982898420849	0.436025990287962	0.452150879793512	0.258882158701853	0.465142952314374	0.452678486995646	0.45131036412776	0.464743268132161	0.465658392852181	0.463022754237504	0.459674721002458	0.471914509524762	0.468030833351318	0.450690549693117	0.466679386364582	0.441193882946881
A741893	0	0	0.314786918402987	0	0.312736091079264	0.316214966338226	0.285629922521557	0.293630237968796	0.331935468524898	0.28535450165391	0.32235685250963	0.332893678588287	0.279197465243438	0.293377232074404	0.330236752765737	0.327350074928713	0.333486177438396	0.322677571122282	0.282815380459231	0.325194014158984	0.304634100436778	0.322099156930578	0.260742109846471	0.321572004237191	0.329734606418572	0.260742098360618	0.321572007020125	0.325405423778509	0.325405423778509	0.183728938746351	0.261653278070858	0	0.148411688568085	0.376425492284753	0.295997845660364	0.273762350118884	0.315003074998448	0.23597611331713	0.277062957648988	0.284233494503297	0.262481315550078	0.273698227049282	0.272142610207049	0.273975757496373	0.266342607292589	0.256015688443262	0.289999095579792	0.261803640095348	0.23029573156248
A728372	0	0	0.248909447188038	0	0.239959925421182	0.256512225277621	0.206348410921118	0.227372893310158	0.288811474934465	0.212623979813343	0.266220086883226	0.295932319826266	0.206206984608384	0.236779566641025	0.295443766622114	0.286616316077323	0.302142937619587	0.281636520381902	0.215952712204999	0.290577697978244	0.254529038009905	0.286175374090857	0.18760080483163	0.28603289507266	0.297546694617388	0.187600781366647	0.286032892765634	0.253402906458798	0.253402906458798	0.088747280504345	0.186778031616524	0	0.0698051164403379	0.274905817027308	0.249216365715839	0.221974405999203	0.223258137212024	0.172490957064548	0.226584406738629	0.236111592779345	0.209036185573997	0.224638729003612	0.221956626621535	0.223780565377294	0.214062762178453	0.200757053125885	0.243869386744804	0.208484297867079	0.208008614215878
A751741	0	1	0.51439713685272	0	0.593780871865518	0.515297175817021	0.626028578737893	0.556400618188926	0.498186682090682	0.607409426663303	0.545278189843487	0.497942549275044	0.612021547468354	0.493822745835972	0.497234762580506	0.509076099812713	0.495437952732464	0.501630680891889	0.590985212151027	0.499083081664662	0.528684129194403	0.500430824372161	0.625673801594201	0.504006921644327	0.499826944051539	0.62567383899461	0.504006923832901	0.53845729385571	0.53845729385571	0.79299985283097	0.471378800298997	0	0.859612140646363	0.457448209191697	0.433965219126511	0.422051373339071	0.472493334620755	0.380044985745025	0.423408117453344	0.426825382695404	0.410568241843257	0.417682823294508	0.417626153338486	0.419760645941383	0.412819168368007	0.403271141396455	0.429144565958085	0.409051845080666	0.625863431692887
A737906	0	0	0.389825042830278	0	0.391317840159152	0.403335129612001	0.402434574749215	0.413447793602846	0.434359918797043	0.421124934425886	0.419593430597174	0.442739198781028	0.427548154858626	0.503737016264232	0.448279801686743	0.480103803431845	0.447088072189748	0.455167982919314	0.441537745138656	0.457969144987499	0.46079827832625	0.462502359161471	0.449578760212735	0.467725079830317	0.455530046995147	0.449578784866854	0.467725086140479	0.497925297007718	0.497925297007718	0.439681491403519	0.552311960900817	0	0.47586830278046	0.503899750312182	0.608984711805437	0.640279699818008	0.763448995011585	0.718420115841304	0.633086470847831	0.619752445116852	0.654277369883701	0.629171855432952	0.63473428177091	0.633703364705705	0.648865742887601	0.666446986385488	0.6089016263495	0.654235759952023	0.472859791084743
A766375	1	1	0.772405616966424	1	0.766778558080075	0.753443648099034	0.797731285927453	0.767257782456939	0.702598312629944	0.785555951707565	0.731415458295207	0.686923689067825	0.789563195045273	0.784945330830717	0.682470260299857	0.698085517201009	0.667750824257786	0.706149757453826	0.775980300711523	0.683101462311344	0.733825583660509	0.688647513784575	0.799765092427043	0.683705195519086	0.669268682854984	0.799765116203744	0.683705199066137	0.812357225159278	0.812357225159278	0.897304147127702	0.838950046952909	1	0.877571709764523	0.857287269030172	0.727247870499886	0.762401492907961	0.804444725894979	0.814271614542131	0.753298365427411	0.73648659199186	0.769616749257519	0.740075936792762	0.749121326691335	0.750194159256151	0.761423495073052	0.777278266121461	0.721448849554208	0.767514158199445	0.74419323325477
A328116	0	0	0.316178777930951	0	0.309067762929569	0.326007806349407	0.307716504738055	0.322946614474291	0.344896449632819	0.318726072355265	0.331050090628898	0.349261506620407	0.320222609961968	0.346339557475315	0.350580306472889	0.356488212176519	0.351603682252568	0.348190500185111	0.32794978146184	0.351308448089401	0.34271431807269	0.351299998069894	0.324363547408411	0.35306807766759	0.353065400695497	0.324363584247536	0.353068082853715	0.293676487164886	0.293676487164886	0.291109363661174	0.324546862180826	0	0.271111914718683	0.288095074872939	0.339360831409582	0.32570249073945	0.356701336935181	0.292104669998847	0.326716558889312	0.329740476554177	0.314749298542449	0.318993082562983	0.319983258446732	0.322434142785243	0.318264125354706	0.308700647619854	0.331747549402068	0.313123119226685	0.303119827406136
A745558	0	0	0.199354804480044	0	0.196460644656135	0.208104798619438	0.169357569204759	0.187895092832521	0.240559424993612	0.176575030912455	0.220418830567436	0.249877318237217	0.172328791301401	0.185032227772851	0.251747803000447	0.248502901578079	0.261351393813372	0.235822012456105	0.181796657467332	0.250402020187286	0.214092929295589	0.24641351935953	0.161037854346623	0.249531907673606	0.259760580237233	0.161037841640138	0.249531906460433	0.188282132992358	0.188282132992358	0.0804491118030842	0.136230209181932	0	0.0762878131392399	0.207436362843239	0.265420928441861	0.240176935829736	0.227972226678573	0.191815434870332	0.245805867425697	0.256598547307833	0.230382360173642	0.249598326420765	0.244903302019205	0.245503900833988	0.237316401720661	0.222611244862635	0.265773564490898	0.230712746798621	0.212685488824671
A678368	0	0	0.131377162687518	0	0.129143651121879	0.131768115426839	0.102012047941479	0.111474226984753	0.144123821321509	0.1014040897487	0.134907558769424	0.143640905820309	0.0965916440993409	0.0808208530294412	0.142208953769405	0.137239286180775	0.152083646230917	0.129415331604582	0.0992026380308503	0.14050277800691	0.114357871626647	0.136541153284844	0.0841651340266987	0.140027687139995	0.150470289660175	0.0841651195138774	0.140027684875079	0.0637087622580832	0.0637087622580832	0.0382709263734589	0.0485719735020083	0	0.0298132300405689	0.109368857117633	0.155345301729206	0.127144772444779	0.109834795591028	0.0852978279668157	0.132650198273341	0.143715076728904	0.117213621489144	0.135095428414251	0.130862308282145	0.131734206398438	0.122885645925388	0.110247561539369	0.153376566567488	0.117448336220757	0.0941790982536364
A728509	0	0	0.205563972270669	0	0.236144018404148	0.217307586196677	0.200308762305968	0.198736490365231	0.255248829533373	0.200991273683131	0.248116324872038	0.264743635286352	0.194069325619928	0.175520683154075	0.26479280657293	0.263522888926679	0.275251841950149	0.247801222068907	0.199228568815322	0.261911512620432	0.224961281575687	0.257017013460519	0.175086862759288	0.261634049416296	0.274012401139436	0.175086838712203	0.261634048510057	0.189323951175021	0.189323951175021	0.0923014539577937	0.113838333689909	0	0.0970101972424197	0.181749138118696	0.174042842621787	0.14557292370779	0.120710616651313	0.100153991802858	0.152831362391895	0.166577878257413	0.138143817665423	0.162569940146302	0.155321412387297	0.154806258190622	0.146617037470154	0.130900101554046	0.17902468381654	0.139425292772877	0.200874645952761
A732542	1	1	0.705090837462126	1	0.706305703598686	0.684979681761736	0.719726412256537	0.684114008342389	0.641174109578713	0.700543285969454	0.667795528488927	0.626409224578758	0.699218499719517	0.662285715788847	0.618562328376784	0.620782784858345	0.607563202766767	0.631703530400046	0.682119254851916	0.61250249262648	0.645001163011909	0.61407369252165	0.692641708494729	0.609116773537429	0.605008758126091	0.692641727642995	0.609116777520387	0.759879049132404	0.759879049132404	0.779966618849249	0.677915926652034	0	0.795781995528897	0.801405503561793	0.569116296158649	0.573850338784683	0.64199255550394	0.554235009090042	0.569820077911367	0.563985411349884	0.563093677430724	0.553279058032147	0.559081811992183	0.56273081032589	0.55876347720093	0.558574575898583	0.558070744926324	0.559646361736244	0.632682053738168
A749798	1	0	0.560472465606773	1	0.56207472768969	0.557443808651355	0.593910459440852	0.577005541793324	0.547366151900979	0.598835557692532	0.558571618642184	0.546306439676021	0.606742790682438	0.660007110250294	0.550475683478951	0.581642905101291	0.544441142262793	0.568127138113413	0.607008732089458	0.559909545061981	0.591003019602174	0.565631472718865	0.630895883416289	0.564318547799971	0.549544098214728	0.630895919643314	0.56431855248391	0.671857215388557	0.671857215388557	0.70922361897914	0.735000468936234	1	0.257827008308656	0.81458610521006	0.672858281004929	0.715044694056389	0.801783518289825	0.804359705901752	0.705589988820417	0.687556932129272	0.732685256412552	0.699828573711513	0.707551650832359	0.706329768924591	0.725344381435183	0.747170675823808	0.672385076863759	0.732442927305025	0.603069384684331
A34211022	1	1	0.639251688131606	1	0.629568628296228	0.614579929128807	0.605994683745563	0.600309744148663	0.57328915204482	0.577212515516351	0.587775717351541	0.553229637176282	0.565817677920669	0.603305509874023	0.53813756371849	0.513249548884913	0.526216396930836	0.54254417045518	0.548104081825709	0.515280377171413	0.532875723996097	0.510281645016747	0.529308555782887	0.486845536005245	0.501606837697631	0.529308538670433	0.486845532019911	0.788247966094312	0.788247966094312	0.527777229946491	0.650708435580803	1	0.569482256738164	0.750368350615035	0.519876212389944	0.535658147312339	0.530177007517198	0.577901831706477	0.529431912166052	0.518764720453658	0.538456511302506	0.516393620682227	0.523694453032688	0.525310802567917	0.530918505716548	0.544531310686524	0.5091203155764	0.536788397071832	0.411395426918407
A573672	0	0	0.398490677823222	0	0.376260932385072	0.397335740519739	0.392344315140297	0.406816456675767	0.389210636657622	0.400471366890127	0.383380507160761	0.387850394299532	0.406280134023599	0.42654445932428	0.390024813445554	0.394736069244549	0.389289039492525	0.393572583093899	0.409770768342444	0.394386735740083	0.404270433969896	0.396710482544798	0.425733664050778	0.398668397466135	0.392535643819863	0.425733629266372	0.398668383532456	0.321004271170421	0.321004271170421	0.468390601614439	0.450181235738905	0	0.493043241792652	0.370140541818373	0.46190785813554	0.476797049094704	0.411229428617538	0.515963993573379	0.472096787032461	0.463650855864479	0.482012041899407	0.464463031660804	0.469752964742561	0.470338414655545	0.478501811124667	0.487911378565833	0.456233936203966	0.481147245986739	0.506016623615725
A740231	1	1	0.613259920539767	1	0.592667086735027	0.610225218107086	0.615407284055971	0.618636491285646	0.602994298641963	0.621891477580944	0.599182209510164	0.599026647935877	0.627251463412345	0.700401186739014	0.599739970512888	0.621595164313476	0.589513234858472	0.618268013343409	0.630992511428278	0.605318536147982	0.631470699898446	0.611538544082125	0.643292501939108	0.612212557862613	0.596035169365486	0.643292453086229	0.612212553227262	0.722824840908672	0.722824840908672	0.687331184462751	0.780934336773721	1	0.693094644676197	0.738649978229894	0.613201944362384	0.655344331883665	0.735781521278355	0.765176115806359	0.647131883702856	0.630897374117465	0.67962677840702	0.6490764572152	0.65438814419014	0.65129733056704	0.673521007676991	0.697881080560652	0.617999561285669	0.68106289318078	0.637956452287454
A746075	0	0	0.37557533279625	0	0.390775949408608	0.370849468115185	0.409745183607467	0.385803349256423	0.349627320081745	0.401406342725014	0.368271549784877	0.350653746614707	0.405269397914514	0.323108556010405	0.350481713597557	0.344421536134493	0.352573395887407	0.344021585174029	0.393193630592638	0.347926850585563	0.355778500042708	0.346277328364317	0.417821249981343	0.347373781514031	0.351535444347531	0.417821264880912	0.347373775528163	0.317366706053432	0.317366706053432	0.564506804390275	0.293782300313604	0	0.593185992746961	0.34021189567511	0.288612186862206	0.262816893673873	0.286032811247078	0.212977603002712	0.265161707541475	0.271252239114559	0.245967893663033	0.254426350230457	0.255177341363701	0.258727661378231	0.247773529103168	0.237228980290745	0.275481552171474	0.243989105105895	0.444485948856396
A312011	0	0	0.148908334798182	0	0.14557000699158	0.157298939048953	0.127563544780017	0.143726919410363	0.181305265045671	0.134454508365034	0.16549738605861	0.190016803367876	0.132140581176359	0.123123053123841	0.193148650549437	0.195533592206282	0.203576874228792	0.177535357088321	0.139395094262329	0.193846204972259	0.161531499762464	0.190397786646867	0.125930275690579	0.196275981185733	0.205145561255124	0.125930282494666	0.196275986583888	0.0813909506483446	0.0813909506483446	0.0694253813506092	0.07594766089665	0	0.0675121944706906	0.0927241876940589	0.149518168037036	0.124822464560174	0.0748232327849564	0.0813507854752197	0.131936828396682	0.145225003638634	0.118939172375802	0.143296237633887	0.135749312840187	0.134845546553044	0.128802683398103	0.11187215053925	0.157559845381049	0.120284710137271	0.145063003372524
A633404	1	1	0.497162316710451	1	0.503126280852591	0.48411261387038	0.498750147751121	0.483352570468788	0.462076630881545	0.483451532806038	0.475447296505304	0.455430745138561	0.480454301842377	0.452308991492899	0.449123786959958	0.440756215139689	0.446478574631629	0.445453826752183	0.468590471336759	0.438977983595871	0.446245977800738	0.435803838260293	0.472384661852875	0.427440880552083	0.435977720285259	0.472384694536431	0.427440879436178	0.630631164422491	0.630631164422491	0.535486421282306	0.448935744532873	0	0.580609221765103	0.635605208746339	0.477251051068351	0.469928977539224	0.593782401081102	0.451497891154317	0.466881130236746	0.463554660061823	0.45598029903227	0.44767926674257	0.453557126224866	0.457966219603677	0.450621512604416	0.451653388076504	0.459537881428674	0.452655308331874	0.458373837522673
A698304	0	0	0.197006933203747	0	0.184366356798257	0.188776289745186	0.172876266707674	0.177593868490065	0.171182785716166	0.167637647576858	0.175560243486157	0.167080798105691	0.165286978592199	0.104349410142573	0.165947728099279	0.167368607796476	0.173121407389102	0.156704924869249	0.16076555207612	0.165078040378229	0.152768073217919	0.162498851793237	0.158793540574086	0.168690089006829	0.175257396686103	0.158793566662482	0.168690095362399	0.0625577480933687	0.0625577480933687	0.169598282308826	0.0654390980786936	0	0.156403994597761	0.081635389870918	0.129752746945315	0.100938665724019	0.102669570835261	0.0569782162156761	0.105984322136262	0.116631546661356	0.0889540872119872	0.105630320826617	0.102258764113273	0.103817220946933	0.0944568252213441	0.0812006646626111	0.125936961439231	0.0885849916739315	0.115076932859081
A734922	1	1	0.317177701885729	0	0.341333226220318	0.317202349843858	0.363924249636353	0.338634243702983	0.301185346874641	0.357960639730852	0.32092090252989	0.306409673069376	0.363380908827746	0.287398376217758	0.309605787782168	0.313280877348023	0.314800036344631	0.300976442015629	0.352435440434566	0.309837352704112	0.31450212925805	0.307853608481492	0.380969309136767	0.308396275818559	0.313785302682892	0.380969382055511	0.308396282797156	0.250605707142356	0.250605707142356	0.539577442706207	0.257143297550359	0	0.582458368898036	0.228401825501025	0.289196436324081	0.276598282719928	0.24003999375646	0.251055344162144	0.280740170077097	0.287996431078428	0.274335440955136	0.287894242836212	0.28366141281539	0.282920594682972	0.28288007704978	0.270550303425943	0.294498858716371	0.275297732007828	0.373568167193982
A738495	0	0	0.0900646688105545	0	0.0964979326874862	0.105145709696022	0.0818644592873682	0.0955037651209465	0.149766487005177	0.093036648525055	0.127297696205814	0.163558276072775	0.0918017926308909	0.123476169848802	0.168428905155145	0.173952550951876	0.177454488252518	0.156755823865879	0.103344340143612	0.171466691522871	0.138061157145789	0.169477874481172	0.0885112050425062	0.174869680358989	0.18006580096607	0.0885111991863177	0.174869683362952	0.0541295894396851	0.0541295894396851	0.0317354018700292	0.088976414447368	0	0.0278733574277426	0.0676939067059105	0.141054267434958	0.123085214978927	0.064107920787618	0.0965036241761745	0.128790298463832	0.139042458511207	0.121513889179946	0.139953829801308	0.133695400848196	0.132301318304876	0.130525991862896	0.1176709337872	0.148655325273194	0.123184283305417	0.0961853594350896
A734840	1	1	0.421567176384869	1	0.444471839029185	0.433592010082019	0.489840425611213	0.471085254979359	0.438567063665907	0.500914153119165	0.448700299490939	0.448733958817695	0.513253469776926	0.513636461087321	0.45711403557473	0.472172863124917	0.457866771818881	0.461008151011166	0.513205564203545	0.466441337582996	0.485650666620711	0.469306050237316	0.550338453657228	0.469590986041199	0.462172962629507	0.550338503969984	0.46959098293412	0.473599731848709	0.473599731848709	0.678169703433337	0.540688180984907	1	0.711631057657212	0.443958431901873	0.427935501432109	0.430993871892082	0.467693253578408	0.440333688430039	0.427815451777869	0.423056242783066	0.427505804723342	0.416647179625551	0.42133741872423	0.423441909680151	0.426028954537163	0.428153558096533	0.418526044972235	0.425703940047224	0.596485403733909
A740360	0	0	0.280772757180403	0	0.285070699283148	0.281490917574927	0.258274972203854	0.26513720299226	0.287939100705775	0.254009039903354	0.285168661875523	0.289795816535646	0.247797397547953	0.212186836053754	0.288408613216182	0.276295385774863	0.296578989908421	0.272933685507687	0.247179965117659	0.282808123776487	0.256651351174382	0.277536017139847	0.229776719464687	0.278096458842726	0.291768580008316	0.22977670404307	0.278096454632849	0.248488252612512	0.248488252612512	0.171534200009362	0.152054522984406	0	0.176978060601248	0.221314717072014	0.169447865195439	0.142333385734536	0.108186513803742	0.0969158064014576	0.148805890992138	0.161140807067004	0.134154506384133	0.15573275433725	0.149805029450088	0.149796072641062	0.142056575708516	0.126826066404866	0.172068507125178	0.134982641300389	0.252110417238273
A523985	0	0	0.391292713573252	0	0.396310584587317	0.387662510851177	0.378495815282412	0.374616276486877	0.38467389119033	0.369013492580246	0.386703643411966	0.378685651746142	0.362676030049722	0.32944009579429	0.374170267216024	0.365891597181868	0.378205228648818	0.366784234862802	0.357005563133683	0.368822776707135	0.356071341084281	0.364806214398623	0.341641752214052	0.362326219201796	0.372888168964684	0.341641784420219	0.362326224826129	0.42285585483789	0.42285585483789	0.300500090376131	0.27721488477424	0	0.27708397443529	0.399378761109022	0.2867925315926	0.255607132255419	0.329910592692491	0.187243454547688	0.259721584198156	0.269149681478996	0.235562310028411	0.251243751090058	0.250040064009167	0.253630300987148	0.240323292757986	0.223614623140634	0.276360493756056	0.233587431237099	0.298439566041146
A569581	0	0	0.283991634322336	0	0.273325819346059	0.27153063554248	0.25842429533887	0.258318504929935	0.249999080688134	0.247899512784779	0.255839712002275	0.243507128736579	0.243868021585029	0.184645417607782	0.240199071395748	0.231385961272344	0.246713092042554	0.229770248234892	0.236425283738169	0.236018559316599	0.22515724611965	0.232215680037088	0.232769264294253	0.233451786342996	0.243415444512005	0.232769262801204	0.233451784139865	0.177346332683821	0.177346332683821	0.243663994339335	0.144401590651267	0	0.232659419703506	0.235335703331363	0.232541940388744	0.203324540930389	0.214889323408398	0.152318577875348	0.207363613937076	0.216285563968437	0.18805498285356	0.201666557033645	0.200207927779334	0.20286146350308	0.191878736375796	0.179297247933375	0.223318930145821	0.186921816836566	0.224668842691457
A729399	0	0	0.226926574431873	0	0.237227189609614	0.23497180736037	0.203931869388661	0.212296758953513	0.266680627859633	0.20541192206813	0.252374333384254	0.269753799411721	0.198380908187755	0.204895721792876	0.268150928038741	0.260301908476042	0.277514734953758	0.254582553679046	0.203896467791343	0.26493216300391	0.231705795315928	0.260021258088723	0.177856573548153	0.260100340747436	0.272994936244671	0.177856561195939	0.260100340380731	0.249274006700639	0.249274006700639	0.0905347014033675	0.156670289250311	0	0.073310866157148	0.276492866257493	0.212661575402815	0.181528806986399	0.228419516050395	0.131156808379523	0.186309830523635	0.19659369802299	0.166887780748146	0.182883819266538	0.18034868945299	0.182602779810743	0.171547171376583	0.158266711728878	0.2050354433737	0.16614650601886	0.17568451708023
A738752	0	0	0.172918304612601	0	0.170111754334307	0.170852332953286	0.147843518135191	0.153449411413309	0.173528088191973	0.145103359792979	0.170290121442024	0.178013230067266	0.140871560148191	0.103749817794591	0.178001549986701	0.165557965481036	0.188932061289547	0.15902362408004	0.140346608448424	0.173028829247703	0.145682723194623	0.167200695669359	0.129772881814882	0.167852374890308	0.183325880639855	0.129772892003467	0.167852374877111	0.138249259190157	0.138249259190157	0.0983478780629005	0.0630343077350312	0	0.0853963842459304	0.165203213512533	0.156032790021249	0.123461715450164	0.144985126906326	0.0737286103654421	0.129072676631449	0.140872528893957	0.109855185845533	0.128496715100715	0.124746127934576	0.126501246968162	0.115235267031366	0.101225583106365	0.151018562448889	0.109488683764558	0.157515296054147
ZA1312126	1	1	0.277123365614153	1	0.271451091502962	0.297166192737353	0.266815199300027	0.293905824546826	0.337617596867193	0.286143488157145	0.311482084420118	0.348985151840551	0.287779427724722	0.381765498121952	0.353659169043258	0.355742492621686	0.354706953548342	0.351532558209663	0.303997385069508	0.35559636525137	0.340404999335813	0.355782613753571	0.291752425169198	0.353692739029661	0.353801869334617	0.29175242327512	0.353692737750966	0.225315971403086	0.225315971403086	0.195985072323017	0.373799939269651	1	0.169357079513165	0.198642617298203	0.339949844278964	0.348906993953672	0.181928272916426	0.361876676769682	0.34993080548425	0.350056857473335	0.35905800025975	0.360351923610432	0.35813470608958	0.35551631462559	0.367277575484742	0.362073858995841	0.350709574455616	0.360773056319206	0.315821043478017
A751897	0	0	0.161821495143346	0	0.1684707984741	0.175758445775484	0.147800514250791	0.163911000768881	0.212973924591968	0.157853731063156	0.195274911716199	0.225842913929805	0.155581685670973	0.171887099663884	0.230003986197834	0.22758932717831	0.239462470464878	0.214954581090668	0.166261546902889	0.230087910788558	0.196694872512456	0.226697674431476	0.150187628110117	0.229789659994491	0.23849240825802	0.150187620932761	0.229789656145179	0.12741566520519	0.12741566520519	0.0754970881978554	0.12168123251509	0	0.0769373312992349	0.115034946655501	0.209478610249273	0.192299247696796	0.0993970277092327	0.15797739160651	0.199121582772448	0.21057989233736	0.192444845677259	0.214875013039517	0.206959165391372	0.204630144870047	0.203732167772602	0.187895	0.221030519306717	0.194799678507401	0.212392075892715
A744343	1	1	0.0957719791000748	0	0.152078941855658	0.136973048256444	0.143266695246872	0.157188987859277	0.254187552099067	0.179792816023649	0.224325466916591	0.305172930968374	0.18532504804457	0.281553203641241	0.332861470231062	0.402381934314176	0.348426055043661	0.323045670391386	0.222507589320197	0.362412208384404	0.306582568830151	0.368319542130522	0.20590125683808	0.393928275517633	0.375937543050337	0.205901252684724	0.393928286232211	0.042009566409145	0.042009566409145	0.0582902809359724	0.176063108777791	1	0.164678233341361	0.00954812859836876	0.265767156977531	0.312861315570928	0.00774121597826553	0.37690116421953	0.335418721961815	0.36087713829492	0.405021769521775	0.481252048211301	0.433497199643723	0.40031256611613	0.463006845660695	0.427549880802149	0.390239312987233	0.429505936352051	0.445594810425971
A746671	0	0	0.20426438507355	0	0.175517724198197	0.204339312860565	0.168106286721564	0.192731438943431	0.203078695611635	0.175631886379284	0.191164565961857	0.209052957670081	0.175624614029703	0.150995702489505	0.214651149953077	0.22118005901414	0.226246422730787	0.200300013857751	0.181118577643009	0.218685930307834	0.192206752164626	0.215776981514405	0.175523780114954	0.221923859306002	0.229377406165803	0.175523800393501	0.221923865628753	0.0869958564791395	0.0869958564791395	0.135455074285021	0.098946676768826	0	0.111104763701462	0.0944654709017467	0.14156197163662	0.11588909375452	0.0837037814232487	0.0733023267611437	0.121795792980712	0.133380643345857	0.107290857996713	0.127104838031136	0.121864757824493	0.12219132631864	0.114970928500769	0.10007950963747	0.143857817331511	0.107752281562394	0.188153108765136
A212679	1	0	0.543242556973732	1	0.491779115114673	0.53284241259531	0.524003927915789	0.527484066466537	0.505337119601554	0.53356967599753	0.501363838343786	0.500062602072366	0.541108719662305	0.587792014099428	0.503416184232961	0.525983039450646	0.497565190579511	0.519094003077044	0.54378158630855	0.511985226112093	0.535809002224688	0.517355112990613	0.560897972619067	0.518767064001451	0.505009203085146	0.560897993469786	0.518767069575191	0.441064561225805	0.441064561225805	0.609043603014352	0.630627999575637	1	0.543792659216855	0.61008573688916	0.47414135649729	0.492370509558082	0.453991413275936	0.526096785330193	0.488023247284958	0.480074636888441	0.498078126434868	0.483017582783516	0.487249036102523	0.487428689343237	0.498085863191251	0.502852023066884	0.473498302876448	0.497198816251398	0.507592448826994
A488585	0	0	0.222232978065174	0	0.207527720479476	0.212582481453888	0.166861954809856	0.179532130368491	0.209055949614285	0.158358818679053	0.201985008392026	0.204723593248237	0.149594099099045	0.127244401234175	0.199056220835355	0.179557979872637	0.207161285852753	0.182012572392186	0.147935721064796	0.188793444146222	0.160721231359837	0.182111529983585	0.126118624401241	0.179196520029989	0.197014661994086	0.126118610668771	0.179196517642527	0.177356692544204	0.177356692544204	0.0700434708460153	0.085111348224072	0	0.0547763082303868	0.220522502389414	0.189898241731615	0.159066546270847	0.161333508079531	0.109904445889215	0.164261133390745	0.175066917008295	0.145824423919996	0.162924403007543	0.159731449599103	0.161524292420262	0.150721732655839	0.137520824234088	0.18408196591234	0.145431423256644	0.125028084727601
A784229	0	0	0.338425649116145	0	0.316614000098428	0.339953887853051	0.311300141769617	0.330629447566712	0.345751875072358	0.318226731468588	0.331955976725196	0.349483833517008	0.318116846065103	0.340169217121891	0.351240968124081	0.348686151125605	0.355634626991022	0.3430909743953	0.323462631260986	0.350246119142272	0.33569889850853	0.347914349185792	0.317658670663346	0.345784576186991	0.352157069724069	0.317658677801778	0.34578457476825	0.356901663464025	0.356901663464025	0.282067474446523	0.322464797715048	0	0.249939422091364	0.379485629389711	0.315921974728932	0.299457598186725	0.344615190995151	0.274786550964265	0.300726154939771	0.30433155709688	0.289417490544537	0.293441319324092	0.294226217580692	0.296504098228476	0.291476437890173	0.284889213458935	0.306891185927599	0.288212831237851	0.335157756993508
ZA4517501	0	0	0.328490177476286	0	0.303774928632678	0.320563933057546	0.29154671066325	0.306869129731627	0.306739165901022	0.288058585393692	0.300549799918571	0.301962953926116	0.285042787464141	0.257934877560232	0.30018863977535	0.295280112464889	0.305846162657365	0.29115284359613	0.283287298731093	0.298027796918045	0.284343243950843	0.295179056462892	0.276176482095468	0.296829504673899	0.304365866774552	0.276176449137196	0.296829500629135	0.221487829642851	0.221487829642851	0.256084637220771	0.22231984159221	0	0.227041239273119	0.260958235312441	0.234902868522906	0.215183217271713	0.184099254137144	0.187672050124005	0.219631120582453	0.22804430528716	0.209925929390292	0.223756970714878	0.220033364904006	0.220090896179676	0.216075790313572	0.205693708628707	0.235370235921638	0.210634678849048	0.285105846636745
A813651	0	0	0.16035793777177	0	0.165047003110886	0.164972090797066	0.141803573670764	0.149696757143464	0.18335837095222	0.143482559545696	0.174899519068106	0.188127409814121	0.139570513548107	0.123322447177482	0.188034922217875	0.184676733844428	0.196586477668348	0.174065788570054	0.143166656983012	0.185265681087947	0.158825199508156	0.181337842924937	0.129242073847181	0.184655652029915	0.194883387618306	0.129242067723632	0.184655652383876	0.105984878009913	0.105984878009913	0.0809066583577041	0.0834510510596611	0	0.0834328395025725	0.142146412462141	0.15761063110147	0.129505041754564	0.110772035570951	0.0868316159072707	0.13515098627555	0.146429065145534	0.119671769996953	0.138129199968751	0.133665920109916	0.134449540508197	0.125714318641784	0.112570638948195	0.156312466140031	0.119958093486296	0.131261955588365
A813515	0	0	0.193075022042137	0	0.211966657310145	0.202944990881202	0.195375238005666	0.194863660552225	0.227406859214628	0.198697825926509	0.222898264351846	0.234241134168872	0.196166320647007	0.173757051103366	0.235115880358784	0.236986290262177	0.242179066082011	0.224682088167348	0.20004122484245	0.234982805838302	0.213284708823959	0.232687895744274	0.18924912665102	0.239124667786054	0.244782605843415	0.189249111471249	0.239124667951926	0.120475662447698	0.120475662447698	0.145125158289027	0.128898617063843	0	0.14430552611674	0.13612508063031	0.176446425643145	0.149274867827166	0.133506397680052	0.106691981160315	0.154654222458242	0.16540629338802	0.139307959883012	0.156889552651118	0.152797521569928	0.153702664523787	0.145468107116076	0.132239300232622	0.17473707346852	0.139481593751642	0.187123156223425
ZA4086411	1	0	0.657183188545304	1	0.652775069594002	0.645486715584095	0.680436406909855	0.659747837884655	0.617207567607986	0.674929472716111	0.632310545615521	0.604954990148338	0.679411825860956	0.703390823904572	0.604139893093062	0.62961476088174	0.596398600033144	0.62433791896348	0.6726710271317	0.611592186349142	0.647502029663365	0.617036857071361	0.691640280856892	0.615047097204023	0.600907026613911	0.691640316519732	0.615047104459111	0.716446902892546	0.716446902892546	0.761925656820618	0.759974642399883	1	0.74709959470094	0.757961328331156	0.733966338442441	0.773305181253116	0.817649007304854	0.834868168765719	0.765002188370287	0.748960073447219	0.785915060166347	0.75896891298308	0.765794706633203	0.765169801093198	0.779944536062178	0.795611935681731	0.735145725692349	0.785052739982035	0.66353557770507
A774773	1	1	0.566987843627761	0	0.535343949261815	0.559203766554705	0.563196935139886	0.576068712696823	0.53450188899281	0.568727461872533	0.536577983432396	0.530032583785998	0.575554375920564	0.57729320083918	0.533282928503097	0.558304707668073	0.528726324743542	0.544999603630476	0.575771753377079	0.541665600460383	0.56189124278751	0.546682778615905	0.595438859110222	0.552235658299041	0.538435341669085	0.595438900507067	0.552235663797544	0.561977996046528	0.561977996046528	0.660822673133821	0.591184667782919	0	0.703707326747804	0.501430025782403	0.576747272588139	0.588260619474444	0.666990912675779	0.589015080576188	0.583673181744947	0.576331384811874	0.583333388632464	0.570830587193242	0.576275223882968	0.578725972075197	0.579898690035525	0.582238373724704	0.56953154404565	0.580675622166929	0.609572331657731
A787764	1	1	0.842757274806034	1	0.838881250179061	0.832166381474972	0.871591488848134	0.861029317259251	0.795006295694361	0.866796869347729	0.81498394840448	0.782892119142373	0.872748031498907	0.904592277822948	0.780756842163276	0.807033555055052	0.762790787357844	0.808075867263766	0.865963800822843	0.783714049246224	0.836563454295812	0.791447146704648	0.890067406527787	0.786072186554276	0.765656023430625	0.890067412287785	0.786072187978303	0.948434938359589	0.948434938359589	0.96242152664834	0.95940933460059	1	0.979265270736203	0.884501644230915	0.873510982391785	0.915702160163783	0.968516109753014	0.973091506681615	0.908068225561665	0.89170786371442	0.932359438214586	0.907137059651556	0.912642970279747	0.910583415462357	0.926653531172641	0.943328777983138	0.876819776383148	0.932867570532856	0.844166924874019
A799134	0	0	0.455635336444847	0	0.444126933364258	0.445643026317373	0.447167195507777	0.447071044033559	0.426513194337629	0.442131353663346	0.43150442167559	0.42132113763798	0.443029775690043	0.432470200308676	0.418399682950489	0.422436593074931	0.415822653466399	0.419324524474878	0.438444797058862	0.415509720697277	0.424770338866235	0.415672783616345	0.44801218720832	0.414562031157862	0.414048414926228	0.44801221619635	0.414562031518428	0.484703046639594	0.484703046639594	0.503721410912676	0.438370088549398	0	0.525676048361028	0.487057125587063	0.572818894216367	0.588194595037232	0.678551481143723	0.613997447210218	0.582185122729077	0.572254723860475	0.587137553960181	0.568168567695727	0.575043678770893	0.577231571406717	0.581183646230463	0.590118403038749	0.563279284645996	0.584788414501344	0.468838969988939
A796066	0	0	0.363029764183274	0	0.414710793304524	0.364344509367558	0.426070889824042	0.377965504908137	0.355842080522411	0.411418620290007	0.384382611113494	0.362658199496845	0.412237575863837	0.301825487261859	0.362604899847111	0.353231713346318	0.367533361541217	0.350190035029834	0.396343219080553	0.357792250398574	0.356801591979583	0.354002714761282	0.415240061516155	0.355431413571886	0.365149747903528	0.415240081682046	0.355431411577639	0.418657394400286	0.418657394400286	0.561440655901022	0.255761049636022	0	0.568138831757183	0.376541194398602	0.214388821764692	0.184248450496945	0.260644660946161	0.138095519091033	0.189629270511822	0.200705868020188	0.172092628887628	0.189993349543451	0.186164898656688	0.187566637339839	0.177949966084716	0.16438149866667	0.210110673147406	0.172016382010874	0.431520922832763
A1118237	0	0	0.239522987793106	0	0.217885141926236	0.230171678774186	0.182064319801267	0.197837289713211	0.222815556817954	0.174685496243578	0.213601759879365	0.216239282634968	0.167191895937406	0.135271999065671	0.208533870368022	0.192875335349812	0.212128474971966	0.194874029848325	0.165424783459163	0.197403973575539	0.175680894124471	0.192534417117985	0.147308870050694	0.193496029605945	0.206320749111822	0.147308852206034	0.19349602783311	0.130946548054577	0.130946548054577	0.103224587747333	0.0905080784972081	0	0.0775333288906018	0.175784329370116	0.184242479298698	0.157246804449585	0.130105552767411	0.112279912779796	0.162937483061767	0.174043091791218	0.147690142323847	0.166422255070053	0.161872113772515	0.162530491244836	0.154444118073063	0.140355992216642	0.18362859443251	0.14803286862232	0.135588440548851
A1210392	0	0	0.264565416973783	0	0.270601304317391	0.272210694030274	0.253826925203511	0.26079714287606	0.295381200632155	0.258910431377955	0.285099377435762	0.298880165719121	0.256637773956555	0.254642834965586	0.297516951564038	0.296208289989122	0.300704852224658	0.290162214372029	0.262060242105174	0.295010802520371	0.278358447977164	0.293249617617948	0.250855991817277	0.296539960098292	0.300730355209515	0.250855988810872	0.296539957222175	0.234475622690203	0.234475622690203	0.200498710379397	0.214692813108409	0	0.204633196821725	0.285005112728658	0.289501993197881	0.262242576075808	0.289864145520413	0.207697759882608	0.265052757479546	0.271956772010275	0.244755470119438	0.254989680863841	0.255249390272772	0.258764959379859	0.247037137585487	0.235291747084078	0.276854751343547	0.242833203684306	0.258808189945666
A33017344	0	0	0.0777370050378794	0	0.0771284454489854	0.0873249214106537	0.057317108254627	0.0718137195825494	0.121442771731381	0.0638028675955294	0.100900359363619	0.13104270747791	0.0611439889857566	0.074797560295563	0.133389901160842	0.132108984676744	0.142945570048036	0.11923294813751	0.0692160478889307	0.133003744426282	0.0985364650123437	0.129677874834368	0.0545057246889645	0.134203256853019	0.142879788549818	0.0545057176587565	0.134203256192052	0.042325010666766	0.042325010666766	0.0133365323513756	0.0416001243275727	0	0.0108073555746543	0.0542115497088471	0.140461058926681	0.11895256254055	0.0540748977951119	0.0822250555488142	0.125796886854901	0.138169080992088	0.115944785421479	0.13898975386577	0.1313344282086	0.129791378857266	0.125715949580166	0.110359244811056	0.149697639184498	0.117743420630954	0.0773685919779926
A979368	1	1	0.704284237015022	1	0.761115168841261	0.74525640307047	0.848946747186185	0.832892864601636	0.7803391044336	0.872751882300752	0.787248230540178	0.79675676779122	0.890612999926655	0.963951334235562	0.812268750268454	0.873813399500384	0.796191970162987	0.848820111023434	0.899502016663599	0.836921378409941	0.889088406636279	0.851455198920848	0.934601015354196	0.85658262040943	0.818159223879909	0.934600992535686	0.856582618000796	0.959627528121553	0.959627528121553	0.98758334108836	0.994926612538424	1	0.99460874220705	0.791603920995825	0.928960344881958	0.9737190713144	0.994175130452006	0.99902239370304	0.969864218610441	0.959212947955369	0.988274576006164	0.978814504649343	0.979354541669593	0.976171063663003	0.98748551830892	0.993194593707545	0.949614493245654	0.989330879627205	0.93162278116905
A776242	0	0	0.360601841888851	0	0.357296276656919	0.363423370885491	0.35126453954886	0.352934203961922	0.369846795539813	0.35270205819366	0.364378934158008	0.370499590142109	0.35107539349782	0.349213889585931	0.36879174612464	0.360765563476539	0.369900083580391	0.364233095699002	0.351933835060416	0.365304780158304	0.357197420404008	0.363488904312508	0.344924985263542	0.36272364704211	0.36757117654853	0.344924988806327	0.362723644921024	0.345381610422546	0.345381610422546	0.31900477932488	0.318529842023894	0	0.304918116186936	0.363430081053469	0.301927542701749	0.279661847811251	0.302923051801057	0.230699065260491	0.281757451218153	0.287181506804428	0.264023835723581	0.272001336505917	0.272693572359727	0.275971979614175	0.267066957075766	0.255417555694431	0.29095184601973	0.262058301897036	0.341369425763982
A907026	0	0	0.220001489067574	0	0.2280937859315	0.238446889649536	0.201332769523996	0.221141014349261	0.295514883104828	0.215658976708994	0.267053560198853	0.310652471519744	0.212223489702605	0.271609168325376	0.314016715921972	0.31676146443463	0.321420568993609	0.300926235376282	0.228095141490826	0.313852462711724	0.275746166792558	0.310920810000194	0.202939484325876	0.312139958028063	0.319586689484001	0.202939472056312	0.312139956881622	0.284029041377347	0.284029041377347	0.0957253500040539	0.229879703470869	0	0.093417563476427	0.304023032169568	0.311908037403258	0.292649289557638	0.296564069435137	0.257866000115863	0.296277685268919	0.303460270420431	0.284364533329403	0.296518313820335	0.294036474742449	0.294969523881936	0.288907798339002	0.278762276285852	0.309320261935216	0.284305900985709	0.249951276278023
A34636120	0	0	0.2620993494665	0	0.308599244567218	0.286408835720791	0.308404772933757	0.296742533853425	0.337319591392129	0.320274784657563	0.330761736989235	0.354953740102475	0.322021985907465	0.338439997834585	0.361235005012676	0.380432277035629	0.36659452867104	0.355086610928223	0.331360540725918	0.367441163681353	0.35008669101855	0.367746143060482	0.326440119096576	0.373915765709886	0.37288057584514	0.326440123481541	0.373915776489442	0.199834167598492	0.199834167598492	0.27229669144703	0.295179715728077	0	0.302359724832831	0.188385467649379	0.330178376755255	0.324320399086989	0.188238875378056	0.298754424676804	0.330051420400866	0.338880618350076	0.328352369314414	0.347938629567415	0.340201832044781	0.337134071151371	0.340241441996666	0.325160820328188	0.347366778903392	0.330802818115274	0.351670003495762
A1014340	0	0	0.164183708682642	0	0.177612207089618	0.177072278991402	0.156067347252123	0.163595645309256	0.214047811204517	0.163216862688575	0.200032837030566	0.225193321882235	0.160080773643283	0.168143247093129	0.226665045632978	0.220938998958306	0.234450637938235	0.212623600105449	0.168051561134861	0.224141105147481	0.193977880048693	0.220453780895626	0.151599526501482	0.22277386823058	0.232380016130966	0.15159952696998	0.222773868036312	0.160402148484702	0.160402148484702	0.0867813974499425	0.125264084769259	0	0.0799793291131007	0.168993895361267	0.208541236000938	0.1803123595922	0.191170430479794	0.132130371953388	0.185163254605865	0.195187439630309	0.16772465200015	0.183870290932606	0.180908433903765	0.182616537528043	0.173363644520123	0.159614871052007	0.203503679718759	0.167287495540984	0.169006814574184
A818465	0	0	0.430913481814623	1	0.416894009870223	0.428694512433538	0.425250172043372	0.435652534392685	0.418556847101152	0.428527689603275	0.417845664546964	0.41152844615434	0.431187531633856	0.460100510161772	0.411224881778435	0.420656346363954	0.408466570544245	0.419994928120242	0.432536293960802	0.41451730432107	0.428527924829379	0.417024808075797	0.439483325653264	0.416830520296145	0.410360739428453	0.439483315143951	0.416830513389869	0.331444699733888	0.331444699733888	0.444071638939595	0.477167529330393	1	0.466709909572838	0.339741153821333	0.471948095537494	0.490359256199532	0.378498600693459	0.523721367946209	0.486037555168024	0.477711667916798	0.497282780426922	0.4815433489975	0.485942235711144	0.48586377528884	0.495969370099934	0.502531473392669	0.470489636765047	0.496677366239137	0.441929034280376
A817639	0	0	0.107113715743333	0	0.101476032937301	0.114499668481972	0.0793873931608671	0.095023777287018	0.143975554794012	0.0848826743248046	0.123399180366223	0.152199502943401	0.0814002899485906	0.0865020535790217	0.153508769598492	0.146722123102239	0.164011485007382	0.136784150249837	0.0884236510348513	0.151354390245354	0.115363848705411	0.146868022431875	0.0720269015722638	0.150172248319545	0.162080558553133	0.0720268921568338	0.150172248180096	0.0802503574480213	0.0802503574480213	0.0248806454363134	0.0521141795063077	0	0.0204079569325114	0.122016078492707	0.114219617884304	0.0868719125698802	0.0824169576693913	0.0496550050310024	0.0919621279017403	0.102534412672172	0.0772536685590044	0.093776069971728	0.0898825492328166	0.090840920912693	0.0822483829966528	0.0708108272246329	0.112023494694982	0.0773442387567081	0.087447613129828
A1134449	0	0	0.291584858914861	0	0.289638648547822	0.298613784463527	0.289948438112515	0.29867695734196	0.312736234463063	0.298722268922439	0.304397117250385	0.320206635675584	0.3009306806449	0.314751805492887	0.323228898729192	0.322953012680116	0.327508577938725	0.315494119934301	0.306448305462195	0.323405081294917	0.312959977886809	0.321752998187741	0.308740122780004	0.32066029119088	0.325093422683213	0.308740151451097	0.320660289358464	0.294156934667313	0.294156934667313	0.298673004618364	0.294820358100253	1	0.29072631999169	0.321128482307198	0.359538472115618	0.347982717829694	0.363359622447794	0.322957612781274	0.347788702391702	0.348761762583834	0.337403345976765	0.337157468144503	0.339675465531393	0.342498336124706	0.338145837040044	0.332692878221579	0.348824886872362	0.3354908611264	0.346018478800926
A802258	0	0	0.37891755150957	0	0.404881185330999	0.396752894776223	0.4108651296212	0.406941378355785	0.432220523062786	0.422222724960814	0.424829070895374	0.443513155686991	0.425154470035321	0.474791937966928	0.447064726797884	0.459879909243546	0.446783958711517	0.446762691026839	0.433089065759917	0.449429686038732	0.445792673636369	0.450084657009916	0.433518539681475	0.448337640484752	0.446796360732843	0.433518604850718	0.448337651237697	0.474807852103156	0.474807852103156	0.404794309506958	0.471012174842833	0	0.420428579406066	0.410727119716581	0.523624818597387	0.536179088752896	0.567218496221553	0.541763154655348	0.532975933376735	0.527422654153022	0.535815312553583	0.527018973604682	0.530227431571987	0.531170588442802	0.536202949026003	0.535955441349311	0.522601126224529	0.534340280566237	0.446215084689348
A771486	0	0	0.11324577118502	0	0.103678187784098	0.120898552530784	0.0916176588207358	0.110253101729392	0.142870192976831	0.100994626886035	0.125869042621616	0.152019930370542	0.100707736443542	0.10288554613548	0.156285164978598	0.162246203625443	0.165262435480182	0.143538728613249	0.109558286134609	0.158652878579447	0.13141366173259	0.156584608282115	0.101297082676416	0.163045879267215	0.168149234110835	0.101297090160372	0.163045881319489	0.0503888724814475	0.0503888724814475	0.0557563629111068	0.066287592334823	0	0.0558780532478914	0.0726112489262686	0.170955967463406	0.147443152248196	0.090280201881665	0.105980265565735	0.153664977002921	0.165221906606068	0.141241934188059	0.161889626139604	0.155918389868283	0.155495319275734	0.149846345330753	0.134687074447995	0.17557384050465	0.142268699999765	0.128623790857759
A1188590	1	0	0.474849172284419	0	0.450196651367911	0.473188579166348	0.45952095448341	0.466387642712323	0.469224605481966	0.464482278985012	0.460733648988513	0.466597	0.466024248797385	0.49730333299027	0.466101837299443	0.469394099804436	0.462933253535317	0.470941049069247	0.468105319882914	0.466590851135181	0.471552655787676	0.467788310744819	0.468024288578611	0.467032425335619	0.464169680594796	0.468024280970489	0.467032425102093	0.495985829830984	0.495985829830984	0.469250595546078	0.512878704904888	0	0.208619188278619	0.633234946805128	0.339191648988526	0.328378107074737	0.374942177234218	0.314012519716071	0.328934525865415	0.330971055124487	0.321370317064636	0.322933259635342	0.323927909728756	0.325679153565684	0.323802391857762	0.31850415272109	0.332384996347842	0.320371576457559	0.429718614591705
A233484	0	0	0.325429192807365	0	0.332918260979297	0.337390395180371	0.34357496890819	0.349526186061294	0.352963215011394	0.355594971337498	0.348723821761034	0.360197299252489	0.360720439233596	0.368124231158194	0.365361792454117	0.378273588403623	0.367990809028019	0.364424009730782	0.367441021829751	0.371395172588873	0.369897741014074	0.372814516236299	0.377150668186688	0.37697230256194	0.372903111563645	0.377150690955684	0.37697230078103	0.235278232581452	0.235278232581452	0.375764971448246	0.337346336880605	1	0.393691019136054	0.21844026207794	0.370669340458354	0.370684820871383	0.246545196443114	0.354740513102207	0.372366153806476	0.374502785328426	0.372079449253688	0.377554660772107	0.375672008931465	0.374775605402552	0.378701601406805	0.370081271844712	0.376326476270869	0.372616428082551	0.42860179208886
A816990	0	0	0.337573371459679	0	0.325112131177469	0.335509576871763	0.298793439650232	0.318107854404383	0.340156349655604	0.297022685076897	0.329083785710076	0.333466921110795	0.290997331524798	0.305751756112261	0.330241817034007	0.34222645963911	0.332183341090505	0.32933896630202	0.29460921471576	0.329977298870737	0.316248833465697	0.329644985687848	0.273093911390007	0.334357951446468	0.335093522604714	0.273093855419785	0.334357955011549	0.176321179722192	0.176321179722192	0.186858056904297	0.27555364214057	1	0.201577944319748	0.196096973482853	0.329182544811044	0.330748382217719	0.174253097984563	0.339693312954561	0.335600938570184	0.342093220154462	0.343633360907583	0.357941052145629	0.350136688933404	0.345379706142492	0.354136055055152	0.346584806905011	0.348899615604457	0.347480489950057	0.241148452040056
A1716293	1	1	0.965828425021417	1	0.968333242477892	0.967531683838821	0.986362140363725	0.982882242505034	0.960700817372218	0.987836151018127	0.966308636810703	0.959556988496859	0.990110856362605	0.997580273792924	0.961711195937564	0.974336457183655	0.952631088549694	0.974866477642515	0.990057170304434	0.966915072899605	0.985246441535809	0.971252597755439	0.994802139818102	0.969986091661682	0.957279885327153	0.994802138694594	0.969986090173085	0.996747980263527	0.996747980263527	0.999627658427857	0.999828679217581	1	0.999811921440246	0.983889494702833	0.994206107765732	0.998517163420279	0.999624395188299	0.999962476052272	0.99808578860718	0.996821844116975	0.999335792695266	0.99826780297561	0.998522010697755	0.99835726048194	0.99918452895427	0.999631039292428	0.995279340336533	0.999366773727621	0.99350174978638
A536088	1	1	0.907521137878531	1	0.896969650793559	0.89707089245477	0.934080842301214	0.924657866499788	0.847157847866255	0.930452477165195	0.871352258946888	0.829692648705995	0.936048737515465	0.952070060748822	0.82849133073773	0.846100852348825	0.808087270755027	0.861739298403358	0.929303535941929	0.834749290263434	0.896488434123098	0.843903208836329	0.949452031865569	0.836692877361487	0.81215684530948	0.94945203639811	0.836692875100501	0.860128479598224	0.860128479598224	0.989226808640786	0.981972644141024	1	0.992258999752163	0.777205911517915	0.912667078512486	0.948348817954963	0.878706104837341	0.981973849697001	0.942064739109791	0.928032164643621	0.958233518847604	0.937826409258125	0.943504379580099	0.942760823352084	0.954182350175811	0.964456274492393	0.91406387045152	0.95786688546219	0.924773119676819
A824179	0	0	0.306170238438529	0	0.29236791162786	0.312720439468478	0.27167613467169	0.295815793048262	0.336722965249125	0.281218018671762	0.316787787875023	0.343783355737729	0.278587685898189	0.308607486765214	0.345762592015981	0.347396295752986	0.351009374587695	0.336165205223732	0.289408195429871	0.345687819572133	0.320188809587999	0.343808135564189	0.272095419416388	0.346426219195971	0.350983441722159	0.272095389539612	0.346426213353277	0.300881806486916	0.300881806486916	0.181861727304776	0.269980648591313	0	0.17573910999709	0.30841884222775	0.350346078815884	0.338588810013455	0.319529895019287	0.318028759742284	0.341282768710395	0.346256064738211	0.334782089129344	0.343488658841333	0.341283011979082	0.34139971263316	0.338896194587308	0.331683803356219	0.350370719856773	0.335142909329556	0.344055340942675
A10007860	1	1	0.682518480986763	1	0.702936145750976	0.675398942373527	0.71028713670545	0.688525429868413	0.660738341742804	0.696936572538404	0.677496606941963	0.650679169410259	0.695431922747238	0.72165268134473	0.644239221052965	0.648280451865189	0.632969032611826	0.658631954860423	0.685477460913711	0.639017244754153	0.667270828299179	0.641045595816301	0.690149338502101	0.633376211043919	0.628433450211623	0.690149305732309	0.633376205878279	0.862900966117439	0.862900966117439	0.748606264805598	0.785451358893427	1	0.811845019467832	0.796044780193117	0.602438467471243	0.629625942969758	0.766763318995683	0.70931964502284	0.622286665516474	0.608991118450935	0.642100751435926	0.615796164838748	0.622102548991729	0.621592910590746	0.634111129667987	0.654608050764491	0.59784659758681	0.641943397315506	0.646647398459301
A824529	1	1	0.698799387933681	1	0.638017684223198	0.680975604976739	0.674876574916829	0.697363925305865	0.63565530969437	0.679267012665706	0.6337224786685	0.621258839546542	0.687563865331067	0.730255467083334	0.622555563119584	0.647193889683615	0.611798472453685	0.645402459896042	0.687425009702913	0.632425986968678	0.670747330542241	0.64046116914795	0.71199142866622	0.643086248108328	0.621730375819994	0.711991400401846	0.643086240180018	0.670164511788022	0.670164511788022	0.78606373623345	0.797659258404555	1	0.801840999241944	0.694384294835742	0.734123822626973	0.775733275115213	0.773892323686676	0.845399505971588	0.766535024842247	0.748671933822829	0.789866365060926	0.758950370947972	0.766987066370679	0.766393858302235	0.781686996989881	0.801170956241367	0.733029088648203	0.789029893721954	0.755758256726405
A252393	0	0	0.110331635422572	0	0.11340909495618	0.122130238041504	0.0945842966464741	0.108028198666272	0.157697800465474	0.102708945177093	0.139475170476862	0.171045250668354	0.100095150050021	0.111093354345636	0.174671715063636	0.169462321539311	0.18465447013139	0.158102593365277	0.108726710354892	0.173128511513426	0.137375466661396	0.168894262167409	0.0926826718301113	0.171530981334825	0.18275662544544	0.092682676045278	0.171530984263293	0.0893404244045317	0.0893404244045317	0.037834380483731	0.0701999082512342	0	0.0340996420108856	0.0957051015535935	0.123209216175708	0.0970505852621078	0.0734629106603464	0.0567076196495402	0.102482625519586	0.113412161070805	0.0878675654657143	0.105849791565933	0.101395567975308	0.102076762930163	0.0942560152613886	0.0809259487272192	0.123220737913774	0.0880845415054668	0.10460828147511
A10009561	0	0	0.131264184916241	0	0.119381763040538	0.138128592900592	0.095754314264502	0.116067005921772	0.164579810866457	0.102771744091245	0.142043839160886	0.172566572557453	0.0996914147255172	0.103120480246569	0.174373840446501	0.173343334220273	0.185271250949873	0.157223268824301	0.108422263372681	0.173827002557254	0.137139542572208	0.169891886772576	0.0923501125553228	0.174949568475358	0.185066083296228	0.0923500978090155	0.174949564949201	0.0647111921564929	0.0647111921564929	0.0344096290500838	0.0585023468443805	0	0.0196598394661608	0.0921810685123424	0.182816160261654	0.158118867234971	0.107439724959953	0.116897326357609	0.164499036037758	0.176354202805718	0.151856020408213	0.172882482993951	0.166762389190988	0.166305851378916	0.159986049661122	0.145451455007388	0.186910000150338	0.1530023825511	0.147525618972081
A1800208	0	0	0.26917497861011	0	0.264281678216141	0.266333524119698	0.253643848070958	0.25772978494489	0.261063816366192	0.250752274267723	0.26018660421527	0.262668741746515	0.249021391371578	0.223303885913883	0.261998486391289	0.256919771201541	0.26793014575259	0.250061618294548	0.246995709905045	0.257857666814537	0.244355427131761	0.254231782818489	0.245667355439442	0.253912162602242	0.26370101860974	0.245667350574725	0.253912161398163	0.233738909261141	0.233738909261141	0.258769278891989	0.198943097138632	0	0.235542025671402	0.248552432643261	0.242130986800016	0.226710007558107	0.253454374064113	0.221397833997775	0.230318933628598	0.237038144208211	0.225896136213845	0.235832234371023	0.232416314106439	0.231754613908983	0.231546897722153	0.225343521853396	0.243137801037018	0.227210418525224	0.244834501440836
A820434	0	0	0.231984453343035	0	0.21393987608895	0.235519908445882	0.201680835675918	0.223938951977365	0.248505476886848	0.210439774661937	0.233389752616343	0.255725104468402	0.209892442017963	0.20443370130423	0.2593701835398	0.26597232313747	0.267321825444209	0.247124524906204	0.217742587678136	0.261162638761311	0.236311207175621	0.259073098305089	0.209372868568685	0.264697183308365	0.26974065180056	0.209372879513454	0.264697186925851	0.155925750044315	0.155925750044315	0.158577914215488	0.157092153796469	0	0.170446691732039	0.187431557207304	0.267863038057111	0.242071234159558	0.215326228025227	0.187756757944783	0.247370554363762	0.257802328768987	0.230000934195471	0.248523409363873	0.244622862696897	0.245891531198435	0.236658875494699	0.22100771333302	0.266516581964755	0.229750244677507	0.24239125972076
A10010891	0	0	0.410237680802072	0	0.416603574637287	0.413678538828297	0.439574386029743	0.433917161061854	0.415027962308492	0.447088121692945	0.419162634788901	0.421192757131138	0.454976572996478	0.448837945183527	0.424931017312738	0.452798676476153	0.422545049120861	0.428320547500036	0.456632991669668	0.43015392007243	0.442898109067557	0.433474556216928	0.481116309989324	0.438508023695134	0.429255216789967	0.48111639166703	0.43850803691855	0.368675455964977	0.368675455964977	0.570581825843037	0.445970803728328	0	0.660575530721294	0.38076286094751	0.612299535738602	0.630494026863319	0.652894847704599	0.640632249422659	0.625300426046554	0.616369095294644	0.629174913292948	0.614573920315169	0.620022693600187	0.621753527036252	0.625369225954445	0.62969936083251	0.608405406987924	0.626836453132426	0.497292223226403
A503690	1	1	0.280287649005408	0	0.284569880256306	0.27666761599245	0.314226748373244	0.297514272630127	0.249000640776615	0.312217289316586	0.264758715137573	0.254794595503907	0.321441277112245	0.186019372352133	0.261184246755307	0.284890052659173	0.272574233844898	0.246726755353648	0.31120585843494	0.268906322564479	0.265112461920889	0.267700177920919	0.353096648281199	0.279662028967869	0.281916341494007	0.353096749976633	0.279662043104839	0.0971827263344996	0.0971827263344996	0.557930517159699	0.116918885130584	0	0.519159136258024	0.106352282430265	0.209051445227537	0.185577515582387	0.138411488732231	0.135638402480116	0.193813699053783	0.208558183966793	0.181068292093844	0.209948890406225	0.200467513788329	0.198670167463435	0.194190645442622	0.173251950143325	0.22226012174215	0.183024520526098	0.40006518091589
A10008332	0	0	0.257314617389634	0	0.260602629852705	0.256439754381407	0.249642661206796	0.249272666351074	0.259660373690264	0.249558888611505	0.259801790984396	0.263807815177065	0.248724318919235	0.225215973629928	0.263966420001418	0.262875259406411	0.269494628070101	0.25286670011967	0.248990491693307	0.261080910403027	0.248431849507727	0.258126856527274	0.248900577154707	0.258277518991251	0.265887565405487	0.248900611210289	0.258277519928665	0.215692266506805	0.215692266506805	0.246231186666524	0.18766638892857	0	0.232853944157373	0.282284576457028	0.4091467293004	0.397457669651398	0.413929240588926	0.36146720517826	0.39724530305808	0.398299547611024	0.384388493408236	0.385404395217865	0.387976924241105	0.391229064276016	0.384222126434043	0.377794149001476	0.39828108000735	0.382034473684251	0.285957861873502
A10006807	0	0	0.24266360969915	0	0.236177578915836	0.248219679627159	0.208580742151111	0.227153123875457	0.272349394285396	0.214298253914336	0.255985367210541	0.281103542635276	0.209679274631809	0.213128584272165	0.283330730248779	0.283053813435618	0.292719031511484	0.267462056908523	0.217922729337587	0.28187908745307	0.246947727467724	0.277835783703804	0.197103209399005	0.281137697514666	0.291392806826166	0.197103183141479	0.281137694977447	0.211390367039721	0.211390367039721	0.113008552409678	0.158308392391777	0	0.10257356072186	0.237737397657781	0.221025873358099	0.194843273632757	0.159218604233842	0.151080532335815	0.201306911414549	0.213411779112149	0.187392900244249	0.208828641194131	0.202786085923939	0.202576718210699	0.194938765168194	0.18057997905243	0.224045421883533	0.188440144799783	0.243339945711034
A33744910	0	0	0.423386923444005	1	0.4063169393242	0.426513133274249	0.401567021422037	0.418273705775094	0.439413714109709	0.410263235661924	0.42536514128231	0.442342027351422	0.410134672642304	0.479163170000561	0.443160762371055	0.446706610728155	0.441960696242451	0.443362892369662	0.417921018179786	0.441870452340299	0.436824327403126	0.441424933657556	0.409236058979894	0.435890242986882	0.437458205507702	0.409236087083976	0.435890245049165	0.535799143336068	0.535799143336068	0.351763583292872	0.494031296729499	1	0.342711452115099	0.540545698477561	0.488027477745403	0.493888396051962	0.566504879737991	0.503065975503323	0.489473396198962	0.482804187793188	0.488695424121354	0.474761427987894	0.480824439543948	0.483623639722891	0.484889764203576	0.488974776627094	0.476498713155182	0.486177864715139	0.407563647083435
A252091	0	0	0.402955503425518	0	0.3805395449324	0.393737899755048	0.363180324479419	0.375796409805987	0.381214409645476	0.357671578091217	0.376488516810566	0.3787721151123	0.352600624171551	0.319599289747726	0.377105420179368	0.37343304543863	0.382096051437842	0.36677227963981	0.350507178127584	0.373600323162611	0.355591989251968	0.370227989703985	0.336592241982124	0.371830596295889	0.380400907498317	0.336592196814557	0.371830592666688	0.323065759143623	0.323065759143623	0.291294831110979	0.263543499994733	0	0.253682132343606	0.360320926141124	0.238108199445242	0.210918341326774	0.175299829796987	0.162040029497936	0.216819272802485	0.228230966692818	0.200659640884202	0.220498648706297	0.215683826962879	0.216372973181557	0.207155438629124	0.192746076555273	0.237994670719235	0.201002467473526	0.359658457504483
ZA2055382	0	0	0.344389617286308	0	0.326085011577622	0.324333464513326	0.304539274578997	0.305833874191828	0.290255519881926	0.288050147642039	0.299035498460943	0.276760096041793	0.281427865372883	0.221059325971464	0.270982039678109	0.261486173940855	0.276319604127447	0.263606353394359	0.271150314742306	0.265891720298414	0.258388803218268	0.262133792259658	0.262399521758416	0.262100559308128	0.271956125768592	0.262399507845783	0.262100555871549	0.210508913576927	0.210508913576927	0.254415182532027	0.17893721044483	0	0.206413	0.273792406331449	0.277042773715172	0.253138355246897	0.236401148397097	0.206204938580346	0.256607558230925	0.264066424295834	0.24009546991491	0.251960057880778	0.250708890866449	0.252934471060334	0.243973574504333	0.232187945259089	0.269827877518236	0.239100592512414	0.242204818040258
A10004602	0	0	0.521624455223631	0	0.539125878103289	0.509053192093728	0.525702802055603	0.506859844465317	0.486989052133248	0.505073794990959	0.506465060135753	0.475176094628423	0.497977005508287	0.470464384888047	0.467864362032348	0.463344737507926	0.465399301203017	0.469269979915562	0.484205543847075	0.459436172644697	0.466584291365521	0.456705760003842	0.475144392236808	0.449453737815967	0.456868774346481	0.47514442415729	0.44945374326524	0.634248781396063	0.634248781396063	0.48436911281358	0.459883620860517	0	0.552609076851496	0.542262363888541	0.451083328472527	0.444676751986625	0.526237675312332	0.420615428060854	0.44439047028037	0.444864077940833	0.435924048530868	0.436882559283012	0.438391972193332	0.440482206183559	0.436594120769455	0.431419862444337	0.444700850491187	0.43432716482004	0.401373741453262
A10001999	1	1	0.60840662109255	1	0.624785055396393	0.588838232099283	0.677228215559189	0.631839923580379	0.516137203511862	0.657159675201172	0.56558352845943	0.504441809533364	0.665462550711348	0.556813166213812	0.504023634941296	0.51175167011796	0.499369175848591	0.514155097938355	0.639442747051281	0.505726073617662	0.555141539462951	0.507679534705829	0.68824565183187	0.50447200811983	0.499694289045707	0.688245725858757	0.504472013390813	0.530633559564831	0.530633559564831	0.877219963373758	0.569963087146358	1	0.903763222191908	0.446428755773463	0.461938267181248	0.465161798198426	0.459085096708882	0.449411271489796	0.462555635032663	0.458744567367073	0.4580395382289	0.451257952745702	0.455383312085875	0.45791192491985	0.458348706667184	0.454579517616011	0.454904397473633	0.455586189028353	0.640958150508825
A830379	1	1	0.662013696721016	1	0.656980916938239	0.625057485732484	0.709914953997205	0.667153292884128	0.513813914813932	0.681099020452719	0.573609627809125	0.493268470113115	0.68945158768118	0.541009500453922	0.490582021301216	0.49664683537521	0.486244136372015	0.499497100640455	0.656203303529541	0.490834997938505	0.549875595464952	0.492456287002798	0.71498535698775	0.489252630872659	0.485247136589816	0.714985408669936	0.489252629315428	0.540294176762698	0.540294176762698	0.917733317298208	0.565569706795787	1	0.939433411260391	0.495136239543839	0.574071185671104	0.598021516970575	0.585938568132322	0.636225328815179	0.592194556041083	0.581445749385982	0.604290746839311	0.585212344930194	0.590686599720755	0.591006202964854	0.60053254437128	0.609860656001908	0.572183393478422	0.60310846418434	0.716889081784072
A1789612	0	0	0.308735749594916	0	0.305838425029453	0.311987604004168	0.290462979582795	0.301187705812927	0.326529642135914	0.294510140898831	0.316223229313001	0.330745856406363	0.292734612151912	0.309774227463729	0.330141768747618	0.329950948752069	0.333088853801291	0.321656375276084	0.297709109434613	0.326443848194497	0.311801554861837	0.32408664289443	0.289498211096767	0.322973843830705	0.329128094009019	0.289498196818337	0.322973839101891	0.319817928761279	0.319817928761279	0.250015943564136	0.289896990875348	0	0.243685019102577	0.373167321351222	0.350003554588813	0.339888024702616	0.353216331729892	0.335009861946952	0.340621128548356	0.342605719425195	0.335753680076509	0.336977598050785	0.337469778674219	0.338507174232709	0.336540641125318	0.334799871352824	0.343969692721692	0.335463179916033	0.314679774695348
A1128497	1	1	0.609306619356907	1	0.659757175528691	0.612015402705449	0.709065257122525	0.658848598471369	0.59385588575487	0.701450359363139	0.627510085424079	0.593304749059808	0.710835132555827	0.676197191824166	0.593317934518719	0.610183248976313	0.582893478534374	0.608863411578116	0.697203987210835	0.596558851476772	0.64345329740056	0.6016754072615	0.737601539035711	0.600688034209564	0.587358086900739	0.737601591373572	0.600688040005883	0.662489251952629	0.662489251952629	0.881930033415407	0.719942762918995	1	0.895346656559872	0.601900802438249	0.660713174174334	0.691648694988216	0.729138961855569	0.734113650937896	0.68394735521229	0.669901433791152	0.697614115127455	0.673338493675977	0.680690347001483	0.681565804726248	0.69225810266082	0.703532878199654	0.657661564113841	0.695662885660078	0.733946056436752
A10007335	0	0	0.334693281863698	0	0.326626765453653	0.322948683054935	0.294119327114687	0.300743456506383	0.3127411173901	0.282661444534895	0.313127978832597	0.307168236601901	0.274788670575009	0.26349678142666	0.300297699266973	0.286787518049549	0.302272901118409	0.289141986740986	0.270038475708596	0.287663794578686	0.273662646160878	0.282147215579508	0.253178149693306	0.274904010129007	0.289622676426289	0.253178172309888	0.274904012317202	0.366797968132223	0.366797968132223	0.214831949689222	0.230842236625872	0	0.23393715030493	0.397950010724193	0.370197386176303	0.353336930315231	0.381554448249409	0.315570773613288	0.354329260864205	0.357539994274633	0.340158512208819	0.344488115114058	0.345886224959475	0.348849553624437	0.340694432781848	0.333493023317259	0.359381256027422	0.338323280912738	0.219034238318337
A10005259	0	0	0.185917706206564	0	0.186793288807908	0.197067391079587	0.158178343890229	0.175175812708859	0.236595113930762	0.165378810709787	0.21353780184765	0.24405888998515	0.160275091593171	0.185713716581359	0.244403391411093	0.237124178143879	0.253101512844568	0.230617235514575	0.16993338480269	0.242230010282823	0.206073199062286	0.238192835577137	0.145531063131984	0.239926946753786	0.250516168321659	0.145531033423174	0.239926942687356	0.172049776801393	0.172049776801393	0.0630279854508341	0.143726640856609	0	0.0541757618007331	0.224160180455843	0.187230342604809	0.158899696023575	0.147642825872134	0.115405811798077	0.163727114973056	0.17371294200221	0.14724690232777	0.162829760187878	0.159850476488555	0.161400586425865	0.151999339643277	0.139955336768255	0.182095715796548	0.146991374308673	0.162787694137536
[truncated: 56 more columns]
