# Supplementary material for: Development and internal validation of an interpretable machine learning model to predict coagulopathy following extracorporeal membrane oxygenation: a retrospective multicenter study
Source: Scand J Trauma Resusc Emerg Med. 2026 Jan 28;34:45. doi: 10.1186/s13049-026-01564-x (PMC12924354; doi:10.1186/s13049-026-01564-x)
Supplement: Supplementary file 11 — Supplementary Material 11. [file 13049_2026_1564_MOESM11_ESM.xlsx]

## Sheet: Sheet1
Derivation cohort	Variable	Tolerance	VIF									Validation cohort	Variable	Tolerance	VIF
	APACHEII	0.656	1.524										APACHEII	0.817	1.224
	PLT	0.785	1.274										PLT	0.591	1.692
	SII	0.906	1.104										SII	0.637	1.569
	K	0.916	1.091										K	0.855	1.17
	TP	0.795	1.257										TP	0.832	1.202
	RDWCV	0.948	1.055										RDWCV	0.878	1.14
	Lac	0.636	1.572										Lac	0.827	1.209
	Ca	0.906	1.103										Ca	0.809	1.235
	SI	0.919	1.088										SI	0.872	1.147
	Correlation coefficient	APACHEII	PLT	RDWCV	SII	Ca	K	TP	Lac	SI		Correlation coefficient	APACHEII	PLT	RDWCV	SII	Ca	K	TP	Lac	SI
	APACHEII	1	-0.14	-0.16	-0.16	-0.1	-0.16	-0.23	0.43	0.17		APACHEII	1	-0.07	0.24	-0.05	-0.32	-0.08	-0.05	0.24	0.11
	PLT	-0.14	1	-0.08	0.26	0.16	0	0.36	0.03	0.01		PLT	-0.07	1	-0.11	0.45	0.02	-0.17	0.37	-0.05	-0.11
	RDWCV	-0.16	-0.08	1	0.01	0.02	0.13	-0.04	-0.16	-0.08		RDWCV	0.24	-0.11	1	-0.15	-0.15	0.17	-0.03	0.14	0.09
	SII	-0.16	0.26	0.01	1	0.08	0.02	0.12	-0.14	-0.06		SII	-0.05	0.45	-0.15	1	0.07	-0.05	0.1	0.1	-0.2
	Ca	-0.1	0.16	0.02	0.08	1	0.06	0.18	-0.22	-0.07		Ca	-0.32	0.02	-0.15	0.07	1	0.11	-0.01	-0.23	-0.26
	K	-0.16	0	0.13	0.02	0.06	1	-0.14	-0.15	0.04		K	-0.08	-0.17	0.17	-0.05	0.11	1	-0.16	0.19	-0.08
	TP	-0.23	0.36	-0.04	0.12	0.18	-0.14	1	-0.11	-0.05		TP	-0.05	0.37	-0.03	0.1	-0.01	-0.16	1	-0.1	-0.08
	Lac	0.43	0.03	-0.16	-0.14	-0.22	-0.15	-0.11	1	0.26		Lac	0.24	-0.05	0.14	0.1	-0.23	0.19	-0.1	1	0.13
	SI	0.17	0.01	-0.08	-0.06	-0.07	0.04	-0.05	0.26	1		SI	0.11	-0.11	0.09	-0.2	-0.26	-0.08	-0.08	0.13	1
