# Supplementary material for: Development and internal validation of an interpretable machine learning model to predict coagulopathy following extracorporeal membrane oxygenation: a retrospective multicenter study
Source: Scand J Trauma Resusc Emerg Med. 2026 Jan 28;34:45. doi: 10.1186/s13049-026-01564-x (PMC12924354; doi:10.1186/s13049-026-01564-x)
Supplement: Supplementary file 12 — Supplementary Materrial 12 [file 13049_2026_1564_MOESM12_ESM.xlsx]

## Sheet: Sheet2
Model Name	Accuracy	Prevalence	Recall	F1-Score	MCC	AUROC	Presicion	Specificity	FNR	FPR
Derivation cohort	0.752	0.408	0.588235	0.659341	0.477371	0.816905	0.75	0.864865	0.411765	0.135135
Validation cohort	0.730496	0.446809	0.634921	0.677966	0.45114	0.81278	0.727273	0.807692	0.365079	0.192308
Entire cohort	0.740602	0.428571	0.631579	0.676056	0.464733	0.811461	0.727273	0.822368	0.368421	0.177632
