# Supplementary material for: Development and internal validation of an interpretable machine learning model to predict coagulopathy following extracorporeal membrane oxygenation: a retrospective multicenter study
Source: Scand J Trauma Resusc Emerg Med. 2026 Jan 28;34:45. doi: 10.1186/s13049-026-01564-x (PMC12924354; doi:10.1186/s13049-026-01564-x)
Supplement: Supplementary file 13 — Supplementary Material 13. [file 13049_2026_1564_MOESM13_ESM.xlsx]

## Sheet: Sheet2
5-fold cross-validation
Model Name	Accuracy	Prevalence	Recall	F1-Score	MCC	AUROC	Presicion	Specificity	FNR	FPR
Logistic_1TEST	0.716981	0.396226	0.571429	0.615385	0.39652	0.77381	0.666667	0.8125	0.428571	0.1875
Logistic_2TEST	0.792453	0.415094	0.727273	0.744186	0.570178	0.832845	0.761905	0.83871	0.272727	0.16129
Logistic_3TEST	0.773585	0.396226	0.571429	0.666667	0.51866	0.816964	0.8	0.90625	0.428571	0.09375
Logistic_4TEST	0.679245	0.45283	0.708333	0.666667	0.361949	0.781609	0.62963	0.655172	0.291667	0.344828
Logistic_5TEST	0.698113	0.490566	0.5	0.619048	0.42348	0.82906	0.8125	0.888889	0.5	0.111111
mean_scores	0.732075	0.430189	0.615693	0.66239	0.454157	0.806857	0.73414	0.820304	0.384307	0.179696
Bootstrap
Model Name	Accuracy	Prevalence	Recall	F1-Score	MCC	AUROC	Presicion	Specificity	FNR	FPR
Logistic_BR1TEST	0.7277	0.42723	0.615385	0.658824	0.43714	0.789587	0.708861	0.811475	0.384615	0.188525
Logistic_BR2TEST	0.737089	0.422535	0.622222	0.666667	0.454587	0.79449	0.717949	0.821138	0.377778	0.178862
Logistic_BR3TEST	0.723005	0.43662	0.419355	0.569343	0.462696	0.846595	0.886364	0.958333	0.580645	0.0416667
Logistic_BR4TEST	0.713615	0.422535	0.577778	0.630303	0.40415	0.790967	0.693333	0.813008	0.422222	0.186992
Logistic_BR5TEST	0.755869	0.422535	0.688889	0.704545	0.497101	0.833695	0.72093	0.804878	0.311111	0.195122
mean_scores	0.731455	0.426291	0.584726	0.645936	0.451135	0.811067	0.745487	0.841767	0.415274	0.158233
