# Supplementary material for: Development and internal validation of an interpretable machine learning model to predict coagulopathy following extracorporeal membrane oxygenation: a retrospective multicenter study
Source: Scand J Trauma Resusc Emerg Med. 2026 Jan 28;34:45. doi: 10.1186/s13049-026-01564-x (PMC12924354; doi:10.1186/s13049-026-01564-x)
Supplement: Supplementary file 14 — Supplementary Material 14. [file 13049_2026_1564_MOESM14_ESM.xlsx]

## Sheet: Sheet1
Model Name	Accuracy	Prevalence	Recall	F1-Score	MCC	AUROC	Presicion	Specificity	FNR	FPR
Derivation cohort	0.784393	0.411215	0.659091	0.725	0.570664	0.829206	0.785556	0.888889	0.340909	0.111111
Validation cohort	0.720667	0.45	0.621111	0.676	0.443763	0.804052	0.720391	0.80303	0.388889	0.19697
Entire cohort	0.748304	0.431718	0.632653	0.688889	0.492486	0.810118	0.756098	0.833961	0.367347	0.155039
