# Supplementary material for: Development and internal validation of an interpretable machine learning model to predict coagulopathy following extracorporeal membrane oxygenation: a retrospective multicenter study
Source: Scand J Trauma Resusc Emerg Med. 2026 Jan 28;34:45. doi: 10.1186/s13049-026-01564-x (PMC12924354; doi:10.1186/s13049-026-01564-x)
Supplement: Supplementary file 15 — Supplementary Material 15. [file 13049_2026_1564_MOESM15_ESM.xlsx]

## Sheet: AUC_mat
Model	Derivationcohort	Validationcohort
Lasso+Stepglm[both]	0.871387871387871	0.706942236354001
SVM	0.869352869352869	0.651563328033916
glmBoost+SVM	0.875763125763126	0.6681240063593
Ridge	0.878103378103378	0.743773184949655
Lasso+SVM	0.883699633699634	0.658320084790673
glmBoost+Ridge	0.876271876271876	0.728934817170111
Enet[alpha=0.1]	0.877085877085877	0.736883942766296
glmBoost+Enet[alpha=0.1]	0.875254375254375	0.727080021197668
Enet[alpha=0.2]	0.876678876678877	0.732644409114997
Enet[alpha=0.3]	0.875050875050875	0.72628510863805
glmBoost+Enet[alpha=0.3]	0.873626373626374	0.723635400105988
glmBoost+Enet[alpha=0.2]	0.875457875457875	0.725755166931638
Enet[alpha=0.4]	0.873015873015873	0.721515633280339
glmBoost+Enet[alpha=0.4]	0.872812372812373	0.722575516693164
Lasso+glmBoost	0.873829873829874	0.713831478537361
Enet[alpha=0.5]	0.872608872608873	0.719130895601484
glmBoost	0.872812372812373	0.712241653418124
glmBoost+Enet[alpha=0.5]	0.873422873422873	0.720720720720721
Enet[alpha=0.6]	0.872405372405372	0.715421303656598
glmBoost+Enet[alpha=0.6]	0.873219373219373	0.717276099629041
glmBoost+Enet[alpha=0.7]	0.872812372812373	0.715156332803392
glmBoost+Enet[alpha=0.8]	0.874236874236874	0.719925808161102
Enet[alpha=0.8]	0.873422873422873	0.713831478537361
Enet[alpha=0.9]	0.871998371998372	0.709856915739269
Lasso	0.872405372405372	0.70906200317965
Enet[alpha=0.7]	0.872405372405372	0.713036565977742
glmBoost+Enet[alpha=0.9]	0.874236874236874	0.716746157922629
glmBoost+Lasso	0.873829873829874	0.717276099629041
Lasso+plsRglm	0.866300366300366	0.735559088500265
glmBoost+plsRglm	0.875050875050875	0.726550079491256
glmBoost+Stepglm[forward]	0.877492877492878	0.728139904610493
Lasso+Stepglm[forward]	0.878306878306878	0.72972972972973
Stepglm[forward]	0.894383394383394	0.702437731849497
plsRglm	0.866300366300366	0.728404875463699
Stepglm[both]+Ridge	0.872608872608873	0.707737148913619
Stepglm[backward]+Ridge	0.872608872608873	0.708002119766826
Stepglm[both]+plsRglm	0.871591371591372	0.70084790673026
Stepglm[backward]+plsRglm	0.871591371591372	0.70084790673026
Stepglm[both]+Enet[alpha=0.9]	0.871387871387871	0.703497615262321
Stepglm[backward]+Enet[alpha=0.9]	0.872608872608873	0.706147323794383
Stepglm[both]+Enet[alpha=0.1]	0.871794871794872	0.706412294647589
Stepglm[backward]+Enet[alpha=0.1]	0.871998371998372	0.708002119766826
Stepglm[both]+Enet[alpha=0.8]	0.871998371998372	0.705882352941177
Stepglm[backward]+Enet[alpha=0.8]	0.872608872608873	0.704557498675146
Stepglm[both]+Enet[alpha=0.2]	0.872812372812373	0.707737148913619
Stepglm[backward]+Enet[alpha=0.2]	0.872608872608873	0.706412294647589
Stepglm[both]+Lasso	0.871794871794872	0.706147323794383
Stepglm[backward]+Lasso	0.872201872201872	0.706677265500795
Stepglm[both]+Enet[alpha=0.6]	0.872405372405372	0.706147323794383
Stepglm[backward]+Enet[alpha=0.6]	0.871998371998372	0.706412294647589
glmBoost+GBM	0.926129426129426	0.73794382617912
Stepglm[both]+Enet[alpha=0.7]	0.872405372405372	0.704822469528352
Stepglm[backward]+Enet[alpha=0.7]	0.871998371998372	0.706147323794383
Lasso+Stepglm[backward]	0.871387871387871	0.706942236354001
Stepglm[both]	0.871387871387871	0.706942236354001
Stepglm[backward]	0.871387871387871	0.706942236354001
glmBoost+Stepglm[both]	0.871387871387871	0.706942236354001
glmBoost+Stepglm[backward]	0.871387871387871	0.706942236354001
Stepglm[both]+Enet[alpha=0.4]	0.872812372812373	0.705882352941177
Stepglm[backward]+Enet[alpha=0.4]	0.872608872608873	0.705882352941177
Stepglm[both]+Enet[alpha=0.3]	0.872812372812373	0.706147323794383
Stepglm[backward]+Enet[alpha=0.3]	0.872608872608873	0.705882352941177
Stepglm[both]+glmBoost	0.871998371998372	0.705352411234764
Stepglm[backward]+glmBoost	0.871794871794872	0.705882352941177
Stepglm[both]+Enet[alpha=0.5]	0.872812372812373	0.706147323794383
Stepglm[backward]+Enet[alpha=0.5]	0.872201872201872	0.706412294647589
Lasso+GBM	0.922466422466422	0.733704292527822
GBM	0.93996743996744	0.743773184949655
Stepglm[both]+SVM	0.861416361416361	0.662029676735559
Stepglm[backward]+SVM	0.861416361416361	0.652225755166932
Stepglm[both]+GBM	0.913105413105413	0.737413884472708
Stepglm[backward]+GBM	0.912901912901913	0.735029146793853
LDA	0.89010989010989	0.697138314785374
glmBoost+LDA	0.873626373626374	0.723900370959194
Stepglm[both]+LDA	0.869352869352869	0.713566507684155
Stepglm[backward]+LDA	0.869352869352869	0.713566507684155
Lasso+LDA	0.878308872608873	0.760080021197668
XGBoost	0.88034188034188	0.685744568097509
Lasso+XGBoost	0.803927553927554	0.592474827768945
glmBoost+XGBoost	0.803927553927554	0.592474827768945
Stepglm[both]+XGBoost	0.798636548636549	0.607180710121887
Stepglm[backward]+XGBoost	0.798636548636549	0.607180710121887
NaiveBayes	0.838013838013838	0.708532061473238
Lasso+NaiveBayes	0.85999185999186	0.690249072602014
glmBoost+NaiveBayes	0.868538868538869	0.682829888712242
Stepglm[both]+NaiveBayes	0.85022385022385	0.675145733969263
Stepglm[backward]+NaiveBayes	0.85022385022385	0.675145733969263

## Sheet: fea_df
features	algorithm
APACHEII	Lasso+SVM
PLT	Lasso+SVM
RDWCV	Lasso+SVM
SII	Lasso+SVM
Ca	Lasso+SVM
K	Lasso+SVM
SI	Lasso+SVM
TP	Lasso+SVM
Lac	Lasso+SVM
APACHEII	Lasso+Stepglm[both]
PLT	Lasso+Stepglm[both]
RDWCV	Lasso+Stepglm[both]
SII	Lasso+Stepglm[both]
K	Lasso+Stepglm[both]
Lac	Lasso+Stepglm[both]
APACHEII	SVM
PLT	SVM
RDWCV	SVM
PLR	SVM
SII	SVM
PCT	SVM
Ca	SVM
K	SVM
ALT	SVM
AST	SVM
TP	SVM
PTT	SVM
PH	SVM
Lac	SVM
SBP	SVM
SI	SVM
MAP	SVM
APACHEII	glmBoost+SVM
PLT	glmBoost+SVM
RDWCV	glmBoost+SVM
PCT	glmBoost+SVM
K	glmBoost+SVM
ALT	glmBoost+SVM
TP	glmBoost+SVM
Lac	glmBoost+SVM
APACHEII	Ridge
PLT	Ridge
RDWCV	Ridge
PLR	Ridge
SII	Ridge
PCT	Ridge
Ca	Ridge
K	Ridge
ALT	Ridge
AST	Ridge
TP	Ridge
PTT	Ridge
PH	Ridge
Lac	Ridge
SBP	Ridge
SI	Ridge
MAP	Ridge
APACHEII	glmBoost+Ridge
PLT	glmBoost+Ridge
RDWCV	glmBoost+Ridge
PCT	glmBoost+Ridge
K	glmBoost+Ridge
ALT	glmBoost+Ridge
TP	glmBoost+Ridge
Lac	glmBoost+Ridge
APACHEII	Enet[alpha=0.1]
PLT	Enet[alpha=0.1]
RDWCV	Enet[alpha=0.1]
PLR	Enet[alpha=0.1]
SII	Enet[alpha=0.1]
PCT	Enet[alpha=0.1]
Ca	Enet[alpha=0.1]
K	Enet[alpha=0.1]
ALT	Enet[alpha=0.1]
AST	Enet[alpha=0.1]
TP	Enet[alpha=0.1]
Lac	Enet[alpha=0.1]
SI	Enet[alpha=0.1]
MAP	Enet[alpha=0.1]
APACHEII	glmBoost+Enet[alpha=0.1]
PLT	glmBoost+Enet[alpha=0.1]
RDWCV	glmBoost+Enet[alpha=0.1]
PCT	glmBoost+Enet[alpha=0.1]
K	glmBoost+Enet[alpha=0.1]
ALT	glmBoost+Enet[alpha=0.1]
TP	glmBoost+Enet[alpha=0.1]
Lac	glmBoost+Enet[alpha=0.1]
APACHEII	Enet[alpha=0.2]
PLT	Enet[alpha=0.2]
RDWCV	Enet[alpha=0.2]
PLR	Enet[alpha=0.2]
PCT	Enet[alpha=0.2]
Ca	Enet[alpha=0.2]
K	Enet[alpha=0.2]
ALT	Enet[alpha=0.2]
TP	Enet[alpha=0.2]
Lac	Enet[alpha=0.2]
SI	Enet[alpha=0.2]
APACHEII	Enet[alpha=0.3]
PLT	Enet[alpha=0.3]
RDWCV	Enet[alpha=0.3]
PLR	Enet[alpha=0.3]
PCT	Enet[alpha=0.3]
Ca	Enet[alpha=0.3]
K	Enet[alpha=0.3]
ALT	Enet[alpha=0.3]
TP	Enet[alpha=0.3]
Lac	Enet[alpha=0.3]
SI	Enet[alpha=0.3]
APACHEII	glmBoost+Enet[alpha=0.3]
PLT	glmBoost+Enet[alpha=0.3]
RDWCV	glmBoost+Enet[alpha=0.3]
PCT	glmBoost+Enet[alpha=0.3]
K	glmBoost+Enet[alpha=0.3]
ALT	glmBoost+Enet[alpha=0.3]
TP	glmBoost+Enet[alpha=0.3]
Lac	glmBoost+Enet[alpha=0.3]
APACHEII	glmBoost+Enet[alpha=0.2]
PLT	glmBoost+Enet[alpha=0.2]
RDWCV	glmBoost+Enet[alpha=0.2]
PCT	glmBoost+Enet[alpha=0.2]
K	glmBoost+Enet[alpha=0.2]
ALT	glmBoost+Enet[alpha=0.2]
TP	glmBoost+Enet[alpha=0.2]
Lac	glmBoost+Enet[alpha=0.2]
APACHEII	Enet[alpha=0.4]
PLT	Enet[alpha=0.4]
RDWCV	Enet[alpha=0.4]
PLR	Enet[alpha=0.4]
PCT	Enet[alpha=0.4]
K	Enet[alpha=0.4]
ALT	Enet[alpha=0.4]
TP	Enet[alpha=0.4]
Lac	Enet[alpha=0.4]
APACHEII	glmBoost+Enet[alpha=0.4]
PLT	glmBoost+Enet[alpha=0.4]
RDWCV	glmBoost+Enet[alpha=0.4]
PCT	glmBoost+Enet[alpha=0.4]
K	glmBoost+Enet[alpha=0.4]
ALT	glmBoost+Enet[alpha=0.4]
TP	glmBoost+Enet[alpha=0.4]
Lac	glmBoost+Enet[alpha=0.4]
APACHEII	Lasso+glmBoost
PLT	Lasso+glmBoost
RDWCV	Lasso+glmBoost
SII	Lasso+glmBoost
Ca	Lasso+glmBoost
K	Lasso+glmBoost
SI	Lasso+glmBoost
TP	Lasso+glmBoost
Lac	Lasso+glmBoost
APACHEII	Enet[alpha=0.5]
PLT	Enet[alpha=0.5]
RDWCV	Enet[alpha=0.5]
PLR	Enet[alpha=0.5]
PCT	Enet[alpha=0.5]
K	Enet[alpha=0.5]
ALT	Enet[alpha=0.5]
TP	Enet[alpha=0.5]
Lac	Enet[alpha=0.5]
APACHEII	glmBoost
PLT	glmBoost
RDWCV	glmBoost
PLR	glmBoost
PCT	glmBoost
K	glmBoost
ALT	glmBoost
TP	glmBoost
Lac	glmBoost
APACHEII	glmBoost+Enet[alpha=0.5]
PLT	glmBoost+Enet[alpha=0.5]
RDWCV	glmBoost+Enet[alpha=0.5]
PCT	glmBoost+Enet[alpha=0.5]
K	glmBoost+Enet[alpha=0.5]
ALT	glmBoost+Enet[alpha=0.5]
TP	glmBoost+Enet[alpha=0.5]
Lac	glmBoost+Enet[alpha=0.5]
APACHEII	Enet[alpha=0.6]
PLT	Enet[alpha=0.6]
RDWCV	Enet[alpha=0.6]
PLR	Enet[alpha=0.6]
PCT	Enet[alpha=0.6]
K	Enet[alpha=0.6]
ALT	Enet[alpha=0.6]
TP	Enet[alpha=0.6]
Lac	Enet[alpha=0.6]
APACHEII	glmBoost+Enet[alpha=0.6]
PLT	glmBoost+Enet[alpha=0.6]
RDWCV	glmBoost+Enet[alpha=0.6]
PCT	glmBoost+Enet[alpha=0.6]
K	glmBoost+Enet[alpha=0.6]
ALT	glmBoost+Enet[alpha=0.6]
TP	glmBoost+Enet[alpha=0.6]
Lac	glmBoost+Enet[alpha=0.6]
APACHEII	glmBoost+Enet[alpha=0.7]
PLT	glmBoost+Enet[alpha=0.7]
RDWCV	glmBoost+Enet[alpha=0.7]
PCT	glmBoost+Enet[alpha=0.7]
K	glmBoost+Enet[alpha=0.7]
ALT	glmBoost+Enet[alpha=0.7]
TP	glmBoost+Enet[alpha=0.7]
Lac	glmBoost+Enet[alpha=0.7]
APACHEII	glmBoost+Enet[alpha=0.8]
PLT	glmBoost+Enet[alpha=0.8]
RDWCV	glmBoost+Enet[alpha=0.8]
PCT	glmBoost+Enet[alpha=0.8]
K	glmBoost+Enet[alpha=0.8]
ALT	glmBoost+Enet[alpha=0.8]
TP	glmBoost+Enet[alpha=0.8]
Lac	glmBoost+Enet[alpha=0.8]
APACHEII	Enet[alpha=0.8]
PLT	Enet[alpha=0.8]
RDWCV	Enet[alpha=0.8]
PLR	Enet[alpha=0.8]
PCT	Enet[alpha=0.8]
K	Enet[alpha=0.8]
ALT	Enet[alpha=0.8]
TP	Enet[alpha=0.8]
Lac	Enet[alpha=0.8]
APACHEII	Enet[alpha=0.9]
PLT	Enet[alpha=0.9]
RDWCV	Enet[alpha=0.9]
PLR	Enet[alpha=0.9]
PCT	Enet[alpha=0.9]
K	Enet[alpha=0.9]
ALT	Enet[alpha=0.9]
TP	Enet[alpha=0.9]
Lac	Enet[alpha=0.9]
APACHEII	Lasso
PLT	Lasso
RDWCV	Lasso
SII	Lasso
Ca	Lasso
K	Lasso
SI	Lasso
TP	Lasso
Lac	Lasso
APACHEII	Enet[alpha=0.7]
PLT	Enet[alpha=0.7]
RDWCV	Enet[alpha=0.7]
PLR	Enet[alpha=0.7]
PCT	Enet[alpha=0.7]
K	Enet[alpha=0.7]
ALT	Enet[alpha=0.7]
TP	Enet[alpha=0.7]
Lac	Enet[alpha=0.7]
APACHEII	glmBoost+Enet[alpha=0.9]
PLT	glmBoost+Enet[alpha=0.9]
RDWCV	glmBoost+Enet[alpha=0.9]
PCT	glmBoost+Enet[alpha=0.9]
K	glmBoost+Enet[alpha=0.9]
ALT	glmBoost+Enet[alpha=0.9]
TP	glmBoost+Enet[alpha=0.9]
Lac	glmBoost+Enet[alpha=0.9]
APACHEII	glmBoost+Lasso
PLT	glmBoost+Lasso
RDWCV	glmBoost+Lasso
SII	glmBoost+Lasso
K	glmBoost+Lasso
SI	glmBoost+Lasso
TP	glmBoost+Lasso
Lac	glmBoost+Lasso
APACHEII	Lasso+plsRglm
PLT	Lasso+plsRglm
RDWCV	Lasso+plsRglm
SII	Lasso+plsRglm
Ca	Lasso+plsRglm
K	Lasso+plsRglm
SI	Lasso+plsRglm
TP	Lasso+plsRglm
Lac	Lasso+plsRglm
APACHEII	glmBoost+plsRglm
PLT	glmBoost+plsRglm
RDWCV	glmBoost+plsRglm
PCT	glmBoost+plsRglm
K	glmBoost+plsRglm
ALT	glmBoost+plsRglm
TP	glmBoost+plsRglm
Lac	glmBoost+plsRglm
APACHEII	glmBoost+Stepglm[forward]
PLT	glmBoost+Stepglm[forward]
RDWCV	glmBoost+Stepglm[forward]
PCT	glmBoost+Stepglm[forward]
K	glmBoost+Stepglm[forward]
ALT	glmBoost+Stepglm[forward]
TP	glmBoost+Stepglm[forward]
Lac	glmBoost+Stepglm[forward]
APACHEII	Lasso+Stepglm[forward]
PLT	Lasso+Stepglm[forward]
RDWCV	Lasso+Stepglm[forward]
SII	Lasso+Stepglm[forward]
Ca	Lasso+Stepglm[forward]
K	Lasso+Stepglm[forward]
SI	Lasso+Stepglm[forward]
TP	Lasso+Stepglm[forward]
Lac	Lasso+Stepglm[forward]
APACHEII	Stepglm[forward]
PLT	Stepglm[forward]
RDWCV	Stepglm[forward]
PLR	Stepglm[forward]
SII	Stepglm[forward]
PCT	Stepglm[forward]
Ca	Stepglm[forward]
K	Stepglm[forward]
ALT	Stepglm[forward]
AST	Stepglm[forward]
TP	Stepglm[forward]
PTT	Stepglm[forward]
PH	Stepglm[forward]
Lac	Stepglm[forward]
SBP	Stepglm[forward]
SI	Stepglm[forward]
MAP	Stepglm[forward]
APACHEII	plsRglm
PLT	plsRglm
RDWCV	plsRglm
PLR	plsRglm
SII	plsRglm
PCT	plsRglm
K	plsRglm
ALT	plsRglm
AST	plsRglm
TP	plsRglm
Lac	plsRglm
MAP	plsRglm
APACHEII	Stepglm[both]+Ridge
PLT	Stepglm[both]+Ridge
RDWCV	Stepglm[both]+Ridge
PCT	Stepglm[both]+Ridge
K	Stepglm[both]+Ridge
Lac	Stepglm[both]+Ridge
APACHEII	Stepglm[backward]+Ridge
PLT	Stepglm[backward]+Ridge
RDWCV	Stepglm[backward]+Ridge
PCT	Stepglm[backward]+Ridge
K	Stepglm[backward]+Ridge
Lac	Stepglm[backward]+Ridge
APACHEII	Stepglm[both]+plsRglm
PLT	Stepglm[both]+plsRglm
RDWCV	Stepglm[both]+plsRglm
PCT	Stepglm[both]+plsRglm
K	Stepglm[both]+plsRglm
Lac	Stepglm[both]+plsRglm
APACHEII	Stepglm[backward]+plsRglm
PLT	Stepglm[backward]+plsRglm
RDWCV	Stepglm[backward]+plsRglm
PCT	Stepglm[backward]+plsRglm
K	Stepglm[backward]+plsRglm
Lac	Stepglm[backward]+plsRglm
APACHEII	Stepglm[both]+Enet[alpha=0.9]
PLT	Stepglm[both]+Enet[alpha=0.9]
RDWCV	Stepglm[both]+Enet[alpha=0.9]
PCT	Stepglm[both]+Enet[alpha=0.9]
K	Stepglm[both]+Enet[alpha=0.9]
Lac	Stepglm[both]+Enet[alpha=0.9]
APACHEII	Stepglm[backward]+Enet[alpha=0.9]
PLT	Stepglm[backward]+Enet[alpha=0.9]
RDWCV	Stepglm[backward]+Enet[alpha=0.9]
PCT	Stepglm[backward]+Enet[alpha=0.9]
K	Stepglm[backward]+Enet[alpha=0.9]
Lac	Stepglm[backward]+Enet[alpha=0.9]
APACHEII	Stepglm[both]+Enet[alpha=0.1]
PLT	Stepglm[both]+Enet[alpha=0.1]
RDWCV	Stepglm[both]+Enet[alpha=0.1]
PCT	Stepglm[both]+Enet[alpha=0.1]
K	Stepglm[both]+Enet[alpha=0.1]
Lac	Stepglm[both]+Enet[alpha=0.1]
APACHEII	Stepglm[backward]+Enet[alpha=0.1]
PLT	Stepglm[backward]+Enet[alpha=0.1]
RDWCV	Stepglm[backward]+Enet[alpha=0.1]
PCT	Stepglm[backward]+Enet[alpha=0.1]
K	Stepglm[backward]+Enet[alpha=0.1]
Lac	Stepglm[backward]+Enet[alpha=0.1]
APACHEII	Stepglm[both]+Enet[alpha=0.8]
PLT	Stepglm[both]+Enet[alpha=0.8]
RDWCV	Stepglm[both]+Enet[alpha=0.8]
PCT	Stepglm[both]+Enet[alpha=0.8]
K	Stepglm[both]+Enet[alpha=0.8]
Lac	Stepglm[both]+Enet[alpha=0.8]
APACHEII	Stepglm[backward]+Enet[alpha=0.8]
PLT	Stepglm[backward]+Enet[alpha=0.8]
RDWCV	Stepglm[backward]+Enet[alpha=0.8]
PCT	Stepglm[backward]+Enet[alpha=0.8]
K	Stepglm[backward]+Enet[alpha=0.8]
Lac	Stepglm[backward]+Enet[alpha=0.8]
APACHEII	Stepglm[both]+Enet[alpha=0.2]
PLT	Stepglm[both]+Enet[alpha=0.2]
RDWCV	Stepglm[both]+Enet[alpha=0.2]
PCT	Stepglm[both]+Enet[alpha=0.2]
K	Stepglm[both]+Enet[alpha=0.2]
Lac	Stepglm[both]+Enet[alpha=0.2]
APACHEII	Stepglm[backward]+Enet[alpha=0.2]
PLT	Stepglm[backward]+Enet[alpha=0.2]
RDWCV	Stepglm[backward]+Enet[alpha=0.2]
PCT	Stepglm[backward]+Enet[alpha=0.2]
K	Stepglm[backward]+Enet[alpha=0.2]
Lac	Stepglm[backward]+Enet[alpha=0.2]
APACHEII	Stepglm[both]+Lasso
PLT	Stepglm[both]+Lasso
RDWCV	Stepglm[both]+Lasso
SII	Stepglm[both]+Lasso
Ca	Stepglm[both]+Lasso
K	Stepglm[both]+Lasso
SI	Stepglm[backward]+Lasso
TP	Stepglm[backward]+Lasso
Lac	Stepglm[backward]+Lasso
SII	Stepglm[backward]+Lasso
K	Stepglm[backward]+Lasso
Lac	Stepglm[backward]+Lasso
APACHEII	Stepglm[both]+Enet[alpha=0.6]
PLT	Stepglm[both]+Enet[alpha=0.6]
RDWCV	Stepglm[both]+Enet[alpha=0.6]
PCT	Stepglm[both]+Enet[alpha=0.6]
K	Stepglm[both]+Enet[alpha=0.6]
Lac	Stepglm[both]+Enet[alpha=0.6]
APACHEII	Stepglm[backward]+Enet[alpha=0.6]
PLT	Stepglm[backward]+Enet[alpha=0.6]
RDWCV	Stepglm[backward]+Enet[alpha=0.6]
PCT	Stepglm[backward]+Enet[alpha=0.6]
K	Stepglm[backward]+Enet[alpha=0.6]
Lac	Stepglm[backward]+Enet[alpha=0.6]
PCT	glmBoost+GBM
Lac	glmBoost+GBM
PLT	glmBoost+GBM
RDWCV	glmBoost+GBM
ALT	glmBoost+GBM
K	glmBoost+GBM
TP	glmBoost+GBM
APACHEII	glmBoost+GBM
APACHEII	Stepglm[both]+Enet[alpha=0.7]
PLT	Stepglm[both]+Enet[alpha=0.7]
RDWCV	Stepglm[both]+Enet[alpha=0.7]
PCT	Stepglm[both]+Enet[alpha=0.7]
K	Stepglm[both]+Enet[alpha=0.7]
Lac	Stepglm[both]+Enet[alpha=0.7]
APACHEII	Stepglm[backward]+Enet[alpha=0.7]
PLT	Stepglm[backward]+Enet[alpha=0.7]
RDWCV	Stepglm[backward]+Enet[alpha=0.7]
PCT	Stepglm[backward]+Enet[alpha=0.7]
K	Stepglm[backward]+Enet[alpha=0.7]
Lac	Stepglm[backward]+Enet[alpha=0.7]
APACHEII	Lasso+Stepglm[backward]
PLT	Lasso+Stepglm[backward]
RDWCV	Lasso+Stepglm[backward]
SII	Lasso+Stepglm[backward]
K	Lasso+Stepglm[backward]
Lac	Lasso+Stepglm[backward]
APACHEII	Stepglm[both]
PLT	Stepglm[both]
RDWCV	Stepglm[both]
PCT	Stepglm[both]
K	Stepglm[both]
Lac	Stepglm[both]
APACHEII	Stepglm[backward]
PLT	Stepglm[backward]
RDWCV	Stepglm[backward]
PCT	Stepglm[backward]
K	Stepglm[backward]
Lac	Stepglm[backward]
APACHEII	glmBoost+Stepglm[both]
PLT	glmBoost+Stepglm[both]
RDWCV	glmBoost+Stepglm[both]
PCT	glmBoost+Stepglm[both]
K	glmBoost+Stepglm[both]
Lac	glmBoost+Stepglm[both]
APACHEII	glmBoost+Stepglm[backward]
PLT	glmBoost+Stepglm[backward]
RDWCV	glmBoost+Stepglm[backward]
PCT	glmBoost+Stepglm[backward]
K	glmBoost+Stepglm[backward]
Lac	glmBoost+Stepglm[backward]
APACHEII	Stepglm[both]+Enet[alpha=0.4]
PLT	Stepglm[both]+Enet[alpha=0.4]
RDWCV	Stepglm[both]+Enet[alpha=0.4]
PCT	Stepglm[both]+Enet[alpha=0.4]
K	Stepglm[both]+Enet[alpha=0.4]
Lac	Stepglm[both]+Enet[alpha=0.4]
APACHEII	Stepglm[backward]+Enet[alpha=0.4]
PLT	Stepglm[backward]+Enet[alpha=0.4]
RDWCV	Stepglm[backward]+Enet[alpha=0.4]
PCT	Stepglm[backward]+Enet[alpha=0.4]
K	Stepglm[backward]+Enet[alpha=0.4]
Lac	Stepglm[backward]+Enet[alpha=0.4]
APACHEII	Stepglm[both]+Enet[alpha=0.3]
PLT	Stepglm[both]+Enet[alpha=0.3]
RDWCV	Stepglm[both]+Enet[alpha=0.3]
PCT	Stepglm[both]+Enet[alpha=0.3]
K	Stepglm[both]+Enet[alpha=0.3]
Lac	Stepglm[both]+Enet[alpha=0.3]
APACHEII	Stepglm[backward]+Enet[alpha=0.3]
PLT	Stepglm[backward]+Enet[alpha=0.3]
RDWCV	Stepglm[backward]+Enet[alpha=0.3]
PCT	Stepglm[backward]+Enet[alpha=0.3]
K	Stepglm[backward]+Enet[alpha=0.3]
Lac	Stepglm[backward]+Enet[alpha=0.3]
APACHEII	Stepglm[both]+glmBoost
PLT	Stepglm[both]+glmBoost
RDWCV	Stepglm[both]+glmBoost
PCT	Stepglm[both]+glmBoost
K	Stepglm[both]+glmBoost
Lac	Stepglm[both]+glmBoost
APACHEII	Stepglm[backward]+glmBoost
PLT	Stepglm[backward]+glmBoost
RDWCV	Stepglm[backward]+glmBoost
PCT	Stepglm[backward]+glmBoost
K	Stepglm[backward]+glmBoost
Lac	Stepglm[backward]+glmBoost
APACHEII	Stepglm[both]+Enet[alpha=0.5]
PLT	Stepglm[both]+Enet[alpha=0.5]
RDWCV	Stepglm[both]+Enet[alpha=0.5]
PCT	Stepglm[both]+Enet[alpha=0.5]
K	Stepglm[both]+Enet[alpha=0.5]
Lac	Stepglm[both]+Enet[alpha=0.5]
APACHEII	Stepglm[backward]+Enet[alpha=0.5]
PLT	Stepglm[backward]+Enet[alpha=0.5]
RDWCV	Stepglm[backward]+Enet[alpha=0.5]
PCT	Stepglm[backward]+Enet[alpha=0.5]
K	Stepglm[backward]+Enet[alpha=0.5]
Lac	Stepglm[backward]+Enet[alpha=0.5]
SII	Lasso+GBM
Lac	Lasso+GBM
PLT	Lasso+GBM
RDWCV	Lasso+GBM
SI	Lasso+GBM
K	Lasso+GBM
TP	Lasso+GBM
APACHEII	Lasso+GBM
PLR	Lasso+GBM
PCT	GBM
Lac	GBM
PLT	GBM
RDWCV	GBM
K	GBM
ALT	GBM
PTT	GBM
TP	GBM
AST	GBM
APACHEII	GBM
MAP	GBM
Ca	GBM
SI	GBM
PH	GBM
PLR	GBM
SII	GBM
SBP	GBM
APACHEII	Stepglm[both]+SVM
PLT	Stepglm[both]+SVM
RDWCV	Stepglm[both]+SVM
PCT	Stepglm[both]+SVM
K	Stepglm[both]+SVM
Lac	Stepglm[both]+SVM
APACHEII	Stepglm[backward]+SVM
PLT	Stepglm[backward]+SVM
RDWCV	Stepglm[backward]+SVM
PCT	Stepglm[backward]+SVM
K	Stepglm[backward]+SVM
Lac	Stepglm[backward]+SVM
PCT	Stepglm[both]+GBM
Lac	Stepglm[both]+GBM
PLT	Stepglm[both]+GBM
RDWCV	Stepglm[both]+GBM
K	Stepglm[both]+GBM
APACHEII	Stepglm[both]+GBM
PCT	Stepglm[backward]+GBM
Lac	Stepglm[backward]+GBM
PLT	Stepglm[backward]+GBM
RDWCV	Stepglm[backward]+GBM
K	Stepglm[backward]+GBM
APACHEII	Stepglm[backward]+GBM
APACHEII	LDA
PLT	LDA
RDWCV	LDA
PLR	LDA
SII	LDA
PCT	LDA
Ca	LDA
K	LDA
ALT	LDA
AST	LDA
TP	LDA
PTT	LDA
PH	LDA
Lac	LDA
SBP	LDA
SI	LDA
MAP	LDA
APACHEII	glmBoost+LDA
PLT	glmBoost+LDA
RDWCV	glmBoost+LDA
PCT	glmBoost+LDA
K	glmBoost+LDA
ALT	glmBoost+LDA
TP	glmBoost+LDA
Lac	glmBoost+LDA
APACHEII	Stepglm[both]+LDA
PLT	Stepglm[both]+LDA
RDWCV	Stepglm[both]+LDA
PCT	Stepglm[both]+LDA
K	Stepglm[both]+LDA
Lac	Stepglm[both]+LDA
APACHEII	Stepglm[backward]+LDA
PLT	Stepglm[backward]+LDA
RDWCV	Stepglm[backward]+LDA
PCT	Stepglm[backward]+LDA
K	Stepglm[backward]+LDA
Lac	Stepglm[backward]+LDA
APACHEII	Lasso+LDA
PLT	Lasso+LDA
RDWCV	Lasso+LDA
SII	Lasso+LDA
Ca	Lasso+LDA
K	Lasso+LDA
SI	Lasso+LDA
TP	Lasso+LDA
Lac	Lasso+LDA
APACHEII	XGBoost
PLT	XGBoost
RDWCV	XGBoost
PLR	XGBoost
SII	XGBoost
PCT	XGBoost
Ca	XGBoost
K	XGBoost
ALT	XGBoost
AST	XGBoost
TP	XGBoost
PTT	XGBoost
PH	XGBoost
Lac	XGBoost
SBP	XGBoost
SI	XGBoost
MAP	XGBoost
APACHEII	Lasso+XGBoost
PLT	Lasso+XGBoost
RDWCV	Lasso+XGBoost
SII	Lasso+XGBoost
Ca	Lasso+XGBoost
K	Lasso+XGBoost
SI	Lasso+XGBoost
TP	Lasso+XGBoost
Lac	Lasso+XGBoost
APACHEII	glmBoost+XGBoost
PLT	glmBoost+XGBoost
RDWCV	glmBoost+XGBoost
PCT	glmBoost+XGBoost
K	glmBoost+XGBoost
ALT	glmBoost+XGBoost
TP	glmBoost+XGBoost
Lac	glmBoost+XGBoost
APACHEII	Stepglm[both]+XGBoost
PLT	Stepglm[both]+XGBoost
RDWCV	Stepglm[both]+XGBoost
PCT	Stepglm[both]+XGBoost
K	Stepglm[both]+XGBoost
Lac	Stepglm[both]+XGBoost
APACHEII	Stepglm[backward]+XGBoost
PLT	Stepglm[backward]+XGBoost
RDWCV	Stepglm[backward]+XGBoost
PCT	Stepglm[backward]+XGBoost
K	Stepglm[backward]+XGBoost
Lac	Stepglm[backward]+XGBoost
APACHEII	NaiveBayes
PLT	NaiveBayes
RDWCV	NaiveBayes
PLR	NaiveBayes
SII	NaiveBayes
PCT	NaiveBayes
Ca	NaiveBayes
K	NaiveBayes
ALT	NaiveBayes
AST	NaiveBayes
TP	NaiveBayes
PTT	NaiveBayes
PH	NaiveBayes
Lac	NaiveBayes
SBP	NaiveBayes
SI	NaiveBayes
MAP	NaiveBayes
APACHEII	Lasso+NaiveBayes
PLT	Lasso+NaiveBayes
RDWCV	Lasso+NaiveBayes
SII	Lasso+NaiveBayes
Ca	Lasso+NaiveBayes
K	Lasso+NaiveBayes
SI	Lasso+NaiveBayes
TP	Lasso+NaiveBayes
Lac	Lasso+NaiveBayes
APACHEII	glmBoost+NaiveBayes
PLT	glmBoost+NaiveBayes
RDWCV	glmBoost+NaiveBayes
PCT	glmBoost+NaiveBayes
K	glmBoost+NaiveBayes
ALT	glmBoost+NaiveBayes
TP	glmBoost+NaiveBayes
Lac	glmBoost+NaiveBayes
APACHEII	Stepglm[both]+NaiveBayes
PLT	Stepglm[both]+NaiveBayes
RDWCV	Stepglm[both]+NaiveBayes
PCT	Stepglm[both]+NaiveBayes
K	Stepglm[both]+NaiveBayes
Lac	Stepglm[both]+NaiveBayes
APACHEII	Stepglm[backward]+NaiveBayes
PLT	Stepglm[backward]+NaiveBayes
RDWCV	Stepglm[backward]+NaiveBayes
PCT	Stepglm[backward]+NaiveBayes
K	Stepglm[backward]+NaiveBayes
Lac	Stepglm[backward]+NaiveBayes

## Sheet: Class_mat
	Lasso+Stepglm[both]	SVM	glmBoost+SVM	Ridge	Lasso+SVM	glmBoost+Ridge	Enet[alpha=0.1]	glmBoost+Enet[alpha=0.1]	Enet[alpha=0.2]	Enet[alpha=0.3]	glmBoost+Enet[alpha=0.3]	glmBoost+Enet[alpha=0.2]	Enet[alpha=0.4]	glmBoost+Enet[alpha=0.4]	Lasso+glmBoost	Enet[alpha=0.5]	glmBoost	glmBoost+Enet[alpha=0.5]	Enet[alpha=0.6]	glmBoost+Enet[alpha=0.6]	glmBoost+Enet[alpha=0.7]	glmBoost+Enet[alpha=0.8]	Enet[alpha=0.8]	Enet[alpha=0.9]	Lasso	Enet[alpha=0.7]	glmBoost+Enet[alpha=0.9]	glmBoost+Lasso	Lasso+plsRglm	glmBoost+plsRglm	glmBoost+Stepglm[forward]	Lasso+Stepglm[forward]	Stepglm[forward]	plsRglm	Stepglm[both]+Ridge	Stepglm[backward]+Ridge	Stepglm[both]+plsRglm	Stepglm[backward]+plsRglm	Stepglm[both]+Enet[alpha=0.9]	Stepglm[backward]+Enet[alpha=0.9]	Stepglm[both]+Enet[alpha=0.1]	Stepglm[backward]+Enet[alpha=0.1]	Stepglm[both]+Enet[alpha=0.8]	Stepglm[backward]+Enet[alpha=0.8]	Stepglm[both]+Enet[alpha=0.2]	Stepglm[backward]+Enet[alpha=0.2]	Stepglm[both]+Lasso	Stepglm[backward]+Lasso	Stepglm[both]+Enet[alpha=0.6]
A647945	0	0	0	0	0	0	0	0	0	0	0	0	0	0	0	0	0	0	0	0	0	0	0	0	0	0	0	0	0	0	0	0	0	0	0	0	0	0	0	0	0	0	0	0	0	0	0	0	0
A649581	1	1	1	1	1	1	1	1	1	1	1	1	1	1	1	1	1	1	1	1	1	1	1	1	1	1	1	1	1	1	1	1	1	1	1	1	1	1	1	1	1	1	1	1	1	1	1	1	1
A616433	1	1	1	1	1	1	1	1	1	1	1	1	1	1	1	1	1	1	1	1	1	1	1	1	1	1	1	1	1	1	1	1	1	1	1	1	1	1	1	1	1	1	1	1	1	1	1	1	1
A625478	1	1	1	1	1	1	1	1	1	1	1	1	1	1	1	1	1	1	1	1	1	1	1	1	1	1	1	1	1	1	1	1	1	1	1	1	1	1	1	1	1	1	1	1	1	1	1	1	1
A191439	0	0	0	0	0	0	0	0	0	0	0	0	0	0	0	0	0	0	0	0	0	0	0	0	0	0	0	0	0	0	0	0	0	0	0	0	0	0	0	0	0	0	0	0	0	0	0	0	0
A644557	0	0	0	0	0	0	0	0	0	0	0	0	0	0	0	0	0	0	0	0	0	0	0	0	0	0	0	0	0	0	0	0	0	0	0	0	0	0	0	0	0	0	0	0	0	0	0	0	0
A222439	1	1	1	1	1	1	1	1	1	1	1	1	1	1	1	1	1	1	1	1	1	1	1	1	1	1	1	1	1	1	1	1	1	1	1	1	1	1	1	1	1	1	1	1	1	1	1	1	1
A613659	0	0	0	0	0	0	0	0	0	0	0	0	0	0	0	0	0	0	0	0	0	0	0	0	0	0	0	0	1	0	0	0	1	0	0	0	0	0	0	0	0	0	0	0	0	0	0	0	0
A233839	1	1	1	1	1	1	1	1	1	1	1	1	1	1	1	1	1	1	1	1	1	1	1	1	1	1	1	1	1	1	1	1	1	1	1	1	1	1	1	1	1	1	1	1	1	1	1	1	1
A635836	0	0	0	0	0	0	0	0	0	0	0	0	0	0	0	0	0	0	0	0	0	0	0	0	0	0	0	0	0	0	0	0	0	0	0	0	0	0	0	0	0	0	0	0	0	0	0	0	0
A669891	0	0	1	0	1	0	0	0	0	0	0	0	0	0	0	0	0	0	0	0	0	0	0	0	0	0	0	0	1	0	0	0	0	1	0	0	0	0	0	0	0	0	0	0	0	0	0	0	0
A669479	0	0	0	0	0	0	0	0	0	0	0	0	0	0	0	0	0	0	0	0	0	0	0	0	0	0	0	0	0	0	0	0	0	0	0	0	0	0	0	0	0	0	0	0	0	0	0	0	0
A664249	0	0	0	0	0	0	0	0	0	0	0	0	0	0	0	0	0	0	0	0	0	0	0	0	0	0	0	0	0	0	0	0	0	0	0	0	0	0	0	0	0	0	0	0	0	0	0	0	0
A350180	1	1	1	1	1	1	1	1	1	1	1	1	1	1	1	1	1	1	1	1	1	1	1	1	1	1	1	1	1	1	1	1	1	1	1	1	1	1	1	1	1	1	1	1	1	1	1	1	1
A440362	1	1	1	1	1	1	1	1	1	1	1	1	1	1	1	1	1	1	1	1	1	1	1	1	1	1	1	1	1	1	1	1	1	1	1	1	1	1	1	1	1	1	1	1	1	1	1	1	1
A371129	1	1	1	1	1	1	1	1	1	1	1	1	1	1	1	1	1	1	1	1	1	1	1	1	1	1	1	1	1	1	1	1	1	1	1	1	1	1	1	1	1	1	1	1	1	1	1	1	1
A662189	1	1	1	1	1	1	1	1	1	1	1	1	1	1	1	1	1	1	1	1	1	1	1	1	1	1	1	1	1	1	1	1	1	1	1	1	1	1	1	1	1	1	1	1	1	1	1	1	1
A676501	1	1	1	1	1	1	1	1	1	1	1	1	1	1	1	1	1	1	1	1	1	1	1	1	1	1	1	1	1	1	1	1	1	1	1	1	1	1	1	1	1	1	1	1	1	1	1	1	1
A687478	0	0	0	0	0	0	0	0	0	0	0	0	0	0	0	0	0	0	0	0	0	0	0	0	0	0	0	0	0	0	0	0	0	0	0	0	0	0	0	0	0	0	0	0	0	0	0	0	0
A673209	1	1	1	1	1	1	1	1	1	1	1	1	1	1	1	1	1	1	1	1	1	1	1	1	1	1	1	1	1	1	1	1	1	1	1	1	1	1	1	1	1	1	1	1	1	1	1	1	1
A476985	0	0	0	0	0	0	0	0	0	0	0	0	0	0	0	0	0	0	0	0	0	0	0	0	0	0	0	0	0	0	0	0	0	0	0	0	0	0	0	0	0	0	0	0	0	0	0	0	0
A285869	0	0	0	0	0	0	0	0	0	0	0	0	0	0	0	0	0	0	0	0	0	0	0	0	0	0	0	0	1	1	0	0	0	0	0	0	0	0	0	0	0	0	0	0	0	0	0	0	0
A563753	0	0	0	0	0	0	0	0	0	0	0	0	0	0	0	0	0	0	0	0	0	0	0	0	0	0	0	0	0	0	0	0	0	0	0	0	0	0	0	0	0	0	0	0	0	0	0	0	0
A725318	0	0	0	0	0	0	0	0	0	0	0	0	0	0	0	0	0	0	0	0	0	0	0	0	0	0	0	0	0	0	0	0	0	0	0	0	0	0	0	0	0	0	0	0	0	0	0	0	0
A419723	1	1	1	1	1	1	1	1	1	1	1	1	1	1	1	1	1	1	1	1	1	1	1	1	1	1	1	1	1	1	1	1	1	1	1	1	1	1	1	1	1	1	1	1	1	1	1	1	1
A717827	0	1	0	0	0	0	0	0	0	0	0	0	0	0	0	0	0	0	0	0	0	0	0	0	0	0	0	0	0	0	0	0	1	0	0	0	0	0	0	0	0	0	0	0	0	0	0	0	0
A715811	0	0	0	0	0	0	0	0	0	0	0	0	0	0	0	0	0	0	0	0	0	0	0	0	0	0	0	0	0	0	0	0	0	0	0	0	0	0	0	0	0	0	0	0	0	0	0	0	0
A511049	1	1	1	1	1	1	1	1	1	1	1	1	1	1	1	1	1	1	1	1	1	1	1	1	1	1	1	1	1	1	1	1	1	1	1	1	1	1	1	1	1	1	1	1	1	1	1	1	1
A284016	1	1	1	1	1	1	1	1	1	1	1	1	1	1	1	1	1	1	1	1	1	1	1	1	1	1	1	1	1	1	1	1	1	1	1	1	1	1	1	1	1	1	1	1	1	1	1	1	1
A689563	1	1	1	1	1	1	1	1	1	1	1	1	1	1	1	1	1	1	1	1	1	1	1	1	1	1	1	1	1	1	1	1	1	1	1	1	1	1	1	1	1	1	1	1	1	1	1	1	1
A726666	0	0	0	0	0	0	0	0	0	0	0	0	0	0	0	0	0	0	0	0	0	0	0	0	0	0	0	0	0	0	0	0	0	0	0	0	0	0	0	0	0	0	0	0	0	0	0	0	0
A714322	0	0	0	0	0	0	0	0	0	0	0	0	0	0	0	0	0	0	0	0	0	0	0	0	0	0	0	0	0	0	0	0	0	0	0	0	0	0	0	0	0	0	0	0	0	0	0	0	0
A544644	1	1	1	1	1	1	1	1	1	1	1	1	1	1	1	1	1	1	1	1	1	1	1	1	1	1	1	1	1	1	1	1	1	1	1	1	1	1	1	1	1	1	1	1	1	1	1	1	1
A708844	1	1	1	1	1	1	1	1	1	1	1	1	1	1	1	1	1	1	1	1	1	1	1	1	1	1	1	1	1	1	1	1	1	1	1	1	1	1	1	1	1	1	1	1	1	1	1	1	1
A382002	1	1	1	1	1	1	1	1	1	1	1	1	1	1	1	1	1	1	1	1	1	1	1	1	1	1	1	1	1	1	1	1	1	1	1	1	1	1	1	1	1	1	1	1	1	1	1	1	1
A693195	0	0	0	0	0	0	0	0	0	0	0	0	0	0	0	0	0	0	0	0	0	0	0	0	0	0	0	0	0	0	0	0	0	0	0	0	0	0	0	0	0	0	0	0	0	0	0	0	0
A696291	0	0	0	0	0	0	0	0	0	0	0	0	0	0	0	0	0	0	0	0	0	0	0	0	0	0	0	0	0	0	0	0	0	0	0	0	0	0	0	0	0	0	0	0	0	0	0	0	0
A316823	0	0	0	0	0	0	0	0	0	0	0	0	0	0	0	0	0	0	0	0	0	0	0	0	0	0	0	0	0	0	0	0	0	0	0	0	0	0	0	0	0	0	0	0	0	0	0	0	0
A629174	1	1	1	1	1	1	1	1	1	1	1	1	1	1	1	1	1	1	1	1	1	1	1	1	1	1	1	1	1	1	1	1	1	1	1	1	1	1	1	1	1	1	1	1	1	1	1	1	1
A718420	1	1	1	1	1	1	1	1	1	1	1	1	1	1	1	1	1	1	1	1	1	1	1	1	1	1	1	1	1	1	1	1	1	1	1	1	1	1	1	1	1	1	1	1	1	1	1	1	1
A713465	1	0	1	0	1	0	0	0	0	0	0	0	0	0	0	0	0	0	0	0	0	0	0	0	0	0	0	0	0	0	0	0	1	0	1	1	1	1	1	1	1	1	1	1	1	1	1	1	1
A258936	1	1	1	1	1	1	1	1	1	1	1	1	1	1	1	1	1	1	1	1	1	1	1	1	1	1	1	1	1	1	1	1	1	1	1	1	1	1	1	1	1	1	1	1	1	1	1	1	1
A702335	0	0	0	0	0	1	0	1	0	0	1	1	1	1	1	1	1	1	1	1	1	0	1	1	1	1	0	0	1	1	0	0	0	1	0	0	0	0	0	0	0	0	0	0	0	0	0	0	0
A699695	0	0	0	0	0	0	0	0	0	0	0	0	0	0	0	0	0	0	0	0	0	0	0	0	0	0	0	0	0	0	0	0	0	0	0	0	0	0	0	0	0	0	0	0	0	0	0	0	0
A701282	1	1	1	0	1	0	0	0	0	0	0	0	0	0	1	0	1	0	0	0	0	1	1	1	1	0	1	1	0	0	1	1	0	0	1	1	1	1	1	1	1	1	1	1	1	1	1	1	1
A724526	1	1	1	1	1	1	1	1	1	1	1	1	1	1	1	1	1	1	1	1	1	1	1	1	1	1	1	1	1	1	1	1	1	1	1	1	1	1	1	1	1	1	1	1	1	1	1	1	1
A530172	1	1	1	1	1	1	1	1	1	1	1	1	1	1	1	1	1	1	1	1	1	1	1	1	1	1	1	1	1	1	1	1	1	1	1	1	1	1	1	1	1	1	1	1	1	1	1	1	1
A715894	1	1	1	1	1	1	1	1	1	1	1	1	1	1	1	1	1	1	1	1	1	1	1	1	1	1	1	1	1	1	1	1	1	1	1	1	1	1	1	1	1	1	1	1	1	1	1	1	1
A709092	0	1	0	0	1	0	0	0	0	0	0	0	0	0	0	0	0	0	0	0	0	0	0	0	0	0	0	0	0	0	0	0	1	0	0	0	0	0	0	0	0	0	0	0	0	0	0	0	0
A758595	1	0	0	0	0	0	0	0	0	0	0	0	0	0	0	0	0	0	0	0	0	0	0	0	0	0	0	0	0	0	0	0	0	1	0	0	0	0	0	0	0	0	0	0	0	0	0	0	0
A758961	0	0	0	0	0	0	0	0	0	0	0	0	0	0	0	0	0	0	0	0	0	0	0	0	0	0	0	0	0	0	0	0	0	0	0	0	0	0	0	0	0	0	0	0	0	0	0	0	0
A88664	1	1	1	1	1	1	1	1	1	1	1	1	1	1	1	1	1	1	1	1	1	1	1	1	1	1	1	1	1	1	1	1	1	1	1	1	1	1	1	1	1	1	1	1	1	1	1	1	1
A499739	1	1	1	1	1	1	1	1	1	1	1	1	1	1	1	1	1	1	1	1	1	1	1	1	1	1	1	1	1	1	1	1	1	1	1	1	1	1	1	1	1	1	1	1	1	1	1	1	1
A755187	1	1	1	1	1	1	1	1	1	1	1	1	1	1	1	1	1	1	1	1	1	1	1	1	1	1	1	1	1	1	1	1	1	1	1	1	1	1	1	1	1	1	1	1	1	1	1	1	1
A758289	1	1	1	1	1	1	1	1	1	1	1	1	1	1	1	1	1	1	1	1	1	1	1	1	1	1	1	1	1	1	1	1	1	1	1	1	1	1	1	1	1	1	1	1	1	1	1	1	1
A734355	1	1	1	1	1	1	1	1	1	1	1	1	1	1	1	1	1	1	1	1	1	1	1	1	1	1	1	1	1	1	1	1	1	1	1	1	1	1	1	1	1	1	1	1	1	1	1	1	1
A763109	0	0	0	0	0	0	0	0	0	0	0	0	0	0	0	0	0	0	0	0	0	0	0	0	0	0	0	0	0	0	0	0	0	0	0	0	0	0	0	0	0	0	0	0	0	0	0	0	0
A728642	1	1	1	1	1	1	1	1	1	1	1	1	1	1	1	1	1	1	1	1	1	1	1	1	1	1	1	1	1	1	1	1	1	1	1	1	1	1	1	1	1	1	1	1	1	1	1	1	1
A420452	0	0	0	0	0	0	0	0	0	0	0	0	0	0	0	0	0	0	0	0	0	0	0	0	0	0	0	0	0	0	0	0	0	0	0	0	0	0	0	0	0	0	0	0	0	0	0	0	0
A524729	0	1	1	1	1	0	0	0	0	0	0	0	0	0	0	0	0	0	0	0	0	0	0	0	0	0	0	0	1	1	0	0	0	1	0	0	0	0	0	0	0	0	0	0	0	0	0	0	0
A33477514	1	1	1	0	1	1	0	1	0	0	1	1	1	1	1	1	1	1	1	1	1	1	1	1	1	1	1	1	0	0	1	1	0	0	1	1	1	1	1	1	1	1	1	1	1	1	1	1	1
A741893	0	0	0	0	0	0	0	0	0	0	0	0	0	0	0	0	0	0	0	0	0	0	0	0	0	0	0	0	0	0	0	0	0	0	0	0	0	0	0	0	0	0	0	0	0	0	0	0	0
A728372	0	0	0	0	0	0	0	0	0	0	0	0	0	0	0	0	0	0	0	0	0	0	0	0	0	0	0	0	0	0	0	0	0	0	0	0	0	0	0	0	0	0	0	0	0	0	0	0	0
A751741	0	0	0	0	0	0	0	0	0	0	0	0	0	0	0	0	0	0	0	0	0	0	0	0	0	0	0	0	0	0	0	0	0	0	1	1	0	0	0	0	0	1	0	0	0	0	0	0	0
A737906	1	1	0	0	0	0	0	0	0	0	0	0	1	0	1	1	1	0	1	1	1	0	1	1	1	1	0	0	0	0	0	0	1	0	1	1	1	1	1	1	1	1	1	1	1	1	1	1	1
A766375	1	1	1	1	1	1	1	1	1	1	1	1	1	1	1	1	1	1	1	1	1	1	1	1	1	1	1	1	1	1	1	1	1	1	1	1	1	1	1	1	1	1	1	1	1	1	1	1	1
A328116	1	1	1	1	1	1	1	1	1	1	1	1	1	1	1	1	1	1	1	1	1	1	1	1	1	1	1	1	1	1	1	1	1	0	1	1	1	1	1	1	1	1	1	1	1	1	1	1	1
A745558	0	0	0	0	0	0	0	0	0	0	0	0	0	0	0	0	0	0	0	0	0	0	0	0	0	0	0	0	0	0	0	0	0	0	0	0	0	0	0	0	0	0	0	0	0	0	0	0	0
A678368	0	0	0	0	0	0	0	0	0	0	0	0	0	0	0	0	0	0	0	0	0	0	0	0	0	0	0	0	0	0	0	0	0	0	0	0	0	0	0	0	0	0	0	0	0	0	0	0	0
A728509	0	0	0	0	0	0	0	0	0	0	0	0	0	0	0	0	0	0	0	0	0	0	0	0	0	0	0	0	0	0	0	0	0	0	0	0	0	0	0	0	0	0	0	0	0	0	0	0	0
A732542	1	1	1	1	1	1	1	1	1	1	1	1	1	1	1	1	1	1	1	1	1	1	1	1	1	1	1	1	1	1	1	1	1	1	1	1	1	1	1	1	1	1	1	1	1	1	1	1	1
A749798	1	1	1	1	1	1	1	1	1	1	1	1	1	1	1	1	1	1	1	1	1	1	1	1	1	1	1	1	1	1	1	1	1	1	1	1	1	1	1	1	1	1	1	1	1	1	1	1	1
A34211022	0	1	1	1	1	0	0	0	0	0	0	0	0	0	0	0	0	0	0	0	0	0	0	0	0	0	0	0	0	0	0	0	1	1	0	0	0	0	0	0	0	0	0	0	0	0	0	0	0
A573672	0	0	0	0	0	0	0	0	0	0	0	0	0	0	0	0	0	0	0	0	0	0	0	0	0	0	0	0	0	0	0	0	0	0	0	0	0	0	0	0	0	0	0	0	0	0	0	0	0
A740231	1	1	1	1	1	1	1	1	1	1	1	1	1	1	1	1	1	1	1	1	1	1	1	1	1	1	1	1	1	1	1	1	1	1	1	1	1	1	1	1	1	1	1	1	1	1	1	1	1
A746075	0	0	0	0	0	0	0	0	0	0	0	0	0	0	0	0	0	0	0	0	0	0	0	0	0	0	0	0	0	0	0	0	0	0	0	0	0	0	0	0	0	0	0	0	0	0	0	0	0
A312011	0	0	0	0	0	0	0	0	0	0	0	0	0	0	0	0	0	0	0	0	0	0	0	0	0	0	0	0	0	0	0	0	0	0	0	0	0	0	0	0	0	0	0	0	0	0	0	0	0
A633404	0	0	0	0	0	0	0	0	0	0	0	0	0	0	0	0	0	0	0	0	0	0	0	0	0	0	0	0	0	0	0	0	0	0	0	0	0	0	0	0	0	0	0	0	0	0	0	0	0
A698304	0	0	0	0	0	0	0	0	0	0	0	0	0	0	0	0	0	0	0	0	0	0	0	0	0	0	0	0	0	0	0	0	0	0	0	0	0	0	0	0	0	0	0	0	0	0	0	0	0
A734922	0	0	0	0	0	0	0	0	0	0	0	0	0	0	0	0	0	0	0	0	0	0	0	0	0	0	0	0	0	0	0	0	0	0	0	0	0	0	0	0	0	0	0	0	0	0	0	0	0
A738495	0	0	0	0	0	0	0	0	0	0	0	0	0	0	0	0	0	0	0	0	0	0	0	0	0	0	0	0	0	0	0	0	0	0	0	0	0	0	0	0	0	0	0	0	0	0	0	0	0
A734840	0	0	0	0	0	0	0	0	0	0	0	0	0	0	0	0	0	0	0	0	0	0	0	0	0	0	0	0	0	0	0	0	0	0	0	0	0	0	0	0	0	0	0	0	0	0	0	0	0
A740360	0	0	0	0	0	0	0	0	0	0	0	0	0	0	0	0	0	0	0	0	0	0	0	0	0	0	0	0	0	0	0	0	0	0	0	0	0	0	0	0	0	0	0	0	0	0	0	0	0
A523985	1	1	1	1	1	1	1	1	1	1	1	1	1	1	1	1	1	1	1	1	1	1	1	1	1	1	1	1	1	1	1	1	1	1	1	1	1	1	1	1	1	1	1	1	1	1	1	1	1
A569581	0	0	0	0	0	0	0	0	0	0	0	0	0	0	0	0	0	0	0	0	0	0	0	0	0	0	0	0	0	0	0	0	0	0	0	0	0	0	0	0	0	0	0	0	0	0	0	0	0
A729399	1	1	1	1	1	1	1	1	1	1	1	1	1	1	1	1	1	1	1	1	1	1	1	1	1	1	1	1	1	1	1	1	1	0	1	1	1	1	1	1	1	1	1	1	1	1	1	1	1
A738752	0	0	0	0	0	0	0	0	0	0	0	0	0	0	0	0	0	0	0	0	0	0	0	0	0	0	0	0	0	0	0	0	0	0	0	0	0	0	0	0	0	0	0	0	0	0	0	0	0
ZA1312126	1	1	1	0	1	1	0	1	0	0	1	1	0	1	1	0	1	1	0	1	1	1	1	0	0	0	1	1	0	1	1	1	1	0	0	0	0	0	1	1	0	0	1	1	0	1	1	1	1
A751897	0	0	0	0	0	0	0	0	0	0	0	0	0	0	0	0	0	0	0	0	0	0	0	0	0	0	0	0	0	0	0	0	0	0	0	0	0	0	0	0	0	0	0	0	0	0	0	0	0
A744343	1	0	0	0	0	1	0	1	0	0	1	1	0	1	1	0	1	1	1	1	1	1	1	1	1	1	1	1	0	0	1	0	0	0	1	1	1	1	1	1	1	1	1	1	1	1	1	1	1
A746671	0	0	0	0	0	0	0	0	0	0	0	0	0	0	0	0	0	0	0	0	0	0	0	0	0	0	0	0	0	0	0	0	0	0	0	0	0	0	0	0	0	0	0	0	0	0	0	0	0
A212679	1	1	1	1	1	1	1	1	1	1	1	1	1	1	1	1	1	1	1	1	1	1	1	1	1	1	1	1	1	1	1	1	1	1	1	1	1	1	1	1	1	1	1	1	1	1	1	1	1
A488585	0	0	0	0	0	0	0	0	0	0	0	0	0	0	0	0	0	0	0	0	0	0	0	0	0	0	0	0	0	0	0	0	0	0	0	0	0	0	0	0	0	0	0	0	0	0	0	0	0
A784229	0	0	0	0	0	0	0	0	0	0	0	0	0	0	0	0	0	0	0	0	0	0	0	0	0	0	0	0	0	0	0	0	0	0	0	0	0	0	0	0	0	0	0	0	0	0	0	0	0
ZA4517501	0	0	0	0	0	0	0	0	0	0	0	0	0	0	0	0	0	0	0	0	0	0	0	0	0	0	0	0	0	0	0	0	0	0	0	0	0	0	0	0	0	0	0	0	0	0	0	0	0
A813651	0	0	0	0	0	0	0	0	0	0	0	0	0	0	0	0	0	0	0	0	0	0	0	0	0	0	0	0	0	0	0	0	0	0	0	0	0	0	0	0	0	0	0	0	0	0	0	0	0
A813515	0	0	0	0	0	0	0	0	0	0	0	0	0	0	0	0	0	0	0	0	0	0	0	0	0	0	0	0	0	0	0	0	0	0	0	0	0	0	0	0	0	0	0	0	0	0	0	0	0
ZA4086411	1	1	1	1	1	1	1	1	1	1	1	1	1	1	1	1	1	1	1	1	1	1	1	1	1	1	1	1	1	1	1	1	1	1	1	1	1	1	1	1	1	1	1	1	1	1	1	1	1
A774773	1	1	1	1	1	1	1	1	1	1	1	1	1	1	1	1	1	1	1	1	1	1	1	1	1	1	1	1	1	1	1	1	1	1	1	1	1	1	1	1	1	1	1	1	1	1	1	1	1
A787764	1	1	1	1	1	1	1	1	1	1	1	1	1	1	1	1	1	1	1	1	1	1	1	1	1	1	1	1	1	1	1	1	1	1	1	1	1	1	1	1	1	1	1	1	1	1	1	1	1
A799134	0	0	0	0	0	0	0	0	0	0	0	0	0	0	0	0	0	0	0	0	0	0	0	0	0	0	0	0	0	0	0	0	0	0	0	0	0	0	0	0	0	0	0	0	0	0	0	0	0
A796066	0	0	0	0	0	0	0	0	0	0	0	0	0	0	0	0	0	0	0	0	0	0	0	0	0	0	0	0	0	0	0	0	0	0	0	0	0	0	0	0	0	0	0	0	0	0	0	0	0
A1118237	0	0	0	0	0	0	0	0	0	0	0	0	0	0	0	0	0	0	0	0	0	0	0	0	0	0	0	0	0	0	0	0	0	0	0	0	0	0	0	0	0	0	0	0	0	0	0	0	0
A1210392	0	0	0	0	0	0	0	0	0	0	0	0	0	0	0	0	0	0	0	0	0	0	0	0	0	0	0	0	0	0	0	0	0	0	0	0	0	0	0	0	0	0	0	0	0	0	0	0	0
A33017344	0	0	0	0	0	0	0	0	0	0	0	0	0	0	0	0	0	0	0	0	0	0	0	0	0	0	0	0	0	0	0	0	0	0	0	0	0	0	0	0	0	0	0	0	0	0	0	0	0
A979368	0	0	0	0	0	0	0	0	0	0	0	0	0	0	0	0	0	0	0	0	0	0	0	0	0	0	0	0	0	0	0	0	0	0	0	0	0	0	0	0	0	0	0	0	0	0	0	0	0
A776242	1	1	1	1	1	1	1	1	1	1	1	1	1	1	1	1	1	1	1	1	1	1	1	1	1	1	1	1	1	1	1	1	1	1	1	1	1	1	1	1	1	1	1	1	1	1	1	1	1
A907026	0	0	0	0	0	0	0	0	0	0	0	0	0	0	0	0	0	0	0	0	0	0	0	0	0	0	0	0	0	0	0	0	0	0	0	0	0	0	0	0	0	0	0	0	0	0	0	0	0
A34636120	0	1	0	0	0	0	0	0	0	0	0	0	0	0	0	0	0	0	0	0	0	0	0	0	0	0	0	0	0	0	0	0	0	0	0	0	0	0	0	0	0	0	0	0	0	0	0	0	0
A1014340	0	0	0	0	0	0	0	0	0	0	0	0	0	0	0	0	0	0	0	0	0	0	0	0	0	0	0	0	0	0	0	0	0	0	0	0	0	0	0	0	0	0	0	0	0	0	0	0	0
A818465	1	1	1	1	1	1	1	1	1	1	1	1	1	1	1	1	1	1	1	1	1	1	1	1	1	1	1	1	1	1	1	1	1	1	1	1	1	1	1	1	1	1	1	1	1	1	1	1	1
A817639	0	0	0	0	0	0	0	0	0	0	0	0	0	0	0	0	0	0	0	0	0	0	0	0	0	0	0	0	0	0	0	0	0	0	0	0	0	0	0	0	0	0	0	0	0	0	0	0	0
A1134449	0	0	0	0	0	0	0	0	0	0	0	0	0	0	0	0	0	0	0	0	0	0	0	0	0	0	0	0	0	0	0	0	0	0	0	0	0	0	0	0	0	0	0	0	0	0	0	0	0
A802258	1	1	1	1	1	1	1	1	1	1	1	1	1	1	1	1	1	1	1	1	1	1	1	1	1	1	1	1	1	1	1	1	1	1	1	1	1	1	1	1	1	1	1	1	1	1	1	1	1
A771486	0	0	0	0	0	0	0	0	0	0	0	0	0	0	0	0	0	0	0	0	0	0	0	0	0	0	0	0	0	0	0	0	0	0	0	0	0	0	0	0	0	0	0	0	0	0	0	0	0
A1188590	1	1	1	1	1	1	1	1	1	1	1	1	1	1	1	1	1	1	1	1	1	1	1	1	1	1	1	1	1	1	1	1	1	1	1	1	1	1	1	1	1	1	1	1	1	1	1	1	1
A233484	1	0	1	0	1	0	0	0	0	0	0	0	0	0	0	0	0	0	0	0	0	0	0	0	0	0	0	0	0	0	0	0	0	0	1	1	1	1	1	1	1	1	1	1	1	1	1	1	1
A816990	0	0	0	0	0	0	0	0	0	0	0	0	0	0	0	0	0	0	0	0	0	0	0	0	0	0	0	0	0	0	0	0	0	0	0	0	0	0	0	0	0	0	0	0	0	0	0	0	0
A1716293	1	1	1	1	1	1	1	1	1	1	1	1	1	1	1	1	1	1	1	1	1	1	1	1	1	1	1	1	1	1	1	1	1	1	1	1	1	1	1	1	1	1	1	1	1	1	1	1	1
A536088	1	1	1	1	1	1	1	1	1	1	1	1	1	1	1	1	1	1	1	1	1	1	1	1	1	1	1	1	1	1	1	1	1	1	1	1	1	1	1	1	1	1	1	1	1	1	1	1	1
A824179	0	0	0	0	0	0	0	0	0	0	0	0	0	0	0	0	0	0	0	0	0	0	0	0	0	0	0	0	0	0	0	0	0	0	0	0	0	0	0	0	0	0	0	0	0	0	0	0	0
A10007860	1	1	1	1	1	1	1	1	1	1	1	1	1	1	1	1	1	1	1	1	1	1	1	1	1	1	1	1	1	1	1	1	1	1	1	1	1	1	1	1	1	1	1	1	1	1	1	1	1
A824529	1	1	1	1	1	1	1	1	1	1	1	1	1	1	1	1	1	1	1	1	1	1	1	1	1	1	1	1	1	1	1	1	1	1	1	1	1	1	1	1	1	1	1	1	1	1	1	1	1
A252393	0	0	0	0	0	0	0	0	0	0	0	0	0	0	0	0	0	0	0	0	0	0	0	0	0	0	0	0	0	0	0	0	0	0	0	0	0	0	0	0	0	0	0	0	0	0	0	0	0
A10009561	0	0	0	0	0	0	0	0	0	0	0	0	0	0	0	0	0	0	0	0	0	0	0	0	0	0	0	0	0	0	0	0	0	0	0	0	0	0	0	0	0	0	0	0	0	0	0	0	0
A1800208	0	0	0	0	0	0	0	0	0	0	0	0	0	0	0	0	0	0	0	0	0	0	0	0	0	0	0	0	0	0	0	0	0	0	0	0	0	0	0	0	0	0	0	0	0	0	0	0	0
A820434	0	0	0	0	0	0	0	0	0	0	0	0	0	0	0	0	0	0	0	0	0	0	0	0	0	0	0	0	0	0	0	0	0	0	0	0	0	0	0	0	0	0	0	0	0	0	0	0	0
A10010891	0	0	0	0	0	0	0	0	0	0	0	0	0	0	0	0	0	0	0	0	0	0	0	0	0	0	0	0	0	0	0	0	0	0	0	0	0	0	0	0	0	0	0	0	0	0	0	0	0
A503690	0	0	0	0	0	0	0	0	0	0	0	0	0	0	0	0	0	0	0	0	0	0	0	0	0	0	0	0	0	0	0	0	0	0	0	0	0	0	0	0	0	0	0	0	0	0	0	0	0
A10008332	0	0	0	0	0	0	0	0	0	0	0	0	0	0	0	0	0	0	0	0	0	0	0	0	0	0	0	0	0	0	0	0	0	0	0	0	0	0	0	0	0	0	0	0	0	0	0	0	0
A10006807	0	0	0	0	0	0	0	0	0	0	0	0	0	0	0	0	0	0	0	0	0	0	0	0	0	0	0	0	0	0	0	0	0	0	0	0	0	0	0	0	0	0	0	0	0	0	0	0	0
A33744910	1	1	1	1	1	1	1	1	1	1	1	1	1	1	1	1	1	1	1	1	1	1	1	1	1	1	1	1	1	1	1	1	1	1	1	1	1	1	1	1	1	1	1	1	1	1	1	1	1
A252091	0	0	0	0	0	0	0	0	0	0	0	0	0	0	0	0	0	0	0	0	0	0	0	0	0	0	0	0	0	0	0	0	0	0	0	0	0	0	0	0	0	0	0	0	0	0	0	0	0
ZA2055382	0	0	0	0	0	0	0	0	0	0	0	0	0	0	0	0	0	0	0	0	0	0	0	0	0	0	0	0	0	0	0	0	0	0	0	0	0	0	0	0	0	0	0	0	0	0	0	0	0
A10004602	1	1	1	1	1	1	1	1	1	1	1	1	1	1	1	1	1	1	1	1	1	1	1	1	1	1	1	1	1	1	1	1	1	1	1	1	1	1	1	1	1	1	1	1	1	1	1	1	1
A10001999	1	0	0	1	0	1	1	1	0	0	1	1	0	0	0	0	0	1	0	0	0	1	0	0	0	0	1	1	1	1	1	1	1	0	1	1	0	0	0	0	1	1	0	0	1	1	0	0	0
A830379	0	0	0	0	0	0	0	0	0	0	0	0	0	0	0	0	0	0	0	0	0	0	0	0	0	0	0	0	0	0	0	0	0	0	0	0	0	0	0	0	0	0	0	0	0	0	0	0	0
A1789612	0	0	0	0	0	0	0	0	0	0	0	0	0	0	0	0	0	0	0	0	0	0	0	0	0	0	0	0	0	0	0	0	0	0	0	0	0	0	0	0	0	0	0	0	0	0	0	0	0
A1128497	1	1	1	1	1	1	1	1	1	1	1	1	1	1	1	1	1	1	1	1	1	1	1	1	1	1	1	1	1	1	1	1	1	1	1	1	1	1	1	1	1	1	1	1	1	1	1	1	1
A10007335	0	0	0	0	0	0	0	0	0	0	0	0	0	0	0	0	0	0	0	0	0	0	0	0	0	0	0	0	0	0	0	0	0	0	0	0	0	0	0	0	0	0	0	0	0	0	0	0	0
A10005259	0	0	0	0	0	0	0	0	0	0	0	0	0	0	0	0	0	0	0	0	0	0	0	0	0	0	0	0	0	0	0	0	0	0	0	0	0	0	0	0	0	0	0	0	0	0	0	0	0
A2570059	0	0	1	0	0	0	0	0	0	0	0	0	0	0	0	0	0	0	0	0	0	0	0	0	0	0	0	0	0	0	0	0	1	0	0	0	0	0	0	0	0	0	0	0	0	0	0	0	0
A10017617	1	1	1	1	1	1	1	1	1	1	1	1	1	1	1	1	1	1	0	1	1	1	1	0	0	0	1	1	1	0	1	1	1	1	1	1	1	1	1	1	1	1	1	1	1	1	1	1	1
A2319163	0	0	0	0	0	0	0	0	0	0	0	0	0	0	0	0	0	0	0	0	0	0	0	0	0	0	0	0	0	0	0	0	0	0	0	0	0	0	0	0	0	0	0	0	0	0	0	0	0
A2478833	0	0	0	0	0	0	0	0	0	0	0	0	0	0	0	0	0	0	0	0	0	0	0	0	0	0	0	0	0	0	0	0	0	0	0	0	0	0	0	0	0	0	0	0	0	0	0	0	0
A10038221	1	1	1	1	1	0	1	1	1	1	1	1	1	1	1	1	1	1	1	1	1	1	1	1	1	1	1	1	1	0	0	0	1	1	1	1	1	1	1	1	1	1	1	1	1	1	1	1	1
A60635	1	1	1	1	1	1	1	1	1	1	1	1	1	1	1	1	1	1	1	1	1	1	1	1	1	1	1	1	1	1	1	1	1	1	1	1	1	1	1	1	1	1	1	1	1	1	1	1	1
A2682658	0	0	0	0	0	0	0	0	0	0	0	0	0	0	0	0	0	0	0	0	0	0	0	0	0	0	0	0	0	0	0	0	0	0	0	0	0	0	0	0	0	0	0	0	0	0	0	0	0
A702327	0	0	0	0	0	0	0	0	0	0	0	0	0	0	0	0	0	0	0	0	0	0	0	0	0	0	0	0	0	0	0	0	1	0	0	0	0	0	0	0	0	0	0	0	0	0	0	0	0
A1131651	0	0	0	0	0	0	0	0	0	0	0	0	0	0	0	0	0	0	0	0	0	0	0	0	0	0	0	0	0	0	0	0	0	0	0	0	0	0	0	0	0	0	0	0	0	0	0	0	0
A921899	0	0	0	0	0	0	0	0	0	0	0	0	0	0	0	0	0	0	0	0	0	0	0	0	0	0	0	0	0	0	0	0	0	0	0	0	0	0	0	0	0	0	0	0	0	0	0	0	0
A692760	1	0	1	0	1	1	0	1	1	1	1	1	1	1	1	1	1	1	1	1	1	1	1	1	1	1	1	1	1	1	1	1	1	0	1	1	1	1	1	1	1	1	1	1	1	1	1	1	1
A778796	0	0	0	0	0	0	0	0	0	0	0	0	0	0	0	0	0	0	0	0	0	0	0	0	0	0	0	0	0	0	0	0	0	0	0	0	0	0	0	0	0	0	0	0	0	0	0	0	0
A34330718	0	0	0	0	0	0	0	0	0	0	0	0	0	0	0	0	0	0	0	0	0	0	0	0	0	0	0	0	1	1	0	0	0	0	0	0	0	0	0	0	0	0	0	0	0	0	0	0	0
A2603978	0	0	0	0	0	0	0	0	0	0	0	0	0	0	0	0	0	0	0	0	0	0	0	0	0	0	0	0	0	0	0	0	0	0	0	0	0	0	0	0	0	0	0	0	0	0	0	0	0
A10021178	1	1	1	1	1	1	1	1	1	1	1	1	1	1	1	1	1	1	1	1	1	1	1	1	1	1	1	1	1	1	1	1	1	1	1	1	1	1	1	1	1	1	1	1	1	1	1	1	1
A1769247	0	1	1	0	0	0	0	0	0	0	0	0	0	0	0	0	0	0	0	0	0	0	0	0	0	0	0	0	0	0	0	0	0	0	0	0	0	0	0	0	0	0	0	0	0	0	0	0	0
ZA0035661	0	0	0	0	0	0	0	0	0	0	0	0	0	0	0	0	0	0	0	0	0	0	0	0	0	0	0	0	0	0	0	0	0	0	0	0	0	0	0	0	0	0	0	0	0	0	0	0	0
A352158	1	1	1	1	1	1	1	1	1	1	1	1	1	1	1	1	1	1	1	1	1	1	1	1	1	1	1	1	1	1	1	1	1	1	1	1	1	1	1	1	1	1	1	1	1	1	1	1	1
A10022255	1	1	1	0	1	1	1	1	1	1	1	1	1	1	1	1	1	1	1	1	1	1	1	1	1	1	1	1	1	1	1	1	1	1	1	1	1	1	1	1	1	1	1	1	1	1	1	1	1
A10025708	0	0	0	0	0	0	0	0	0	0	0	0	0	0	0	0	0	0	0	0	0	0	0	0	0	0	0	0	0	0	0	0	0	0	0	0	0	0	0	0	0	0	0	0	0	0	0	0	0
A998369	1	1	1	0	1	1	1	1	1	1	1	1	1	1	1	1	1	1	1	1	1	1	1	1	1	1	1	1	1	1	1	1	1	0	1	1	1	1	1	1	1	1	1	1	1	1	1	1	1
A10027657	1	1	1	1	0	1	1	1	0	0	1	1	0	0	0	0	0	0	0	0	0	1	0	0	0	0	0	0	1	1	1	1	0	1	1	1	1	1	0	0	1	1	0	0	0	0	0	0	0
A10018929	0	0	1	0	1	0	0	0	0	0	0	0	0	0	0	0	0	0	0	0	0	0	0	0	0	0	0	0	0	0	0	0	0	0	0	0	0	0	0	0	0	0	0	0	0	0	0	0	0
A580994	1	1	1	0	1	1	1	1	1	1	1	1	1	1	1	1	1	1	1	1	1	1	1	1	1	1	1	1	1	1	1	1	1	1	1	1	1	1	1	1	1	1	1	1	1	1	1	1	1
A2401246	0	0	0	0	0	0	0	0	0	0	0	0	0	0	0	0	0	0	0	0	0	0	0	0	0	0	0	0	0	0	0	0	0	0	0	0	0	0	0	0	0	0	0	0	0	0	0	0	0
A10026393	0	0	0	0	0	0	0	0	0	0	0	0	0	0	0	0	0	0	0	0	0	0	0	0	0	0	0	0	0	0	0	0	0	0	0	0	0	0	0	0	0	0	0	0	0	0	0	0	0
A336484	1	1	1	1	1	1	1	1	1	1	1	1	1	1	1	1	1	1	1	1	1	1	1	1	1	1	1	1	1	1	1	1	1	1	1	1	1	1	1	1	1	1	1	1	1	1	1	1	1
A10012833	0	0	0	0	0	0	0	0	0	0	0	0	0	0	0	0	0	0	0	0	0	0	0	0	0	0	0	0	0	0	0	0	0	0	0	0	0	0	0	0	0	0	0	0	0	0	0	0	0
A2305729	0	0	0	0	0	0	0	0	0	0	0	0	0	0	0	0	0	0	0	0	0	0	0	0	0	0	0	0	0	0	0	0	0	0	0	0	0	0	0	0	0	0	0	0	0	0	0	0	0
A10017984	0	1	0	0	0	0	0	0	0	0	0	0	0	0	0	0	0	0	0	0	0	0	0	0	0	0	0	0	0	0	0	0	0	0	0	0	0	0	0	0	0	0	0	0	0	0	0	0	0
A10041763	1	1	1	1	1	1	1	1	1	1	1	1	1	1	1	1	1	1	1	1	1	1	1	1	1	1	1	1	1	1	1	1	1	1	1	1	1	1	1	1	1	1	1	1	1	1	1	1	1
A2430588	0	0	0	0	0	0	0	0	0	0	0	0	0	0	0	0	0	0	0	0	0	0	0	0	0	0	0	0	0	0	0	0	0	0	0	0	0	0	0	0	0	0	0	0	0	0	0	0	0
A10038547	1	0	0	0	0	1	0	1	1	1	1	1	1	1	1	1	1	1	1	1	1	1	1	1	1	1	1	1	0	1	1	1	0	0	1	1	1	1	1	1	1	1	1	1	1	1	1	1	1
A10023800	1	1	1	1	1	1	1	1	1	1	1	1	1	1	1	1	1	1	1	1	1	1	1	1	1	1	1	1	1	1	1	1	1	1	1	1	1	1	1	1	1	1	1	1	1	1	1	1	1
A10021272	0	0	0	0	0	0	0	0	0	0	0	0	0	0	0	0	0	0	0	0	0	0	0	0	0	0	0	0	0	0	0	0	0	0	0	0	0	0	0	0	0	0	0	0	0	0	0	0	0
A10023731	1	1	1	1	1	1	1	1	1	1	1	1	1	1	1	1	1	1	1	1	1	1	1	1	1	1	1	1	1	1	1	1	1	1	1	1	1	1	1	1	1	1	1	1	1	1	1	1	1
A10023466	1	1	1	0	1	0	0	0	0	0	0	0	0	0	1	0	1	0	0	0	0	0	0	0	0	0	0	0	0	0	0	1	1	0	1	1	0	0	1	1	1	0	1	1	0	1	1	1	1
A626721	0	0	0	0	0	0	0	0	0	0	0	0	0	0	0	0	0	0	0	0	0	0	0	0	0	0	0	0	0	0	0	0	0	0	0	0	0	0	0	0	0	0	0	0	0	0	0	0	0
A2646069	0	0	0	0	0	0	0	0	0	0	0	0	0	0	0	0	0	0	0	0	0	0	0	0	0	0	0	0	0	0	0	0	0	0	0	0	0	0	0	0	0	0	0	0	0	0	0	0	0
ZA4562809	0	0	0	0	0	0	0	0	0	0	0	0	0	0	0	0	0	0	0	0	0	0	0	0	0	0	0	0	0	0	0	0	0	0	0	0	0	0	0	0	0	0	0	0	0	0	0	0	0
A10043799	1	1	1	1	1	1	1	1	1	1	1	1	1	1	1	1	1	1	1	1	1	1	1	1	1	1	1	1	1	1	1	1	1	1	1	1	1	1	1	1	1	1	1	1	1	1	1	1	1
A2668196	0	0	0	0	0	0	0	0	0	0	0	0	0	0	0	0	0	0	0	0	0	0	0	0	0	0	0	0	0	0	0	0	0	0	0	0	0	0	0	0	0	0	0	0	0	0	0	0	0
A10033037	1	1	1	1	1	1	1	1	1	1	1	1	1	1	1	1	1	1	1	1	1	1	1	1	1	1	1	1	1	1	1	1	1	1	1	1	1	1	1	1	1	1	1	1	1	1	1	1	1
A2698643	1	1	1	1	1	1	1	1	1	1	1	1	1	1	1	1	1	1	1	1	1	1	1	1	1	1	1	1	1	1	1	1	1	1	1	1	1	1	1	1	1	1	1	1	1	1	1	1	1
A10031943	1	1	1	1	1	1	1	1	1	1	1	1	1	1	1	1	1	1	1	1	1	1	1	1	1	1	1	1	1	1	1	1	1	0	1	1	1	1	1	1	1	1	1	1	1	1	1	1	1
A10044753	1	0	1	0	1	1	0	1	0	0	1	1	1	1	1	1	1	1	1	1	1	1	1	1	1	1	1	1	0	1	1	1	1	0	1	1	1	1	1	1	1	1	1	1	1	1	1	1	1
A10043024	1	1	1	1	1	1	1	1	1	1	1	1	1	1	1	1	1	1	1	1	1	1	1	1	1	1	1	1	1	1	1	1	1	1	1	1	1	1	1	1	1	1	1	1	1	1	1	1	1
A2578501	0	0	0	0	0	0	0	0	0	0	0	0	0	0	0	0	0	0	0	0	0	0	0	0	0	0	0	0	0	0	0	0	0	0	0	0	0	0	0	0	0	0	0	0	0	0	0	0	0
A10029981	1	1	1	1	1	1	1	1	1	1	1	1	1	1	1	1	1	1	1	1	1	1	1	1	1	1	1	1	1	1	1	1	1	1	1	1	1	1	1	1	1	1	1	1	1	1	1	1	1
A10041247	0	1	1	1	1	1	1	1	1	1	1	1	1	1	1	1	1	1	1	1	1	1	1	1	1	1	1	0	1	1	0	0	1	1	0	0	0	0	0	0	0	0	0	0	0	0	0	0	0
A2288168	0	0	0	0	0	0	0	0	0	0	0	0	0	0	0	0	0	0	0	0	0	0	0	0	0	0	0	0	0	0	0	0	0	0	0	0	0	0	0	0	0	0	0	0	0	0	0	0	0
A1918918	1	1	1	1	1	1	1	1	1	1	1	1	1	1	1	1	1	1	1	1	1	1	1	1	1	1	1	1	1	1	1	1	1	1	1	1	1	1	1	1	1	1	1	1	1	1	1	1	1
A430918	1	1	1	1	1	1	1	1	1	1	1	1	1	1	1	1	1	1	1	1	1	1	1	1	1	1	1	1	1	1	1	1	1	1	1	1	1	1	1	1	1	1	1	1	1	1	1	1	1
A1812715	0	0	0	0	0	0	0	0	0	0	0	0	0	0	0	0	0	0	0	0	0	0	0	0	0	0	0	0	0	0	0	0	0	0	0	0	0	0	0	0	0	0	0	0	0	0	0	0	0
A10062808	0	0	0	0	0	0	0	0	0	0	0	0	0	0	0	0	0	0	0	0	0	0	0	0	0	0	0	0	0	0	0	0	0	0	0	0	0	0	0	0	0	0	0	0	0	0	0	0	0
A10078893	1	1	1	1	1	1	1	1	1	1	1	1	1	1	1	1	1	1	1	1	1	1	1	1	1	1	1	1	1	1	1	1	1	1	1	1	1	1	1	1	1	1	1	1	1	1	1	1	1
A10054411	1	0	0	0	0	0	0	0	0	0	0	0	0	0	0	0	0	0	0	0	0	0	0	0	0	0	0	0	0	0	0	0	0	0	1	1	1	1	1	1	1	1	1	1	1	1	1	1	1
A10047290	0	0	0	0	0	0	0	0	0	0	0	0	0	0	0	0	0	0	0	0	0	0	0	0	0	0	0	0	0	0	0	0	0	0	0	0	0	0	0	0	0	0	0	0	0	0	0	0	0
A10064005	0	0	0	0	0	0	0	0	0	0	0	0	0	0	0	0	0	0	0	0	0	0	0	0	0	0	0	0	0	0	0	0	0	0	0	0	0	0	0	0	0	0	0	0	0	0	0	0	0
A10059422	1	1	1	1	1	1	1	1	1	1	1	1	1	1	1	1	1	1	1	1	1	1	1	1	1	1	1	1	1	1	1	1	1	1	1	1	1	1	1	1	1	1	1	1	1	1	1	1	1
A10057645	0	0	0	0	0	0	0	0	0	0	0	0	0	0	0	0	0	0	0	0	0	0	0	0	0	0	0	0	0	0	0	0	0	0	0	0	0	0	0	0	0	0	0	0	0	0	0	0	0
A825122	1	1	1	1	1	1	1	1	1	1	1	1	1	1	1	1	1	1	1	1	1	1	1	1	1	1	1	1	1	1	1	1	1	1	1	1	1	1	1	1	1	1	1	1	1	1	1	1	1
A309786	0	0	0	0	0	0	0	0	0	0	0	0	0	0	0	0	0	0	0	0	0	0	0	0	0	0	0	0	0	0	0	0	0	0	0	0	0	0	0	0	0	0	0	0	0	0	0	0	0
A216406	0	0	0	0	0	0	0	0	0	0	0	0	0	0	0	0	0	0	0	0	0	0	0	0	0	0	0	0	0	0	0	0	0	0	0	0	0	0	0	0	0	0	0	0	0	0	0	0	0
A10053898	0	0	0	0	0	0	0	0	0	0	0	0	0	0	0	0	0	0	0	0	0	0	0	0	0	0	0	0	0	0	0	0	0	0	0	0	0	0	0	0	0	0	0	0	0	0	0	0	0
A10049248	0	0	0	0	0	0	0	0	0	0	0	0	0	0	0	0	0	0	0	0	0	0	0	0	0	0	0	0	0	0	0	0	0	0	0	0	0	0	0	0	0	0	0	0	0	0	0	0	0
A10055916	1	1	1	1	1	1	1	1	1	1	1	1	1	1	1	1	1	1	1	1	1	1	1	1	1	1	1	1	1	1	1	1	1	1	1	1	1	1	1	1	1	1	1	1	1	1	1	1	1
A10069039	0	0	0	0	0	0	0	0	0	0	0	0	0	0	0	0	0	0	0	0	0	0	0	0	0	0	0	0	0	0	0	0	0	0	0	0	0	0	0	0	0	0	0	0	0	0	0	0	0
A677515	0	0	0	0	0	0	0	0	0	0	0	0	0	0	0	0	0	0	0	0	0	0	0	0	0	0	0	0	0	0	0	0	0	0	0	0	0	0	0	0	0	0	0	0	0	0	0	0	0
A10076220	1	1	1	1	1	1	1	1	1	1	1	1	1	1	1	1	1	1	1	1	1	1	1	1	1	1	1	1	1	1	1	1	1	1	1	1	1	1	1	1	1	1	1	1	1	1	1	1	1
A10068497	1	1	1	1	1	1	1	1	1	1	1	1	1	1	1	1	1	1	1	1	1	1	1	1	1	1	1	1	1	1	1	1	1	1	1	1	1	1	1	1	1	1	1	1	1	1	1	1	1
A10060168	1	1	1	1	1	1	1	1	1	1	1	1	1	1	1	1	1	1	1	1	1	1	1	1	1	1	1	1	1	1	1	1	1	1	1	1	1	1	1	1	1	1	1	1	1	1	1	1	1
A503194	1	1	1	0	1	1	1	1	1	1	1	1	1	1	1	1	1	1	1	1	1	1	1	1	1	1	1	1	1	1	1	1	1	0	1	1	1	1	1	1	1	1	1	1	1	1	1	1	1
A10069722	1	1	1	1	1	1	1	1	1	1	1	1	1	1	1	1	1	1	1	1	1	1	1	1	1	1	1	1	1	1	1	1	1	1	1	1	1	1	1	1	1	1	1	1	1	1	1	1	1
A10055285	0	0	0	0	0	0	0	0	0	0	0	0	0	0	0	0	0	0	0	0	0	0	0	0	0	0	0	0	0	0	0	0	0	0	0	0	0	0	0	0	0	0	0	0	0	0	0	0	0
A10071113	0	0	0	0	0	0	0	0	0	0	0	0	0	0	0	0	0	0	0	0	0	0	0	0	0	0	0	0	0	0	0	0	0	0	0	0	0	0	0	0	0	0	0	0	0	0	0	0	0
A10063309	1	1	1	1	1	1	1	1	1	1	1	1	1	1	1	1	1	1	1	1	1	1	1	1	1	1	1	1	1	1	1	1	1	1	1	1	1	1	1	1	1	1	1	1	1	1	1	1	1
A10047233	1	1	1	1	1	1	1	1	1	1	1	1	1	1	1	1	1	1	1	1	1	1	1	1	1	1	1	1	1	1	1	1	1	1	1	1	1	1	1	1	1	1	1	1	1	1	1	1	1
A10053543	1	1	1	1	1	1	1	1	1	1	1	1	1	1	1	1	1	1	1	1	1	1	1	1	1	1	1	1	1	1	1	1	1	1	1	1	1	1	1	1	1	1	1	1	1	1	1	1	1
A10072245	0	0	1	0	1	0	0	0	0	0	0	0	0	0	0	0	0	0	0	0	0	0	0	0	0	0	0	0	0	0	0	0	0	0	0	0	0	0	0	0	0	0	0	0	0	0	0	0	0
A464716	1	1	1	0	1	1	1	1	1	1	1	1	1	1	1	1	1	1	1	1	1	1	1	1	1	1	1	1	0	1	1	1	1	1	1	1	1	1	1	1	1	1	1	1	1	1	1	1	1
A10060608	0	0	0	0	0	0	0	0	0	0	0	0	0	0	0	0	0	0	0	0	0	0	0	0	0	0	0	0	0	0	0	0	0	0	0	0	0	0	0	0	0	0	0	0	0	0	0	0	0
A766904	0	0	0	0	1	0	0	0	0	0	0	0	0	0	0	0	0	0	0	0	0	0	0	0	0	0	0	0	0	0	0	0	0	0	0	0	0	0	0	0	0	0	0	0	0	0	0	0	0
A10074276	0	0	0	0	0	0	0	0	0	0	0	0	0	0	0	0	0	0	0	0	0	0	0	0	0	0	0	0	0	0	0	0	0	0	0	0	0	0	0	0	0	0	0	0	0	0	0	0	0
A10075465	0	0	0	0	0	0	0	0	0	0	0	0	0	0	0	0	0	0	0	0	0	0	0	0	0	0	0	0	0	0	0	0	0	0	0	0	0	0	0	0	0	0	0	0	0	0	0	0	0
A10049070	0	0	0	0	0	0	0	0	0	0	0	0	0	0	0	0	0	0	0	0	0	0	0	0	0	0	0	0	0	0	0	0	0	0	0	0	0	0	0	0	0	0	0	0	0	0	0	0	0
A10062434	1	1	1	1	1	1	1	1	1	1	1	1	1	1	1	1	1	1	1	1	1	1	1	1	1	1	1	1	1	1	1	1	1	1	1	1	1	1	1	1	1	1	1	1	1	1	1	1	1
A10046159	1	1	1	1	1	1	1	1	1	1	1	1	1	1	1	1	1	1	1	1	1	1	1	1	1	1	1	1	1	1	1	1	1	1	1	1	1	1	1	1	1	1	1	1	1	1	1	1	1
A10106129	1	1	1	1	1	1	1	1	1	1	1	1	1	1	1	1	1	1	1	1	1	1	1	1	1	1	1	1	1	1	1	1	0	1	1	1	1	1	1	1	1	1	1	1	1	1	1	1	1
A10108834	1	1	1	1	1	1	1	1	1	1	1	1	1	1	1	1	1	1	1	1	1	1	1	1	1	1	1	1	1	1	1	1	1	1	1	1	1	1	1	1	1	1	1	1	1	1	1	1	1
A10090643	0	1	1	0	0	0	0	0	0	0	0	0	0	0	0	0	0	0	0	0	0	0	0	0	0	0	0	0	0	0	0	0	0	1	0	0	0	0	0	0	0	0	0	0	0	0	0	0	0
A10090420	0	0	0	0	0	0	0	0	0	0	0	0	0	0	0	0	0	0	0	0	0	0	0	0	0	0	0	0	0	0	0	0	0	0	0	0	0	0	0	0	0	0	0	0	0	0	0	0	0
A10093263	0	0	0	0	0	0	0	0	0	0	0	0	0	0	0	0	0	0	0	0	0	0	0	0	0	0	0	0	0	0	0	0	0	0	0	0	0	0	0	0	0	0	0	0	0	0	0	0	0
A818368	0	0	0	0	0	0	0	0	0	0	0	0	0	0	0	0	0	0	0	0	0	0	0	0	0	0	0	0	0	0	0	0	0	0	0	0	0	0	0	0	0	0	0	0	0	0	0	0	0
A10086205	0	1	0	0	0	0	0	0	0	0	0	0	0	0	0	0	0	0	0	0	0	0	0	0	0	0	0	0	0	0	0	0	0	0	0	0	0	0	0	0	0	0	0	0	0	0	0	0	0
A10086715	1	1	1	1	1	1	1	1	1	1	1	1	1	1	1	1	1	1	1	1	1	1	1	1	1	1	1	1	1	1	1	1	1	1	1	1	1	1	1	1	1	1	1	1	1	1	1	1	1
A10103596	1	1	1	1	1	1	1	1	1	1	1	1	1	1	1	1	1	1	1	1	1	1	1	1	1	1	1	1	1	1	1	1	1	1	1	1	1	1	1	1	1	1	1	1	1	1	1	1	1
A10099973	0	0	0	0	0	0	0	0	0	0	0	0	0	0	0	0	0	0	0	0	0	0	0	0	0	0	0	0	0	0	0	0	0	0	0	0	0	0	0	0	0	0	0	0	0	0	0	0	0
A10104891	0	0	0	0	0	0	0	0	0	0	0	0	0	0	0	0	0	0	0	0	0	0	0	0	0	0	0	0	0	0	0	0	0	0	0	0	0	0	0	0	0	0	0	0	0	0	0	0	0
A10102266	1	1	1	1	1	1	1	1	1	1	1	1	1	1	1	1	1	1	1	1	1	1	1	1	1	1	1	1	1	1	1	1	1	1	1	1	1	1	1	1	1	1	1	1	1	1	1	1	1
A549975	1	1	1	1	1	1	1	1	1	1	1	1	1	1	1	1	1	1	1	1	1	1	1	1	1	1	1	1	1	1	1	1	1	1	1	1	1	1	1	1	1	1	1	1	1	1	1	1	1
A10111331	0	0	0	0	0	0	0	0	0	0	0	0	0	0	0	0	0	0	0	0	0	0	0	0	0	0	0	0	0	0	0	0	0	0	0	0	0	0	0	0	0	0	0	0	0	0	0	0	0
A10102341	0	0	0	0	0	0	0	0	0	0	0	0	0	0	0	0	0	0	0	0	0	0	0	0	0	0	0	0	0	0	0	0	0	0	0	0	0	0	0	0	0	0	0	0	0	0	0	0	0
A10087723	0	0	0	0	0	0	0	0	0	0	0	0	0	0	0	0	0	0	0	0	0	0	0	0	0	0	0	0	0	0	0	0	0	0	0	0	0	0	0	0	0	0	0	0	0	0	0	0	0
A10081502	0	0	0	0	1	0	0	0	0	0	0	0	0	0	0	0	0	0	0	0	0	0	0	0	0	0	0	0	0	0	0	1	0	1	0	0	0	0	0	0	0	0	0	0	0	0	0	0	0
A10089549	1	1	1	1	1	1	1	1	1	1	1	1	1	1	1	1	1	1	1	1	1	1	1	1	1	1	1	1	1	1	1	1	1	1	1	1	1	1	1	1	1	1	1	1	1	1	1	1	1
A10104034	0	0	0	0	0	0	0	0	0	0	0	0	0	0	0	0	0	0	0	0	0	0	0	0	0	0	0	0	0	0	0	0	0	0	0	0	0	0	0	0	0	0	0	0	0	0	0	0	0
A312271	1	1	1	0	1	0	0	0	0	0	1	0	0	0	1	0	1	1	0	0	1	1	0	0	0	0	1	1	0	0	1	1	1	0	1	1	1	1	1	1	1	1	1	1	1	1	1	1	1
A689886	1	1	1	1	1	1	1	1	1	1	1	1	1	1	1	1	1	1	1	1	1	1	1	1	1	1	1	1	1	1	1	1	1	1	1	1	1	1	1	1	1	1	1	1	1	1	1	1	1
A10108217	0	0	0	0	0	0	0	0	0	0	0	0	0	0	0	0	0	0	0	0	0	0	0	0	0	0	0	0	0	0	0	0	0	0	0	0	0	0	0	0	0	0	0	0	0	0	0	0	0
A10104331	1	1	1	1	1	1	1	1	1	1	1	1	1	1	1	1	1	1	1	1	1	1	1	1	1	1	1	1	1	1	1	1	1	1	1	1	1	1	1	1	1	1	1	1	1	1	1	1	1
A10090108	0	1	0	0	0	0	0	0	0	0	0	0	0	0	0	0	0	0	0	0	0	0	0	0	0	0	0	0	0	0	0	0	0	0	0	0	0	0	0	0	0	0	0	0	0	0	0	0	0
A10091872	1	1	1	1	1	1	1	1	1	1	1	1	1	1	1	1	1	1	1	1	1	1	1	1	1	1	1	1	1	1	1	1	1	1	1	1	1	1	1	1	1	1	1	1	1	1	1	1	1
A10126312	0	0	0	0	0	0	0	0	0	0	0	0	0	0	0	0	0	0	0	0	0	0	0	0	0	0	0	0	0	0	0	0	0	0	0	0	0	0	0	0	0	0	0	0	0	0	0	0	0
A526995	0	0	0	0	0	0	0	0	0	0	0	0	0	0	0	0	0	0	0	0	0	0	0	0	0	0	0	0	0	0	0	0	0	0	0	0	0	0	0	0	0	0	0	0	0	0	0	0	0
A10142667	0	0	0	0	0	0	0	0	0	0	0	0	0	0	0	0	0	0	0	0	0	0	0	0	0	0	0	0	0	0	0	0	0	0	0	0	0	0	0	0	0	0	0	0	0	0	0	0	0
A10135272	0	0	0	0	0	0	0	0	0	0	0	0	0	0	0	0	0	0	0	0	0	0	0	0	0	0	0	0	0	0	0	0	0	0	0	0	0	0	0	0	0	0	0	0	0	0	0	0	0
A10127890	0	0	0	0	0	0	0	0	0	0	0	0	0	0	0	0	0	0	0	0	0	0	0	0	0	0	0	0	0	0	0	0	0	0	0	0	0	0	0	0	0	0	0	0	0	0	0	0	0
A10121923	0	0	0	0	0	0	0	0	0	0	0	0	0	0	0	0	0	0	0	0	0	0	0	0	0	0	0	0	0	0	0	0	0	0	0	0	0	0	0	0	0	0	0	0	0	0	0	0	0
A10135547	0	0	0	0	0	0	0	0	0	0	0	0	0	0	0	0	0	0	0	0	0	0	0	0	0	0	0	0	0	0	0	0	0	0	0	0	0	0	0	0	0	0	0	0	0	0	0	0	0
A411825	0	0	0	0	0	0	0	0	0	0	0	0	0	0	0	0	0	0	0	0	0	0	0	0	0	0	0	0	0	0	0	0	0	0	0	0	0	0	0	0	0	0	0	0	0	0	0	0	0
A10140112	1	1	1	1	1	1	1	1	1	1	1	1	1	1	1	1	1	1	1	1	1	1	1	1	1	1	1	1	1	1	1	1	1	1	1	1	1	1	1	1	1	1	1	1	1	1	1	1	1
A10136859	1	1	1	1	1	1	1	1	1	1	1	1	1	1	1	1	1	1	1	1	1	1	1	1	1	1	1	1	1	1	1	1	1	1	1	1	1	1	1	1	1	1	1	1	1	1	1	1	1
A279103	0	0	0	0	0	0	0	0	0	0	0	0	0	0	0	0	0	0	0	0	0	0	0	0	0	0	0	0	0	0	0	0	0	0	0	0	0	0	0	0	0	0	0	0	0	0	0	0	0
A10065559	0	0	0	0	0	0	0	0	0	0	0	0	0	0	0	0	0	0	0	0	0	0	0	0	0	0	0	0	0	0	0	0	0	0	0	0	0	0	0	0	0	0	0	0	0	0	0	0	0
[truncated: 38 more columns]

## Sheet: RS_mat
	Lasso+Stepglm[both]	SVM	glmBoost+SVM	Ridge	Lasso+SVM	glmBoost+Ridge	Enet[alpha=0.1]	glmBoost+Enet[alpha=0.1]	Enet[alpha=0.2]	Enet[alpha=0.3]	glmBoost+Enet[alpha=0.3]	glmBoost+Enet[alpha=0.2]	Enet[alpha=0.4]	glmBoost+Enet[alpha=0.4]	Lasso+glmBoost	Enet[alpha=0.5]	glmBoost	glmBoost+Enet[alpha=0.5]	Enet[alpha=0.6]	glmBoost+Enet[alpha=0.6]	glmBoost+Enet[alpha=0.7]	glmBoost+Enet[alpha=0.8]	Enet[alpha=0.8]	Enet[alpha=0.9]	Lasso	Enet[alpha=0.7]	glmBoost+Enet[alpha=0.9]	glmBoost+Lasso	Lasso+plsRglm	glmBoost+plsRglm	glmBoost+Stepglm[forward]	Lasso+Stepglm[forward]	Stepglm[forward]	plsRglm	Stepglm[both]+Ridge	Stepglm[backward]+Ridge	Stepglm[both]+plsRglm	Stepglm[backward]+plsRglm	Stepglm[both]+Enet[alpha=0.9]	Stepglm[backward]+Enet[alpha=0.9]	Stepglm[both]+Enet[alpha=0.1]	Stepglm[backward]+Enet[alpha=0.1]	Stepglm[both]+Enet[alpha=0.8]	Stepglm[backward]+Enet[alpha=0.8]	Stepglm[both]+Enet[alpha=0.2]	Stepglm[backward]+Enet[alpha=0.2]	Stepglm[both]+Lasso	Stepglm[backward]+Lasso	Stepglm[both]+Enet[alpha=0.6]
A647945	0.34197274885383	0	0	0.42743952632545	0	0.379212959173753	0.422788831782207	0.376200747500252	0.411196184822297	0.40153680138244	0.371412015960726	0.377610387188649	0.397198128097451	0.38421203966574	0.39160156785223	0.395649606498047	0.387727544792671	0.374059525580322	0.395184988536987	0.382101106415753	0.376139284012699	0.356118208434082	0.383345718898344	0.391152356449576	0.389364993063261	0.392333758343604	0.363389101387936	0.359336535640982	0.402562967304759	0.354546086497642	0.330311749138609	0.328309504641866	0.34674235317752	0.360204292799317	0.384144633930244	0.386438664650923	0.387030949231234	0.387030949231234	0.375860421770456	0.371091817509744	0.381791410151869	0.388900454412569	0.366832175837256	0.375663253071168	0.391678999847662	0.377204625849913	0.365180283849714	0.367146351152583	0.369855682813478
A649581	0.745771935294108	1	1	0.642755228057727	1	0.674769534086231	0.63649469256849	0.678536967303321	0.627011094815279	0.635515294868879	0.684295792086716	0.673696341697289	0.630643010799724	0.656222394495378	0.655601077498458	0.631237159347787	0.661039174182313	0.676073752700278	0.629634909902088	0.657831871899034	0.669239120302892	0.707982042452172	0.653975534160129	0.633878533601541	0.636820463227304	0.634566795605289	0.693097448638861	0.700311267992371	0.785243446780129	0.784790339466223	0.754276039725254	0.755398479998078	0.726261512236477	0.775965449419883	0.667372246364114	0.662656410853065	0.725238356478919	0.725238356478919	0.670214745264549	0.681374801617623	0.66986094112365	0.654801113921567	0.6920915014624	0.671873982737403	0.646011042479564	0.677412783594893	0.694124902560737	0.68958216791477	0.687423385503184
A616433	0.945162543145988	1	1	0.790414070821789	1	0.862596428539646	0.786037865309484	0.869002304515787	0.786163086534165	0.807587864343079	0.878210759303392	0.864529735023938	0.806712432296555	0.844963886323258	0.847173936222377	0.809857222301138	0.851933087606916	0.870591519426908	0.809441873957794	0.849268915096483	0.864137208687935	0.905397892305451	0.845135811644717	0.819600379567102	0.824620314343945	0.818052725805999	0.891369905991639	0.898806634359708	0.881748848627697	0.899722674352011	0.941985652693746	0.942844261514352	0.966028350395347	0.849338813143767	0.888573233887813	0.883993560254548	0.928681525001316	0.928681525001316	0.88786186061609	0.898288564046177	0.890429175335745	0.875432158239422	0.907811508873633	0.889739910897765	0.865355130363847	0.896923668722329	0.909106627214926	0.90527585054408	0.904350924960683
A625478	0.642320072723684	1	1	0.588167239472175	1	0.641720190465418	0.593791712521522	0.645163292516791	0.600538839223119	0.612562848091303	0.6500158154626	0.642285873183253	0.612807746776529	0.631191795085369	0.632814265571729	0.614166132350298	0.639883146923417	0.645071772525638	0.6138693125192	0.633250426500177	0.641101058389888	0.666163929905697	0.631179086707145	0.618595371521528	0.620957881042746	0.61792843004379	0.656722931092893	0.661351874457289	0.734811243703407	0.722760865210819	0.696210374595881	0.69584133356138	0.59184481084282	0.573739743377706	0.602245373436526	0.599613365369938	0.682004547340043	0.682004547340043	0.613885096878077	0.617976606024785	0.605250745843283	0.597282603376588	0.621419321748651	0.613749002769682	0.594680540014407	0.610394993958928	0.623115292284586	0.621486973406572	0.618406533804215
A191439	0.175560821188327	0	0	0.276243664338107	0	0.248856540309638	0.279458284248668	0.245388286813417	0.284113124918976	0.277063423850738	0.24031710133591	0.248331389300191	0.280280111324641	0.259905454523654	0.266699662079672	0.278712196428537	0.267331320095653	0.245358650840443	0.278929054326582	0.257785317230497	0.249464372972485	0.223262186700847	0.260448834983259	0.273758760408796	0.271197621632744	0.274564407676234	0.232981165014289	0.22812254628508	0.247730567987039	0.230365584955211	0.192783698289233	0.192987348234857	0.1638027300183	0.244941981585882	0.220103631283029	0.223153368144998	0.189776258396296	0.189776258396296	0.225552803007614	0.217868765216365	0.21966940962006	0.229673716320154	0.210163189177572	0.223849307437691	0.236997919873628	0.215807012877062	0.209661447225024	0.212738621813923	0.212213780218488
A644557	0.197287757904577	0	0	0.311378322903207	0	0.252023548263163	0.300491231148643	0.24866202181721	0.299971959031284	0.290396130719813	0.243598959735639	0.252098041759592	0.289939566644881	0.265134702649675	0.281116567495048	0.288103375398663	0.274017327490082	0.249495298408198	0.28792915452757	0.263391123970578	0.254382188908819	0.224956382284617	0.269718600306582	0.281930282939008	0.279202725242535	0.28343385533518	0.236024696261884	0.230546670722921	0.202002407852374	0.19068472923784	0.190585537274137	0.202480051136306	0.408023888797921	0.219157040769674	0.250034814685759	0.253428512489807	0.188121353294148	0.188121353294148	0.249103769954246	0.24127260716298	0.248400184807973	0.259298727459069	0.233727378709615	0.24783740496764	0.265895954597205	0.243194924770391	0.232512990863486	0.235657847620276	0.23674080317013
A222439	0.783107390910845	1	1	0.604771761345609	1	0.669038641973664	0.616367627314806	0.676731988400755	0.632995500805164	0.649146228828968	0.68731258009702	0.676656451705519	0.654382529659748	0.67101398512274	0.690238783645798	0.658770861137434	0.6937413901252	0.68668677294482	0.661123245445001	0.678004298575301	0.686836287801829	0.708399634769632	0.681852436422747	0.672203869601469	0.676066698498825	0.667511436244561	0.701996662507742	0.706296104628032	0.709138767683551	0.685550215041983	0.731450589891877	0.738559094783197	0.680941213241086	0.614296215803497	0.737326374596711	0.733857786725668	0.805142922176446	0.805142922176446	0.738889077647956	0.745658802115767	0.739067380286925	0.728081436079974	0.752208250341972	0.739960852762365	0.72165579611733	0.744088032699542	0.753098290647992	0.750420291277709	0.749739250558276
A613659	0.398902243971913	0	0	0.4829255071187	0	0.466695160582126	0.473881127590002	0.464075762885838	0.467699205392536	0.466093187926164	0.460070406796758	0.462561211812446	0.462252537214144	0.460105932325774	0.461668281061177	0.46021982614536	0.461156640352378	0.457882469078516	0.458306615180837	0.457274377205011	0.455829588330075	0.453427567709357	0.456373549513535	0.45405163559075	0.45300928317904	0.456920662736363	0.453328293788722	0.452451038451257	0.504150434516567	0.479572555645149	0.450312044481591	0.455731451422754	0.565387200934727	0.423829738219416	0.423214178004727	0.424412964232707	0.436016495805865	0.436016495805865	0.420817348211096	0.417802102238923	0.422304094752928	0.426101817903004	0.414964768957117	0.420500333071452	0.428003790139175	0.420055734949631	0.41415452295448	0.415421269886191	0.41655248739445
A233839	0.818806999009201	1	1	0.664608013724556	1	0.717752805660105	0.653159443151166	0.72511444014226	0.655445814666845	0.674284149635627	0.735881958209238	0.721659891091806	0.67476497008459	0.70546229727715	0.709709672775294	0.677921543662022	0.71933755593961	0.729589612943833	0.678308673333569	0.710675101016341	0.724591541163978	0.766752062112192	0.708398888014359	0.688191768712478	0.692701730184657	0.685714587178126	0.751897747263413	0.759982850890036	0.784464232556565	0.772063584683491	0.813664653719434	0.814187405788583	0.894687885173179	0.654186419587196	0.746079535336321	0.741196944758862	0.826336517089527	0.826336517089527	0.74984970413385	0.760522431852839	0.748829293006561	0.733273723150719	0.770622917097954	0.751415940066829	0.724334405385741	0.756491557159862	0.772476056935793	0.768241843060312	0.766256812942511
A635836	0.136544202909066	0	0	0.222917178740279	0	0.189811696671626	0.222477928212767	0.186000271481952	0.225738590070153	0.215281094493275	0.180691367475665	0.188795146867864	0.216809147050499	0.199944432146206	0.205765270495857	0.215575452628541	0.198692019479197	0.185375992637695	0.216253044890872	0.197261372670119	0.189039271719398	0.164801575755103	0.19631175775221	0.211212209345046	0.208547974301118	0.211638839282102	0.173590945008372	0.169205983887434	0.111174838407991	0.128663927696631	0.138533902626152	0.128648805282893	0.103694357468004	0.127957631567374	0.17950045095036	0.182737736352333	0.123775574881936	0.123775574881936	0.177370991099657	0.170899224950335	0.177727442999351	0.188050061151372	0.164751819128106	0.176380733888588	0.194037139355788	0.172879184862707	0.163811540736706	0.166336639212775	0.167202476323336
A669891	0.405878154912606	0	1	0.432836022642185	1	0.428751809070344	0.432116111805804	0.423943032326038	0.42151990271709	0.412932729869701	0.417739428829363	0.418533031413979	0.405341103927512	0.405917334291263	0.399640666544969	0.399280372153662	0.403994963719566	0.409026584873649	0.393148941204323	0.399308081902052	0.401087560057313	0.419059285169062	0.396437816117388	0.381797066061522	0.379892873529702	0.390341501739679	0.409372584813116	0.41238810526767	0.504778038980222	0.471074356016989	0.447792755633166	0.472917549230876	0.254285115559654	0.56878747948364	0.386630310834377	0.38614786968075	0.321957301215451	0.321957301215451	0.375389073710994	0.379441815461956	0.385269820490125	0.383296896235536	0.384127153613409	0.37694225524325	0.380133963198141	0.385229532203512	0.383759744307695	0.381930482215391	0.383903170691686
A669479	0.307771091132705	0	0	0.393188902884413	0	0.349488422704679	0.392396077379566	0.350056370232855	0.389304884393343	0.386357718277003	0.350416000583774	0.354587060697193	0.387684179658814	0.368119811095611	0.388540623806567	0.38863363142661	0.391065730752868	0.357989009867809	0.390494199362541	0.370605436190708	0.364742148690255	0.339634195762341	0.380270999519037	0.391198626817264	0.390462173858645	0.38913094609568	0.350532107726679	0.34603257101471	0.384503447898886	0.349293740804317	0.306033864364776	0.322084295983137	0.392443350387504	0.353781472301372	0.343778040222345	0.345757226813608	0.347096159935012	0.347096159935012	0.358901247002041	0.351536486958807	0.345289300556097	0.352175965202434	0.343521425538337	0.356557165100009	0.359306532219057	0.343838079757463	0.343885027562234	0.346980433890531	0.344355382611064
A664249	0.212089895498138	0	0	0.292256147413665	0	0.246815809270582	0.301913708185911	0.245648053556885	0.302909392911173	0.292501205257211	0.24351421566595	0.25127134695907	0.294768873362914	0.269668591817829	0.287508300585271	0.295702325968788	0.28682105965482	0.252962980434621	0.298593342709913	0.270949141799135	0.26127955131062	0.225569437710745	0.277832541325791	0.298268669987061	0.296438937443142	0.295257977572428	0.240043747228684	0.233616375503861	0.242177680490409	0.218153359829531	0.183108535959871	0.182375520326155	0.128490136652814	0.250755455702834	0.26387866967569	0.267088769846406	0.251272828667972	0.251272828667972	0.271383465592254	0.262455148514682	0.263637141899314	0.274237393006654	0.253407415861547	0.269310479764461	0.282264636295835	0.259565099692488	0.252834679762413	0.256468930896891	0.255753217802382
A350180	0.774810228875297	1	1	0.664939830048122	1	0.737712629146004	0.676854359659363	0.740988582551422	0.681730592615735	0.697534194973961	0.745703772990462	0.736168474908338	0.697579749495714	0.719039463180501	0.725648175576795	0.697612972784357	0.722760834919547	0.737742160966645	0.694962680312308	0.720511133324674	0.731123660018984	0.765154325979388	0.721652091817539	0.697611270642236	0.700349346430752	0.70001458489832	0.752127372271373	0.758195405033778	0.775083905185147	0.781113880377886	0.803439378563606	0.824022727234691	0.796459891420022	0.765150416484661	0.725233326831779	0.721655836277957	0.771437585838816	0.771437585838816	0.722306212950047	0.730271605223351	0.726212503689269	0.714668965821191	0.738187911543652	0.723849435240468	0.706911508964686	0.730955500292111	0.738904886081525	0.735717751962302	0.735759895263809
A440362	0.98213458254017	1	1	0.885681656752611	1	0.931722874872883	0.876543151043321	0.935914885161443	0.870298232196744	0.884949695001339	0.941910028406737	0.931968563969693	0.881075075911355	0.914812979606405	0.913590419893024	0.88275796035417	0.918177716639638	0.93541079636594	0.881084299097039	0.917402493883915	0.929546349036547	0.960167	0.913624025752474	0.888333899529208	0.892633092432685	0.88859125578184	0.950262842416127	0.955464647406825	0.950810164540344	0.957642466381419	0.981513955188477	0.982796351457911	0.976976593528928	0.953797228917717	0.947968112518455	0.944710451530175	0.969449694591509	0.969449694591509	0.945865720094911	0.95353663721853	0.949046981407211	0.938095629494159	0.960209035045718	0.947401441601981	0.929934219027129	0.953396257666462	0.960962921105971	0.958361133365267	0.958019178206521
A371129	0.723589233933815	1	1	0.581120265640181	1	0.626932078013246	0.588511071524825	0.635637850427628	0.604653906197036	0.622255602882392	0.647370254095893	0.638462962458962	0.630484883410515	0.640870306237027	0.668412594435792	0.636907349468811	0.668382214380582	0.65152265363112	0.641683513514636	0.649993607531415	0.655936503042171	0.663609046692137	0.65674641052159	0.655691120403235	0.65959943025556	0.648056435300484	0.663537448140151	0.665403318940312	0.635164821359889	0.642807845201157	0.66773034363083	0.671232691614834	0.756560836190891	0.597803580287092	0.690489577465159	0.687741900386209	0.762456911706785	0.762456911706785	0.702179023668817	0.70546073242075	0.693434238509171	0.685165346554309	0.70809612087812	0.701887957535167	0.682344093990525	0.698380480359627	0.709495284039468	0.708267584809751	0.705572553235338
A662189	0.545163717064981	1	1	0.730654353749642	1	0.717189869949456	0.695548257836854	0.708652194516582	0.6693400725547	0.66644401798594	0.695484097800809	0.698280536376544	0.6562644285199	0.674332695586649	0.646879074841485	0.649992466352221	0.650039568380401	0.679342065921715	0.642986647342485	0.662922896963598	0.664986890761607	0.684876286564384	0.648215599118248	0.63129669571218	0.629236276282147	0.640899350587239	0.67230391918004	0.674169810318199	0.918014262500729	0.930199542225408	0.711419260362846	0.70082921254137	0.747453472756367	0.974585080632854	0.513516425893792	0.511658671197289	0.517847704211571	0.517847704211571	0.520191355061756	0.523708857200281	0.515419645605047	0.509700205309052	0.526869185023943	0.52030692887755	0.50753570446246	0.51903516362701	0.528070697866804	0.526620744750236	0.524630708981215
A676501	0.716052902552732	1	1	0.701605365777912	1	0.708712968556176	0.689731663996729	0.71220758233558	0.68099668584597	0.689862399844644	0.716515136224076	0.710285778029963	0.688186679176865	0.702397452415627	0.715188421557388	0.690426139005002	0.711314257889702	0.713461481150871	0.690849282236577	0.705353571722413	0.711338051721174	0.726518666588896	0.707069484511328	0.696725306536049	0.699115517150878	0.695258896500844	0.721186220933265	0.72372427929479	0.769885656240012	0.782124955054809	0.742281594500582	0.749956620036791	0.769233130513095	0.83022956472788	0.686167103554772	0.683636871882901	0.736440140479006	0.736440140479006	0.69548195246788	0.698615519523566	0.688616428226162	0.680980282322278	0.701222509767027	0.695329544186968	0.678073628933315	0.692956036403439	0.70238128684165	0.701203371119381	0.699050474529329
A687478	0.0743276928771688	0	0	0.120577686043199	0	0.100219199143013	0.136077296885966	0.0974310165956651	0.150754826477968	0.139152268857481	0.0933601479629824	0.101285880063582	0.143176926858967	0.115997672569471	0.126525565788857	0.141810445106161	0.124088439162756	0.099765453542424	0.142789951397631	0.114786320198326	0.105362699771028	0.0775442823325195	0.119899874858789	0.137641941680301	0.134704277366438	0.137583533555511	0.0876045372770624	0.0827194418297746	0.0793155439167825	0.0600229858323081	0.0514580886600141	0.0530467915301303	0.0257124260841429	0.0604467070589048	0.121493718552088	0.125062678373809	0.0817182645834721	0.0817182645834721	0.118765977427787	0.111327226231605	0.119551429717358	0.130995190581209	0.104490850118494	0.117681312005399	0.137831462158418	0.114140028154296	0.10325299314478	0.106078752097672	0.107431497380089
A673209	0.998897911667018	1	1	0.957654266544631	1	0.985424178047528	0.955478546028189	0.987063321876394	0.95324171176304	0.963022978322395	0.989267718897861	0.985667029815877	0.961393129155547	0.97867603145183	0.978016892419067	0.962402503581646	0.980539797544821	0.987113850868165	0.961415720404831	0.979969557252891	0.985028505583313	0.994642207050643	0.978675369679629	0.965681627154892	0.968111310090517	0.965806129211538	0.992051060320434	0.993493363200398	0.991066406019768	0.993382046303065	0.998621787806157	0.998875317938152	0.998506586888673	0.992673319707889	0.992239575427705	0.991328521187249	0.996723773910103	0.996723773910103	0.99171703372159	0.993750148193166	0.992540652005882	0.989340864065617	0.995293765509838	0.99214053741478	0.9866181078534	0.993673888767877	0.995462508457745	0.994893324561427	0.9947993909369
A476985	0.135811061568246	0	0	0.211216836035404	0	0.195996368555373	0.221782141670514	0.192195036737127	0.22803069489256	0.220883697426932	0.186619724234389	0.195763979905982	0.226240923771259	0.209665622244349	0.215697804485266	0.226448137634306	0.212532699653904	0.192675689086687	0.228928905473385	0.207437720257888	0.197681425025871	0.16742090423799	0.204751111996155	0.226304180380041	0.223651910709318	0.224341738672457	0.178552428180213	0.17300257976352	0.122464846891163	0.152648256073958	0.134239231143159	0.116758104288351	0.0924539925822811	0.180653930151938	0.185847994678121	0.189356627586207	0.139853468324169	0.139853468324169	0.186973262247852	0.178897111866536	0.18452453245102	0.195886321948152	0.171105892826871	0.185510864297391	0.203280170381276	0.179517621385594	0.170127778489724	0.173305850697275	0.173843151686084
A285869	0.288357017158646	0	0	0.485150944147318	0	0.472481670900557	0.482721523468269	0.466428197181012	0.471587692892665	0.467355296985341	0.45761001415633	0.462627368230872	0.461438795563923	0.455779444410207	0.447629937577959	0.456085265344418	0.44500747556404	0.45200740441395	0.450802467602319	0.449124129132929	0.446747309277646	0.44577268215433	0.448774898267426	0.439614611588942	0.437204263629979	0.447523528814518	0.443792607150867	0.442823808581995	0.559341815540245	0.530694734646638	0.446055435192756	0.468324659029899	0.329883273549796	0.499949085242534	0.328072440321356	0.33046120355526	0.330934755599816	0.330934755599816	0.334690131583325	0.327904465503805	0.327993562940335	0.335889145495619	0.320884234977891	0.333023462061289	0.341934693408714	0.325035175206463	0.320578714105424	0.323386442994241	0.322526611211796
A563753	0.105441152633644	0	0	0.165529876762886	0	0.128109610130997	0.177703362406942	0.126164789307325	0.188007869868509	0.176900627080686	0.1230969175165	0.131411602243274	0.181212940153502	0.149945382719246	0.166986157954141	0.180871275273367	0.164725235061454	0.131855338734631	0.182967224360143	0.150260538582386	0.139693131337486	0.105630236031882	0.158487466811834	0.179665991939627	0.176934264369051	0.178075435646131	0.118575163952379	0.112610202668763	0.112968060571283	0.0861636877178612	0.0719248996011458	0.0755248142417949	0.0537530596644536	0.100448867504549	0.158311430783467	0.162050745328498	0.120173561002522	0.120173561002522	0.160407041819369	0.151455743586826	0.157033574928576	0.169218805550686	0.142891852074034	0.158717784588296	0.177425896982538	0.151762956335459	0.14185336950844	0.145331946966162	0.145824980354837
A725318	0.470849981673145	0	0	0.404775765215022	0	0.411626824417483	0.410834678916398	0.411155584863151	0.40542335537361	0.404208837093263	0.411220678688212	0.408699010623917	0.400658224456775	0.401359256559468	0.406441165088053	0.397410742765805	0.410295231836844	0.406790003223957	0.393857815651472	0.399383798352107	0.402691770278934	0.420692786604699	0.39994678077852	0.388332082849415	0.387851839997159	0.393042547027667	0.412743184511209	0.416357177119273	0.426889048942894	0.381647254895402	0.44844896553886	0.470696906945929	0.232853521581385	0.394721447944324	0.436973209516524	0.435662783237516	0.380583486715726	0.380583486715726	0.425898841188646	0.431941047817454	0.436003886983218	0.431419991941403	0.438586707205849	0.427778184600067	0.426706767237888	0.437238485771073	0.438555389287662	0.435893325823633	0.437562412068038
A419723	0.672642677942951	1	1	0.780752607892238	1	0.809566870869004	0.758689718491209	0.802773381101558	0.744872692432802	0.750016697117047	0.791931044381241	0.793048458278292	0.743201982919798	0.769087212203202	0.739255449178683	0.738634480245683	0.741959985778656	0.776446325443894	0.733052552663893	0.759001443732083	0.762466518906709	0.784377789205696	0.740680863889703	0.725173740102453	0.72403829790489	0.732479224868164	0.771627359933158	0.773895035106602	0.954425215936801	0.964110378649947	0.810971556532434	0.785798286146692	0.863102753676829	0.971054404694808	0.637589267121469	0.634976890227186	0.693550143807692	0.693550143807692	0.635308330876442	0.640889128683357	0.638359144691236	0.629964933752587	0.646547162728912	0.63644510931716	0.624466211347103	0.641788831930132	0.646911224416987	0.644657634111978	0.644976126712311
A717827	0.453096183246091	1	0	0.483434710033379	0	0.408822212119978	0.46457009062641	0.413997758093198	0.448089259047141	0.44935047244327	0.421141178456424	0.41943056490183	0.447470511069985	0.432077059513685	0.46404137568646	0.450341723480941	0.467069994491325	0.429795342156411	0.453119046210562	0.439020679180602	0.437798032373453	0.423778771932285	0.454129659891136	0.458897518272981	0.460155349540482	0.454845698535447	0.431892238658727	0.429908299637571	0.445517491288943	0.395409058512172	0.402085394101431	0.434769049817721	0.56862799661503	0.408437775223145	0.454029297598512	0.4538654002519	0.472878221557678	0.472878221557678	0.472368828355035	0.469694498553859	0.456986222442827	0.457109301274812	0.466082305549711	0.470583774839382	0.460668718526423	0.459149442104552	0.467486033854143	0.468681250151576	0.46470428977122
A715811	0.0683543931092366	0	0	0.192704622263026	0	0.111298437517399	0.18397615773103	0.10805873767036	0.174447727656687	0.157273827913232	0.103439355787015	0.111587629663485	0.154279008841611	0.125289491059621	0.135316882680031	0.151674350678066	0.131033232391667	0.10929792559514	0.151253754114216	0.123452109131288	0.114261078211798	0.0874533258384167	0.130009511125535	0.143841811696126	0.140684186716735	0.145708212559615	0.0971027706287006	0.0923661815402966	0.0980307174459575	0.0701343503269581	0.0615884806894627	0.0684282435602881	0.134371768671478	0.104336305454315	0.109251232688964	0.112478160346446	0.067989470684636	0.067989470684636	0.109726556474399	0.102691037643668	0.107934046317745	0.118421613478322	0.0960794718964602	0.10845953619063	0.125282657494482	0.103401008727253	0.0952641994856269	0.0979282586293969	0.0983972557310794
A511049	0.919130765197744	1	1	0.927853491293882	1	0.949533087015564	0.907184673685125	0.948605842062303	0.898087655573744	0.90602541351769	0.947183564425822	0.943550468302132	0.901544823059252	0.926938074152406	0.910659370935165	0.899442998623254	0.913808999448165	0.938665990772699	0.895329750691847	0.923444548495745	0.930390918654482	0.953669134237309	0.913830680705825	0.893292963301917	0.894493892359498	0.898021251768055	0.944180770039648	0.947794896391761	0.992015044644386	0.994458041946563	0.973351883738932	0.970368987872357	0.981430545538956	0.997173697450539	0.856987924698249	0.852184565646695	0.904789957686145	0.904789957686145	0.859860294454939	0.870012746435515	0.859522537845353	0.844078447004334	0.879338696522368	0.861428628091568	0.834706128748446	0.866724697987599	0.880917903176383	0.877088871335084	0.87548057949168
A284016	0.707283553099363	1	1	0.673650113544568	1	0.681180065254379	0.645062276472114	0.680931767614309	0.61967085536464	0.627953686876248	0.681386403799852	0.671605699392084	0.614869465853379	0.642947196793187	0.63590405512117	0.610522835433517	0.637620708125866	0.665817087250733	0.603372754603988	0.638771117965075	0.651969248728554	0.704929927872384	0.633272291992785	0.597431060979549	0.598757323979169	0.606336058516472	0.682605885624683	0.692022618934704	0.679639469512681	0.691234383183931	0.768640616829728	0.79488305441376	0.891771037159509	0.601641425798238	0.647388290289849	0.643667147114592	0.635342795679571	0.635342795679571	0.628881254740627	0.640537553943831	0.646233025556237	0.633660654901311	0.652967235493986	0.632275638186298	0.622544532662928	0.649897604557697	0.652721481335973	0.647889920717668	0.651153514977758
A689563	0.660202285058944	1	1	0.67133465180087	1	0.677074943405323	0.652390103311761	0.680201959222649	0.641927478770863	0.653596938312103	0.684368528263488	0.677431055940028	0.65106435625873	0.667173612824607	0.676396899845775	0.652814250937369	0.677008562706613	0.679900185165643	0.652642839022754	0.669465731862162	0.676512160211258	0.697229049960082	0.670576683337029	0.657517489462282	0.659856393765048	0.656942905076287	0.689531932609729	0.69317437069038	0.73090830573027	0.76253987810993	0.72041543789612	0.733371632586264	0.632209362878995	0.742290888111916	0.626671228884688	0.624106687368996	0.676621103464464	0.676621103464464	0.640842930267951	0.643756213444132	0.629954381925005	0.622314967632923	0.6459070219544	0.640301199501058	0.620358399206863	0.635057168908811	0.647581009270027	0.64648531811855	0.643104283946745
A726666	0.316694821817392	0	0	0.255140429943751	0	0.317377145084944	0.281787601814276	0.318036299478028	0.298043557908321	0.300257070548078	0.319143569762061	0.321341327177972	0.312237183956955	0.330550887813849	0.332187248277563	0.319849911728463	0.33092914892229	0.324384050593821	0.329023638316762	0.332194781144757	0.328863252330465	0.315763422732494	0.311648699267687	0.341663949131413	0.342490251891353	0.32969591595064	0.321749782999883	0.319751707426467	0.118186371166672	0.280075462610826	0.29961222965816	0.208754054014453	0.107324792714448	0.268357836290023	0.329269042400399	0.33044294502439	0.296492614973935	0.296492614973935	0.337035467693444	0.333902632764779	0.329973618218431	0.333968768694328	0.330382290813457	0.335904889990193	0.337833371558707	0.329278653033754	0.330922229721062	0.332187065009803	0.33030534259866
A714322	0.273448855322248	0	0	0.27713035592932	0	0.299682574384939	0.302914373587841	0.299618373372322	0.319188010231947	0.317018804214761	0.300115917189522	0.301858116273497	0.319530085676811	0.307992373758625	0.328260272238838	0.318933906096771	0.315011460199301	0.303602116741022	0.318586272930875	0.308572016744818	0.306401085240376	0.299547572786142	0.315071263602259	0.31568491717882	0.314843375224994	0.317100846439498	0.30280790453599	0.302055231710126	0.169354628119566	0.218194672568283	0.292714189032967	0.315947874633504	0.206006535153967	0.285082633681264	0.284040270866384	0.285377121185489	0.19327391268447	0.19327391268447	0.291267160977397	0.288311226408228	0.284448065459493	0.288923334435118	0.284957634642024	0.290120141197381	0.292828487569087	0.28353658946748	0.285671113134167	0.286826259582028	0.284673194381599
A544644	0.835549528094799	1	1	0.571799509160869	1	0.617678700585451	0.578839254076998	0.630724279454172	0.579165096858827	0.599460565216055	0.649478374996378	0.633207183257067	0.60440286567615	0.630722573042496	0.659005565591803	0.613262269754754	0.659222623635639	0.652283108529797	0.619718111044452	0.642998726963163	0.655564726614576	0.685335491909191	0.64509884637307	0.639793769558239	0.645858502167796	0.629145799122089	0.677701755661179	0.684336459924599	0.525789056417257	0.565124612422846	0.718290787836314	0.704177502156649	0.777988160381212	0.517153552809659	0.768056964326355	0.763444252389791	0.828186912482834	0.828186912482834	0.766765952580458	0.777512378109073	0.769756281696021	0.754851738524995	0.787871045051533	0.768656993202486	0.745153502401299	0.776376226282969	0.789280573685536	0.785029037216224	0.784104650549781
A708844	0.986207832538752	1	1	0.944238541669703	1	0.973752836031942	0.940151970380051	0.974647375841468	0.93699491135557	0.94595478576481	0.975925415377539	0.972232700311883	0.943764804104642	0.962792800233682	0.957608228792054	0.944042082443632	0.959253327287191	0.97200085235095	0.942558260621401	0.96275588587207	0.968257160482454	0.982351933396604	0.958725340755247	0.945204880357789	0.947157008918655	0.946161678635382	0.977534943724642	0.979787307161859	0.992286936927599	0.994433123151995	0.991821617155436	0.991246540343267	0.994336255017582	0.992157726272462	0.963170589729602	0.960907738003813	0.984772691383327	0.984772691383327	0.961624950644455	0.966742846654225	0.963874787787836	0.956265599180683	0.971231992311909	0.962651102644279	0.950549045022154	0.966812100470323	0.971695254461892	0.969951671645051	0.969809942197325
A382002	0.687745620871394	1	1	0.78594473241654	1	0.776683487287923	0.752951610232923	0.773685135214885	0.726995024203811	0.727974271519412	0.769145852434092	0.764970677354084	0.715603763917433	0.740863249210218	0.72280277730444	0.712041045951893	0.727776030867653	0.755185253060972	0.706506180712803	0.734974309577251	0.742837873008868	0.775960182919923	0.725472803626781	0.701483353578913	0.701984892869588	0.708313313199047	0.760622932352147	0.765691092835652	0.913423231543104	0.924399230818538	0.814605209973951	0.818255965202569	0.837057427466968	0.94322380478542	0.63547941039143	0.632019852399547	0.689006625238302	0.689006625238302	0.641120487398473	0.647981345601935	0.637882935390759	0.627009713999534	0.654465115964615	0.641882101339333	0.621475870973032	0.643614441091964	0.655923856474607	0.6531508325855	0.651246103154382
A693195	0.19969215127408	0	0	0.237949446615703	0	0.195651276490329	0.248959914163653	0.196545225401778	0.255978448630171	0.248225857896618	0.197797848919056	0.202879717718673	0.25184887241467	0.22184816922932	0.247972769561671	0.252531771112191	0.246284134430372	0.208240527161044	0.25475755907744	0.225324871250596	0.217612348313352	0.187349796702669	0.239457109254578	0.254368493558671	0.253088435328165	0.252123267153089	0.200496258709452	0.195483379916685	0.178929834930222	0.144590885409405	0.151947764231405	0.172111322649543	0.125521957185692	0.162955088031613	0.235835913579175	0.23837551401647	0.203213529207248	0.203213529207248	0.246912618849019	0.239685520221084	0.236408550960109	0.244926612971683	0.232071637859699	0.244820144848005	0.252270221851445	0.23392696704322	0.232286050136498	0.235212504830323	0.233122431099198
A696291	0.401388711393864	0	0	0.465463012943877	0	0.412443882019609	0.458997011637908	0.412799092493886	0.444920306617859	0.44001151408036	0.412771272618193	0.415704896161495	0.436565085584132	0.424347763498307	0.440987281198411	0.437096227273226	0.438995789529109	0.417652565997968	0.438174693981454	0.425909697106034	0.421968606784612	0.404288039437145	0.431740767231856	0.438713372139575	0.438278727591212	0.43741946550115	0.411910455499019	0.408600517879387	0.44606500121912	0.399339743837163	0.379659887180935	0.386368394570531	0.475707163477549	0.406367153829225	0.428166346299108	0.429447926212017	0.445420809625929	0.445420809625929	0.431146697526415	0.427003055349217	0.428028777458731	0.432293937416142	0.422752771597299	0.430233415026183	0.435464153923383	0.426182310772866	0.422322802071559	0.424084702642559	0.424048279628382
A316823	0.405883351571543	0	0	0.453670724189221	0	0.444071971838761	0.447676715393676	0.440238200663897	0.441996364742407	0.439336057417856	0.434840970032343	0.437825794420689	0.435640893629336	0.433423606384829	0.432049884024628	0.432445254604358	0.426773656797999	0.431311130152159	0.429409523428404	0.429287263934401	0.428004077912607	0.428022498657741	0.427795823159343	0.422990206770232	0.421605156373045	0.427425620631659	0.42662190669832	0.426154513979765	0.459227168103935	0.440914518575367	0.428448978687874	0.437180162287762	0.437770378531427	0.401175513746386	0.425606278653378	0.42668120074297	0.44055173525929	0.44055173525929	0.410033395125565	0.409483276213558	0.422532129256903	0.425415470962432	0.409757649314007	0.411015695914326	0.424125055658935	0.419059655359583	0.408081251375345	0.408268186906205	0.41205767596503
A629174	0.796146280178599	1	1	0.709172774756218	1	0.708499784197933	0.689569860276988	0.715799949772461	0.677537766863784	0.686494236864129	0.725864847885742	0.71494757279317	0.683948487698823	0.70722346288023	0.722792594559644	0.6893191706456	0.723239655886776	0.724138014780768	0.692388556824848	0.713831997844455	0.723362118000158	0.747192668978077	0.714371446688331	0.704986290876983	0.709176370640529	0.699449193638981	0.739810343828843	0.744418926734807	0.704746939724852	0.741707676044888	0.772238481684472	0.770264867252719	0.791932806068497	0.753347828392803	0.750052991489656	0.746508757320203	0.823245581648334	0.823245581648334	0.754305857888654	0.760723528256741	0.752148544802511	0.740992014975094	0.766767066710544	0.755074235771042	0.734874803675661	0.757511903064611	0.767903166900256	0.765388749237152	0.764041458779377
A718420	0.800535533668787	1	1	0.636343532548171	1	0.632067019475034	0.619364563176526	0.642198455318023	0.59943564012921	0.611775379264364	0.657354696086388	0.640956194990848	0.607024720522156	0.629259744843472	0.648339717340053	0.610587990674929	0.652935534659882	0.654302953277278	0.611257424692661	0.637631941576369	0.65228874291017	0.695069664719913	0.643812335258148	0.621996219938956	0.626973721434387	0.619121949409733	0.681055550022273	0.689841099545173	0.648374385565513	0.625485531562594	0.744654890356178	0.766208758372131	0.889919631163757	0.647117606530824	0.719629269686699	0.714468789814891	0.779929563228721	0.779929563228721	0.720193680560235	0.732502316463222	0.721908460254676	0.705286781174717	0.744331097239084	0.7222098107922	0.694960344242492	0.729770407150203	0.746248881016127	0.741318468371778	0.73962351712169
A713465	0.546954570985176	0	1	0.424670246886455	1	0.442492479047633	0.433998251464252	0.446789502289406	0.436628491409553	0.440160220521651	0.453348978475255	0.448137531337756	0.441987917766827	0.448558392115132	0.462856701293327	0.444329693448738	0.463798728708552	0.454902710725975	0.446235788924307	0.452441060822496	0.456348750882277	0.467206448098087	0.452397745932624	0.451737589409107	0.453427934685871	0.448570300198047	0.464321743971837	0.467015259085126	0.404578194848135	0.398424361313605	0.481849121619648	0.471538090021933	0.54575808676083	0.405393615076506	0.509522347060639	0.507699213199566	0.517344859349168	0.517344859349168	0.507833141911887	0.513139463221212	0.510078550114421	0.50419941594919	0.518482652654557	0.508839896717023	0.500301575814236	0.512869433986749	0.519278276627534	0.517013205623361	0.51650866659646
A258936	0.651227255092867	1	1	0.537952766150644	1	0.596181094173173	0.556071809020792	0.602135460406587	0.563732033131897	0.57683373631602	0.611094770161038	0.600397221864656	0.579146767978796	0.590559646017295	0.608412178484492	0.580112402856883	0.609420354236426	0.607699234887329	0.5787768760914	0.595222375059003	0.605182666123019	0.635911988325947	0.603226068577002	0.582824401525068	0.585710047067372	0.583619654815942	0.62525346605274	0.631445058999497	0.619099003595336	0.614072355845151	0.67337861735319	0.710640805041206	0.672862277258607	0.646095286997313	0.593558394607544	0.5901546416456	0.613591847296179	0.613591847296179	0.605430934675236	0.611903202594691	0.596877700193901	0.586401580627457	0.61765869482852	0.605628683879732	0.582223791356069	0.603380480617525	0.619897061272106	0.617253466735096	0.613537595584129
A702335	0.425780361795044	0	0	0.468998775675465	0	0.504616713791721	0.482358172121188	0.503880686390475	0.493222707060029	0.497016535480108	0.50217236028473	0.50399202192156	0.501507306306749	0.505122302229914	0.508932150794885	0.502839742673556	0.506739032472392	0.502628023491977	0.504303375411403	0.504738489708267	0.503065485083348	0.495409183388266	0.500678092932381	0.506383506682875	0.506389381090805	0.504516074093569	0.498247065149824	0.49644969813424	0.52598548709714	0.546910959692497	0.483746284931415	0.460581498079369	0.254061001017668	0.501673641618891	0.450789715679126	0.451880629493538	0.490505459631577	0.490505459631577	0.459583133293311	0.454867487367717	0.451607880805205	0.455478295042464	0.449723168464731	0.45813422689962	0.459464195588637	0.450614732931812	0.449796717775752	0.45183095998398	0.450462687354459
A699695	0.202810799673551	0	0	0.317267311549546	0	0.259492435402979	0.311211823622325	0.253553633894928	0.300132927976346	0.285343556541267	0.244865639471247	0.254925645408299	0.281505551733796	0.263625577360235	0.262974539873392	0.278504344156703	0.263349344630346	0.247511755185825	0.277666938064963	0.258631173264958	0.249324812781797	0.222906148974334	0.255909751114544	0.269876406447299	0.266525945534553	0.27210015804331	0.23167915072281	0.226442170035325	0.265727895478925	0.224600011666526	0.192776722637492	0.181764619264663	0.178641305109319	0.231873322808768	0.258846892718729	0.262420735820254	0.228227540965254	0.228227540965254	0.246353137971084	0.239926650806625	0.255409568228228	0.266433187986511	0.234335645587488	0.24621517534214	0.270939370259783	0.248721240838111	0.232108226268609	0.234661155401696	0.238434053816241
A701282	0.556631240740404	1	1	0.481109603935751	1	0.476730923357594	0.484481272526164	0.482529223227357	0.480977438193369	0.487493618261275	0.490912092131024	0.48512148605654	0.488522513822264	0.48862725408452	0.512074343385247	0.491655971412383	0.51708880718172	0.494697950600045	0.493985352890954	0.494837082267461	0.498448895772295	0.503816801208214	0.503071541948074	0.501154140968367	0.503351747962615	0.497295405367565	0.503870223746872	0.505494979339369	0.487529283634971	0.46942132541189	0.508060153962114	0.527342998890259	0.455833018782084	0.437551789030844	0.529129949521588	0.5273639722879	0.563392288164843	0.563392288164843	0.539262444675708	0.54175339437111	0.531524698393611	0.526235929277211	0.543709036698356	0.538956960257461	0.524984315086875	0.535281910822204	0.54505198263974	0.544061678774188	0.541459103978489
A724526	0.891357285909263	1	1	0.746913352007816	1	0.807048261969324	0.745235679091381	0.813158132892716	0.746527660314779	0.760973453075068	0.821975911531155	0.808737202149693	0.758546148817723	0.790158510092565	0.794860918469448	0.760750236641229	0.798032424808057	0.814405476171745	0.759708237244378	0.794193401216961	0.808147803791427	0.849109313949648	0.792874428612622	0.767779087745413	0.772180424154423	0.76727689436055	0.834625214323025	0.842132117504569	0.841031112044693	0.840669294723682	0.890481818323556	0.897816594099403	0.812090910839539	0.797007164600253	0.831677593302758	0.827209019930012	0.889070041929329	0.889070041929329	0.829170847269332	0.83945205056801	0.833181682572982	0.818629641623471	0.84928230021353	0.831124070374001	0.808813858111225	0.839340462000319	0.850381618644085	0.846418580152506	0.846018907333533
A530172	0.795871732759412	1	1	0.647357707459474	1	0.727722723628929	0.644641392455978	0.733676181466763	0.652239237814624	0.669312847887757	0.742389091145433	0.729815568946581	0.67321196299643	0.713424497147382	0.712260796352944	0.678429179196494	0.716657542487846	0.735656424719896	0.681092300333938	0.717428935766859	0.730214408828962	0.769277947432958	0.706579155119516	0.69373361824841	0.698237076878016	0.688619035023959	0.755241696069556	0.76258336682291	0.692105640838312	0.777011464086672	0.812696419244848	0.786776412839013	0.683973500637347	0.695727045843264	0.731942188583453	0.727611453608199	0.811597594679895	0.811597594679895	0.735133813214352	0.744367777115764	0.734262132770458	0.72047929726613	0.753153976956331	0.736453742473061	0.71249540898344	0.740945644553299	0.754746619025094	0.751066961517366	0.749372937369131
A715894	0.982688171459129	1	1	0.897797747895007	1	0.939648352582956	0.892116493728464	0.943775716104997	0.889214401949923	0.903797726467354	0.949465332393506	0.940924737225204	0.901466021535481	0.927927768602005	0.929623049808355	0.903722070175946	0.933266221085269	0.944819540844178	0.903115826077645	0.931041272662728	0.940827330107636	0.964672267748037	0.929871863512945	0.910623659578563	0.91437620228892	0.909789035172589	0.957075368985417	0.961149795356578	0.958413801779614	0.963118406059373	0.981925206984729	0.984154351955625	0.993522002579668	0.937289548036454	0.955273644439867	0.952624146271841	0.980323457350967	0.980323457350967	0.954679895441886	0.960387771877853	0.956293787078093	0.947480846724257	0.965396554333482	0.955741989903968	0.941210024479417	0.959858738035122	0.966004935270125	0.964040546476676	0.963669529516329
A709092	0.349840329011803	1	0	0.279457884371764	1	0.402453439116836	0.302583027184386	0.399654276917464	0.343060138848624	0.347167286025615	0.396086898972519	0.397721931107064	0.358898170708937	0.393768454956552	0.375922881923233	0.364754432896424	0.375967240777083	0.393029935823664	0.371659753696242	0.390410978610474	0.390081877485894	0.394325432889067	0.358580133489831	0.380847394247247	0.38128813983684	0.372117146511443	0.391545153395786	0.392216301690011	0.160510421351035	0.393177314276342	0.401826051026546	0.284225304593988	0.61419396891283	0.235232724170796	0.361449177079604	0.362423723406464	0.347306427016813	0.347306427016813	0.357773880928063	0.35653854552044	0.360438944877168	0.363379262937239	0.355513275467438	0.357808789451476	0.36444928761421	0.358728146552868	0.355077068856047	0.355537608266733	0.356344518946253
A758595	0.502155096390209	0	0	0.433582463316732	0	0.423731538338231	0.411977311132689	0.424566013574851	0.406753115992774	0.409694322611715	0.426532040769024	0.422873268825532	0.412934504071561	0.416785583178126	0.427951530140427	0.411537949363974	0.42643461615657	0.423358615355304	0.409530036760966	0.416481629247532	0.42048251743763	0.438108621490469	0.417504598333805	0.407285281140665	0.407546129723147	0.409945481029966	0.430986198240299	0.434626553267711	0.3386374564371	0.346934465740935	0.463557837462685	0.485020990718054	0.22586164723914	0.710446648173568	0.473215072099458	0.471885945077373	0.419205631895264	0.419205631895264	0.458412680752532	0.46443267152018	0.471537709200278	0.466771673380281	0.471236562837273	0.460520321129902	0.461162484624534	0.472170174586602	0.470732801969169	0.468112745816746	0.470810672417615
A758961	0.0163631437018506	0	0	0.0877623657014345	0	0.0468568523169735	0.0896848650953043	0.043454469095334	0.0878853820832644	0.0738948754231486	0.0388606879788809	0.045047272030062	0.0727803804400364	0.0530110814781397	0.0544746444228697	0.0700210471268769	0.0523867171946748	0.0414862067334526	0.0692342793782982	0.0502003879948937	0.0436100863100455	0.0278573908174844	0.0516640539745611	0.0621777306958238	0.0594029633807105	0.0642515456524373	0.0327913010154552	0.0300420931135492	0.0371287116694688	0.024222787281702	0.0157292837163461	0.0161389270014481	0.0109998714264187	0.038384828827003	0.0399175323296329	0.0421212696655903	0.0173099686005428	0.0173099686005428	0.0371235468177529	0.0331057356047492	0.0385703057607344	0.0456709763975493	0.0296569233256604	0.0366169068446056	0.0499227682971492	0.0352907693657368	0.0289452886967113	0.0303490584681911	0.0312799329954842
A88664	0.53878301245649	1	1	0.63670240334485	1	0.694208224348964	0.646258786395228	0.69262246561697	0.654584860581039	0.660651969077981	0.689682554938732	0.687508749748225	0.659886597655888	0.67379478066318	0.665770050769127	0.658299478790206	0.670067221607558	0.681708149358352	0.655371664414575	0.670817610222731	0.674885190215908	0.690919209310073	0.666916752798702	0.653290387687405	0.653706357402859	0.65687489268161	0.683130645636933	0.685247043608971	0.826338902977695	0.821123271159706	0.709760395141309	0.714924876587171	0.546966113808621	0.778600371945379	0.542109397146765	0.541596905539149	0.62021996912534	0.62021996912534	0.560879795396378	0.558007161516578	0.545282878468853	0.544391013351805	0.55417892400199	0.55906757673532	0.547466872482011	0.547713192033355	0.555378185509036	0.556722341784376	0.553051662077339
A499739	0.746436247912699	1	1	0.651596570427231	1	0.70479412556963	0.656365285869175	0.709873550356795	0.653867768032074	0.666638993559857	0.717648256265541	0.704688753725605	0.663126991200835	0.685004113282631	0.692307032992169	0.662695232133217	0.700054366443578	0.708760741179589	0.659171256133771	0.687698204941728	0.701401435713951	0.746605858936535	0.692036440640891	0.661587325696919	0.664875245966469	0.664928147535638	0.729679687800247	0.73816883555567	0.790832290138738	0.785041889312102	0.798225458766243	0.830476334583765	0.803876155858892	0.782063793749527	0.66637591289068	0.661379031615173	0.698949924418625	0.698949924418625	0.679358099126343	0.689303045149543	0.670685536547078	0.655127539443112	0.698364729332379	0.680127935283576	0.648121914730808	0.679718959946106	0.701108681741857	0.697101228863233	0.692930469734818
A755187	0.984863555077099	1	1	0.916831694034193	1	0.956512754255138	0.909510104157641	0.958671360939758	0.905955630099086	0.91830692977027	0.961771722449282	0.955451152716648	0.915702099947114	0.942307778451453	0.938641972012385	0.916740551114375	0.941608410720657	0.956551984015947	0.915273505710531	0.94328623055586	0.951728429098009	0.973089254531067	0.938836851200936	0.920212078912303	0.923246183456387	0.920712233184055	0.966015379038376	0.969540189464309	0.98044695923989	0.986879195768215	0.987623245088921	0.987485256258511	0.973553772821151	0.986850946146725	0.954572864633208	0.951606892193868	0.97446590765736	0.97446590765736	0.953884919231369	0.960472306620326	0.955722487570873	0.945811219040592	0.966141848915194	0.955117997342044	0.938655161271832	0.959749102768202	0.966869613142896	0.964651204106132	0.964147175444465
A758289	0.901683693293867	1	1	0.795018512312755	1	0.842055563064808	0.782550089449402	0.845983029219609	0.776556485908479	0.790647338379037	0.851636677524172	0.840684832636661	0.78833506930096	0.820795713065397	0.819395889437408	0.789378732064995	0.822152541786462	0.84278784573083	0.787383678098573	0.822488687104798	0.835148127294164	0.873516037205855	0.817932204119933	0.792972663842014	0.796652738556962	0.793931418568775	0.859388582170382	0.866154418242378	0.876027369646821	0.876027538810466	0.911262821889719	0.91456409193764	0.857292280950132	0.906503418609338	0.85107591944142	0.847131005097122	0.904358315461158	0.904358315461158	0.844164007466475	0.853809791098816	0.851704497098632	0.838668430751875	0.863243151768371	0.846360943912761	0.828945690924164	0.856577298402715	0.863760118727799	0.860051731653531	0.860857905466839
A734355	0.782328068961606	1	1	0.625849955952015	1	0.666180497106449	0.636111013671647	0.675444727307084	0.636075476458167	0.654210518945936	0.688409368191185	0.675907143568103	0.655824795932178	0.670723278622208	0.693925275887632	0.660553759144049	0.700164230015976	0.688532594835998	0.662917946083399	0.679347377028094	0.689470440382754	0.713988379861905	0.687344992423381	0.674907253518065	0.679277472705236	0.670078775647168	0.707000795116612	0.712057342942393	0.724637538681727	0.702527965887516	0.740159797954767	0.760682114623569	0.741658268529254	0.615643591677698	0.726261435358688	0.722220049037234	0.797246765279125	0.797246765279125	0.73630094885384	0.743298601602023	0.729603224923557	0.717066607047155	0.749635262469141	0.736788941161705	0.711326015068177	0.736481464154814	0.751445065957165	0.748692497028904	0.745914651797732
A763109	0.45827797966111	0	0	0.361264622434617	0	0.451619205091103	0.402046139528692	0.452262189207885	0.419595965973671	0.425013327591765	0.452935704744548	0.453300596258731	0.435120647187739	0.456031661605779	0.46287278927401	0.441619693524077	0.457039087885852	0.454698660776137	0.448579748861293	0.457165057119576	0.456324185416867	0.450990101506007	0.440310143211076	0.459485134710642	0.460671790656768	0.4504058182093	0.453506815228439	0.452496198847364	0.224612802118968	0.404350486916904	0.442546994968345	0.367528666831383	0.203528841300948	0.40135313881689	0.471512755730366	0.471934747535789	0.450522643897229	0.450522643897229	0.468670633332518	0.46732926033849	0.47082618657085	0.472150770765127	0.466172861607059	0.468656612579135	0.472447351255993	0.469618760232379	0.465535725887163	0.466119294873491	0.467213743705255
A728642	0.671330774842653	1	1	0.542354700771075	1	0.678089744537901	0.591566260492853	0.68059367817158	0.62163917391861	0.633608749054303	0.684031465602647	0.676733636818235	0.638152659721969	0.663510794059418	0.662787117168992	0.640415703276652	0.665843439744936	0.67769317869846	0.6409795461114	0.664601158307216	0.672541895611093	0.698639390069339	0.657389112986583	0.647026263427788	0.6494896353913	0.645321672469303	0.688411570593358	0.693044462868488	0.747350192650087	0.795281028364251	0.729731263775995	0.713159663485366	0.619007300988301	0.713377800938439	0.62002205334129	0.616782808589122	0.674529379884205	0.674529379884205	0.633698397665076	0.639075223885318	0.623563042081278	0.613714894768708	0.643658504494901	0.633601641730423	0.610292043296788	0.629875428755376	0.645817200309074	0.643659748472782	0.63981840533568
A420452	0.128265070622439	0	0	0.257349362395197	0	0.222804718160052	0.270975589503487	0.218120799748839	0.271209022274237	0.259259874515444	0.211074348892635	0.221807071024193	0.260901739740024	0.236888222498864	0.242718713431437	0.259735690384137	0.241104541624231	0.217530793888801	0.260911050711489	0.234127820912118	0.222913771959392	0.187402708928263	0.235778645619526	0.255699724269129	0.252500841463717	0.255547235643068	0.200370531081815	0.1936854558451	0.213420546817544	0.209972844069297	0.147692504302013	0.14135131059785	0.0862534976990672	0.240486314222236	0.184754024988622	0.188587054658717	0.162898839151178	0.162898839151178	0.190148331169875	0.180229264911042	0.183920720505794	0.19652366676368	0.170529219925506	0.188046887444687	0.205575121310628	0.178777724892802	0.169647393497461	0.173553821663501	0.173424294183952
A524729	0.299877421147113	1	1	0.515184964579885	1	0.492059401529092	0.495361785535725	0.474908944161052	0.475894749915464	0.457720271283637	0.450413400079281	0.462770515744547	0.441826179332341	0.439729770621706	0.410502401982119	0.42859562232229	0.39324120148867	0.432393466461959	0.416089921138283	0.420663221524508	0.415915853353155	0.422438307439059	0.408159520752717	0.389431094841046	0.383527017511766	0.407645610641086	0.412878293041429	0.41199485163961	0.627064403002266	0.638069224840038	0.437700002715336	0.454439057732324	0.41726862992444	0.733013290066782	0.32799403666391	0.330095221633785	0.234692991879186	0.234692991879186	0.299153089639498	0.299096942450801	0.322312130593467	0.327960604120167	0.300525121395625	0.301126215987494	0.325719820646041	0.316082081979226	0.297832512119389	0.297707173920336	0.304147224058135
A33477514	0.745208654538681	1	1	0.446815251843716	1	0.509094762713841	0.462889290335208	0.520728348958425	0.475698212364274	0.49186346903944	0.537856271400095	0.524504113787552	0.502216613063802	0.526983193684542	0.55282101601342	0.512061534057747	0.560364614940046	0.542865525603095	0.520639864654914	0.538519357655155	0.547984303440174	0.569024877871258	0.535406344624422	0.541781925332052	0.547176711463156	0.528568725294933	0.564697991407948	0.569920075614098	0.375720851729809	0.458027268324931	0.592680074078232	0.552755964386458	0.442796891482894	0.441105924456842	0.67490228343678	0.670477697232397	0.72717211816871	0.72717211816871	0.675024521377399	0.685491237686445	0.676890594018529	0.662688975170424	0.695709104363581	0.676806309052607	0.653993737224833	0.683606292751239	0.697231926487985	0.692980427637594	0.691801038142277
A741893	0.419687649849732	0	0	0.44453114395622	0	0.431271489043435	0.447482986905546	0.432259193330115	0.450557163645491	0.449821727903975	0.433470650135288	0.434184701249167	0.450074273202881	0.439392086453719	0.45648126493134	0.450036949663707	0.455505492711989	0.436713275669716	0.450023181860148	0.441256410049667	0.439702071980861	0.430925865725631	0.449565573800831	0.449891108019984	0.449853575346999	0.449938	0.435127063873742	0.433594325080268	0.497064920432747	0.463235090541857	0.41789481050257	0.441118155437203	0.426584389066497	0.469784104564725	0.424879308070014	0.425169842172884	0.433976778107533	0.433976778107533	0.434715456468556	0.43254113601498	0.426228055162552	0.427485611394189	0.429855617504948	0.433591153376108	0.430044776124068	0.426837195577367	0.430578695123358	0.431514680694655	0.429312253612922
A728372	0.355508216446127	0	0	0.401916201119924	0	0.406644438944788	0.417082157915949	0.406806621728682	0.42306837161761	0.422375684783693	0.406913460618112	0.408572111487383	0.423181079774937	0.413785999064092	0.42630473267984	0.423066852759017	0.426809563529784	0.409855953053317	0.423224486198852	0.414677007391469	0.412442888200752	0.403018470591481	0.41999167608507	0.422459982560822	0.422050029544306	0.422514704316899	0.407159877570574	0.405515884356488	0.452654009041219	0.437994743391207	0.390306811219756	0.402948692616133	0.268036932710612	0.399085772877785	0.368574316129597	0.369502571487963	0.365706256525365	0.365706256525365	0.383327112289172	0.379230381813664	0.370452636143441	0.373915611286499	0.374387647447855	0.3815230195029	0.378767759527271	0.370737573188212	0.375394954006428	0.377118546779677	0.37384274057352
A751741	0.471908045575376	0	0	0.413495150461392	0	0.436482501371503	0.435408586127476	0.433569123931724	0.442882665485872	0.439580857519955	0.428808415483198	0.433356004801326	0.439652885783085	0.435092446044913	0.444909406312872	0.43838192340081	0.436824925825484	0.428768511846796	0.437775109935347	0.432409969681948	0.428523362378775	0.416464561273065	0.429796386415223	0.434634111932307	0.433272436779879	0.435817684247359	0.420230394687832	0.417469339516651	0.380516904411905	0.353242583674854	0.4004657684211	0.392393178320009	0.441186038529483	0.326311734796871	0.50384510662802	0.505086083985422	0.481854153695594	0.481854153695594	0.474815703924287	0.474708613754965	0.498729869001933	0.501866976045899	0.476202027892434	0.476984570604967	0.498447995239895	0.493191163537108	0.472873627273355	0.472885529129902	0.48050683516208
A737906	0.58310700994867	1	0	0.479603948828245	0	0.460427071728299	0.479191687421984	0.468466626928286	0.486769855854377	0.496522013701959	0.479423701469153	0.475226506267698	0.502994193038707	0.489940839777115	0.531239612748553	0.508216985134618	0.532761598614326	0.490173245542319	0.512954174128542	0.50016318951794	0.500311071256777	0.485851531283297	0.517674272620146	0.5239572599916	0.526531364878176	0.51675967728348	0.495243270415186	0.493280973364294	0.495764453443949	0.44449200642094	0.460778215016774	0.493280976720132	0.581115014751963	0.4543782411922	0.568348737283552	0.566878236974817	0.612620429094475	0.612620429094475	0.581696658698758	0.582099464460865	0.571049828114303	0.566874783851624	0.581818044574955	0.580804444807362	0.566900859186026	0.574406943225954	0.583005182469829	0.58295018667409	0.580109213828292
A766375	0.972812716677787	1	1	0.910690130391124	1	0.947763408542953	0.907304680961795	0.949683207625222	0.902964713579608	0.914107159695162	0.952299835696099	0.946600170833361	0.911987699145516	0.934784360283728	0.931704085928948	0.913152204710861	0.934037574469064	0.947331955154032	0.912226234340015	0.935677739797189	0.94293187176498	0.962391005321513	0.931782136703372	0.916956707814014	0.919523785636641	0.916922249921824	0.955548774553917	0.958778305057101	0.982179252611674	0.985636474176008	0.978038028668939	0.977198775809555	0.983442064962724	0.986210999408746	0.940990799241594	0.938080060043068	0.972324724930218	0.972324724930218	0.940809376787269	0.946921361722895	0.942180744032706	0.932613465325317	0.95240722730983	0.941903573689901	0.926082861801861	0.946154095360366	0.953100709381303	0.950925836153856	0.950465685372663
A328116	0.708534612682791	1	1	0.529150392338952	1	0.575409537580794	0.527514599202887	0.584178922920846	0.544962757738078	0.559798684932093	0.596892958986121	0.585153588812242	0.565863088464224	0.581539481236007	0.599387958066144	0.570580683799638	0.609530879383966	0.597622055931395	0.573608927371008	0.58950928027594	0.598871848586995	0.623285943024271	0.592975856154797	0.585435063408173	0.589439907232805	0.579778512252327	0.616234417610187	0.621547901615664	0.626566654895788	0.59925155492545	0.65182790616459	0.653525717677614	0.758818539835299	0.492837902109747	0.645880451812829	0.641966663117423	0.718482389657766	0.718482389657766	0.655109373892832	0.662898325397455	0.649115639522057	0.636928364444326	0.670081661441815	0.655788813857551	0.631295628629771	0.656043322322842	0.672112064035537	0.668955708697118	0.665969805910654
A745558	0.139050226425431	0	0	0.236229306556821	0	0.206857443462372	0.250720076035478	0.203611950031344	0.257364695988018	0.249423367650532	0.198638568127958	0.208133212918636	0.253177171467208	0.224744591183237	0.239709353499357	0.252091297353264	0.235685121864363	0.206337924011437	0.25311644480711	0.223594651533308	0.212937883468755	0.177854645043422	0.230405527993739	0.248169484717753	0.245250239469046	0.24817950933766	0.191150773029447	0.184728888822101	0.177572930402729	0.165285356289128	0.138805744384012	0.14509273149441	0.0871569838002114	0.177740040328678	0.194612184229263	0.198340316859569	0.152562239867496	0.152562239867496	0.199776480125434	0.190153921860217	0.193788277812605	0.206036336701767	0.180710948475146	0.197746124821476	0.214787300874622	0.188769101698502	0.179849576250391	0.183657533190399	0.183536894762506
A678368	0.126923156110871	0	0	0.206398011541665	0	0.171778927706962	0.217793927895606	0.168017955873395	0.220590670021387	0.210249820549159	0.162576212559037	0.171872158397266	0.212788456052267	0.186785803387285	0.195760280352575	0.21130776100085	0.191156832030745	0.169190785125652	0.212055020488784	0.184907244635984	0.174799110398552	0.143008301597794	0.189350877491521	0.206648130820613	0.203692504641029	0.20692108623438	0.154797945669065	0.148993339734715	0.141595820937785	0.128333679805947	0.108691153602285	0.110009647157903	0.10931744184161	0.155366301324654	0.182179964988445	0.186003605772531	0.158151579726963	0.158151579726963	0.177593194579101	0.169593141114028	0.179715473938576	0.191810081437213	0.162160827295278	0.176508142396015	0.198434751896122	0.173583792266395	0.160642717089616	0.163776387970219	0.165599294126306
A728509	0.172906983965628	0	0	0.26671785922132	0	0.249627033949453	0.286978557805842	0.24525910829166	0.294882118060529	0.283490606004397	0.23853656622159	0.24914037615989	0.285354468274226	0.26450114918157	0.274579773910608	0.285184320231113	0.26655555910383	0.245352362043751	0.287227439639943	0.262189344170494	0.251065607556939	0.214491275292629	0.262371440739806	0.283787612768573	0.280917535386568	0.282462061183159	0.228074997155797	0.221146074825766	0.189166073138335	0.212626616056289	0.172431096329178	0.159928734928325	0.18140279603366	0.209205489015322	0.234522443755399	0.238477993842003	0.195944442255206	0.195944442255206	0.23465418089457	0.22512274213826	0.232744301960451	0.245507830560252	0.215929213567333	0.232990996429363	0.253461649455194	0.22673990458937	0.21456894977723	0.218378911641982	0.219420437333427
A732542	0.940056074330201	1	1	0.863247395439359	1	0.917031352652452	0.865747753466249	0.919096723085785	0.866313855811436	0.878497996467417	0.921809738027905	0.915309865422212	0.877029750104675	0.901609329154328	0.898781704072019	0.878242515927522	0.900337516796061	0.915697382549895	0.877253848761556	0.902409590699183	0.910418911463966	0.933363726154228	0.897923121890365	0.882133078010999	0.884783376424284	0.882154730561397	0.924870692198273	0.92869516282148	0.967840083821337	0.972800996610515	0.954410730864334	0.952608318389918	0.975137532521522	0.968670717262444	0.897815232743823	0.894269925593793	0.943312855996002	0.943312855996002	0.899261271301306	0.906327651636373	0.899523343310429	0.888103887442931	0.912836481891814	0.900389831289582	0.880962075928463	0.904569537524094	0.913794704408003	0.911160433822569	0.910319020099853
A749798	0.843713879588492	1	1	0.80372264532119	1	0.779914609618016	0.767526684992127	0.783571982066563	0.731710977412697	0.743462112341513	0.788544173317136	0.779326868640961	0.738244897318735	0.764001238789371	0.766036395301544	0.740174966202327	0.770162278771784	0.781633914257895	0.739816066244757	0.766218557736046	0.776098911038683	0.805939427785158	0.762940921563126	0.746551360691656	0.749757088922382	0.745466253533472	0.794729441897725	0.799948569587348	0.875116463379045	0.878412160686789	0.838072553563455	0.837790769128957	0.81524674632065	0.965917555612798	0.788003429240433	0.783845095667093	0.85766616635806	0.85766616635806	0.787021553480609	0.796000034111059	0.789612411308398	0.776206336909677	0.804697617861068	0.788637544003964	0.767611446939626	0.795424981439012	0.805694881746379	0.802174001854823	0.801731428023872
A34211022	0.279026793132253	1	1	0.518723869217721	1	0.413818922864204	0.481118871244382	0.409828963544091	0.444931351447646	0.425187016013593	0.404241175963361	0.407841645972734	0.410903754048417	0.404828487336594	0.401881981309423	0.407319316294942	0.405348706825056	0.401289033397226	0.404025838900585	0.400494035227099	0.398420470012343	0.396998733249418	0.400747275697315	0.396221898981065	0.394388969074335	0.40134873669401	0.396060190165203	0.395458589066461	0.468763152987806	0.457237724655561	0.396966818411271	0.414400660514932	0.630421509409789	0.579656794143646	0.306090221054644	0.307910468026483	0.291938749486071	0.291938749486071	0.316646167792328	0.311101012338853	0.30699553679689	0.313176068472659	0.305107635056871	0.314937398884102	0.319004903963187	0.305525695870348	0.305431220383578	0.307715991252645	0.305707827894629
A573672	0.305292183970283	0	0	0.28813864026762	0	0.264986635288852	0.293688197765179	0.263869147044178	0.288456140243731	0.28233252864403	0.262669293364063	0.265886074179423	0.283236167215667	0.272460795038499	0.280873935094054	0.282193117215823	0.282659857523731	0.265749370668436	0.282302704906385	0.27172070201421	0.268119138251188	0.258186033149806	0.272313464666479	0.279404681205865	0.278085204047267	0.279752473500973	0.262071687825004	0.260570350530809	0.220862394937134	0.200136521602803	0.247716083607493	0.245252361004945	0.145758533050662	0.272828570983035	0.316562441555993	0.31779462444139	0.267900773649653	0.267900773649653	0.30676346903088	0.306368695481255	0.314602291194472	0.318157864246557	0.306516763357754	0.307432958053578	0.318537815815256	0.312026425000702	0.305641049346582	0.305693605162973	0.307792679529827
A740231	0.77928384908185	1	1	0.661639289943569	1	0.692205956642727	0.653606538895021	0.698267741020958	0.649066426137979	0.662823517095912	0.706921652934196	0.695689748610822	0.662549789635791	0.683531146705063	0.696775787253558	0.665087636104008	0.697604401793375	0.702343840579744	0.66521978158605	0.688220087353475	0.698934759984278	0.730605440954283	0.690035294363589	0.672891463576648	0.676477246269079	0.671260280007648	0.71948766875957	0.725547282652098	0.761492142340912	0.771310966824247	0.767069534409104	0.777483979143095	0.757009715585767	0.816075333352664	0.709154140147326	0.704595642811344	0.74876906090123	0.74876906090123	0.716724344137673	0.726089166883198	0.712281658427388	0.697959977195953	0.734798152295379	0.717746862924836	0.690526206337041	0.719867354971694	0.736913614039191	0.733163527398262	0.730313371262388
A746075	0.062731557594005	0	0	0.144431910651767	0	0.10415416908087	0.149152787972657	0.0988409783466602	0.149031387198353	0.133405467885929	0.0915334054880732	0.100484998556455	0.132239128915343	0.109598006212784	0.110141456068073	0.128248425336172	0.107500892432636	0.0943621199888651	0.126594020739949	0.105011959207587	0.0963710412884652	0.0745300114570621	0.105214205901539	0.116966391337843	0.113403640844725	0.120365261505094	0.0815075857545592	0.0774771486603002	0.0864964105465193	0.0582229641809577	0.0541539846655384	0.0533252194151059	0.034131381720831	0.0760484437316193	0.106103742588068	0.109575953892745	0.0570356554923826	0.0570356554923826	0.0955805064210634	0.0901211427709176	0.102997173943845	0.113759694790512	0.0854826382213589	0.0953998886682062	0.118543785651742	0.0970330413667712	0.0838447425201195	0.085880210644368	0.0886551723525204
A312011	0.0753865738004788	0	0	0.158711428445508	0	0.124635702347676	0.159900636467505	0.120653196915409	0.168019696151944	0.157717281271332	0.114991850478462	0.123860779938278	0.160858413984271	0.137059503176409	0.144926746723696	0.159170100930284	0.140542153254378	0.120402956659632	0.159739109454195	0.134475831906794	0.124904366246592	0.0973223666034175	0.136805614452259	0.153567792354801	0.150398500937319	0.154283019415777	0.10707858067115	0.102108237652562	0.0742554765207383	0.0774636631143459	0.070093847693133	0.0693421027266808	0.110880394403921	0.0827074595661808	0.121144675082105	0.124619174651877	0.0724484630388956	0.0724484630388956	0.119219567297686	0.111888588174984	0.119362087506605	0.130537506091967	0.10510585585062	0.118091832839951	0.137353395296954	0.11417603968573	0.103971444244753	0.106759758511635	0.107893885274796
A633404	0.19893520805234	0	0	0.367629455981895	0	0.28552622056996	0.355505801216708	0.280616250595448	0.344031107767127	0.327931663598463	0.272832827339676	0.283998581854955	0.325103541501018	0.29840938944432	0.307722987610244	0.322958595043731	0.306970561818056	0.278885906742536	0.323006150687943	0.29536649836089	0.283904055528391	0.246406695671537	0.299259756111879	0.316474569080322	0.313144201054844	0.317610550394978	0.260042785688014	0.252736723563134	0.330765619415489	0.269482753798395	0.202204326320206	0.203085174101797	0.35203830587722	0.354216354683584	0.266334043617045	0.270369413874582	0.245024924761788	0.245024924761788	0.266220309374681	0.256088614670654	0.264624406453057	0.277672515272419	0.246332968185231	0.26456251464634	0.285894509555714	0.258372811644726	0.244677999693327	0.248771375075166	0.250283406655442
A698304	0.245971766828387	0	0	0.215571327904603	0	0.210982	0.227737581402372	0.208863544548416	0.252268636932722	0.244600579554236	0.205760598886015	0.212976663850183	0.250245988107387	0.227221266824281	0.240287368019172	0.249355614755121	0.237383272173133	0.212638237243828	0.250407618870189	0.226817570798461	0.218501120660683	0.190385536001971	0.23165385514253	0.247129941884632	0.244982106719592	0.246471879768492	0.201405482491238	0.196361891217638	0.186167264721277	0.145350864983843	0.15770450972903	0.15849701605242	0.0944473174195482	0.0989320453517853	0.293358749213095	0.296364262097904	0.273817486043493	0.273817486043493	0.275857205370623	0.271539612511046	0.289222842607837	0.298172007304748	0.268209573944233	0.276365527047983	0.300258634510491	0.282805771086462	0.265852203797947	0.267552198249254	0.272119002087027
A734922	0.0269151378781674	0	0	0.129633487915738	0	0.0817156425053779	0.122450799600057	0.0750726278268094	0.119708995529214	0.103796475286637	0.0663232614825143	0.0754129373616135	0.10120499409846	0.0813796142682574	0.0772460135407814	0.0963443233725029	0.0743944782740418	0.0672505339787648	0.0937423041787278	0.0754511629315907	0.0675645156516128	0.0498325336434797	0.0740173664861064	0.0827879139620297	0.0791669817076957	0.0873562305825708	0.0548840277130073	0.0515315859659031	0.0584736229016338	0.0466295830062849	0.0343858708150063	0.0344157471060333	0.0456879628427133	0.0519967712012974	0.0581055305871486	0.0608570711407566	0.0239577424666887	0.0239577424666887	0.0504578715078649	0.0462300097084411	0.0557416272739423	0.0643101998593632	0.0427070107975603	0.0502577971326821	0.0683506507668257	0.0511918007622003	0.0415406478980475	0.043056002805963	0.0450141832523791
A738495	0.129707664645309	0	0	0.168298016767817	0	0.132807128370482	0.169078285167983	0.132120141810837	0.174287724747819	0.166967266609004	0.131419194697718	0.136292239070287	0.16984776951809	0.149681504145797	0.163196646726507	0.169936829940893	0.162605542509548	0.138201146669873	0.1716699570459	0.150513486909537	0.144104577321315	0.122932007082689	0.155932205926167	0.169878477590504	0.16825196441628	0.168478230211349	0.131619908955277	0.128194699650263	0.0828779487171494	0.0852635516653276	0.100061786030146	0.103349512317319	0.200818108244068	0.0823478864218698	0.157371452215307	0.159709698894768	0.108296027323889	0.108296027323889	0.162144617769237	0.156978733459425	0.15712172353609	0.164759424400369	0.151733143568278	0.160878575134427	0.170438971736381	0.154483481613717	0.151705767249629	0.153724043882903	0.152752500597742
A734840	0.320288162692944	0	0	0.38316228679531	0	0.312308346636492	0.355058138807764	0.307536406188654	0.333267274514058	0.322458808249948	0.300869783732054	0.306777812155057	0.31560591992222	0.307850339730777	0.305411451103341	0.312087973113547	0.306851358501972	0.299708968210305	0.309972820418779	0.3027623175154	0.298136166322396	0.289452537959694	0.29733613498424	0.302323786347695	0.299822860014272	0.305795817748839	0.291186128476802	0.289337787844831	0.300427843960741	0.251610200623072	0.281721262571168	0.269105881879094	0.466069860611114	0.255965223073154	0.345973509510259	0.347804691147218	0.296059187316311	0.296059187316311	0.322511144036282	0.322162690951694	0.341633325274171	0.346693045737776	0.323097908260242	0.324228129390528	0.34548330859015	0.336474987312168	0.320685315945854	0.320702525802723	0.326353045421282
A740360	0.21619258071515	0	0	0.320922028956583	0	0.309039985035353	0.321834022694715	0.302992913091973	0.323660861336158	0.314361587206785	0.294172621087137	0.303390800700466	0.315471593659114	0.309030186836245	0.303593822072696	0.314085005988934	0.300345480511534	0.29527088074507	0.314543429045009	0.303639496460616	0.295691379241117	0.273944902633199	0.294306014300979	0.309447031184439	0.306665248611563	0.310025671745218	0.280812040147951	0.276348555480862	0.246738632834803	0.280814454298135	0.248766793912939	0.216476353320679	0.195884896885406	0.279664980862636	0.268290322792448	0.271651251914504	0.238425299244318	0.238425299244318	0.261813801186492	0.255006355438564	0.265820551380513	0.276390015134626	0.24870848836375	0.261137398717086	0.281695554461255	0.260085995357726	0.247089546824619	0.249816257020373	0.252086284277308
A523985	0.837220760342196	1	1	0.734729987578271	1	0.784821186335346	0.721700985552229	0.789637296453255	0.724019024759724	0.741351172375602	0.796365927890489	0.785670060427346	0.74150393668045	0.769898810255645	0.771230194763599	0.743858231662426	0.775182217323855	0.789676413960722	0.743608716063123	0.773001044204295	0.784232452398718	0.817592352008566	0.769827156596027	0.751304151997698	0.75497985632146	0.750009319308803	0.805461893313706	0.811477800969417	0.844192777331476	0.840654957582784	0.853166518019911	0.853016464714203	0.954567797284386	0.757971333187331	0.786111460893511	0.782266769854409	0.868100802033196	0.868100802033196	0.786480447488141	0.794424072444038	0.787781431698961	0.775475481794084	0.802079520197669	0.787817065521279	0.767850923018873	0.793234424800783	0.803063667690814	0.799947300725868	0.799308752055907
A569581	0.118781165430484	0	0	0.216081311805347	0	0.175770603488308	0.220029162291901	0.169688727865881	0.22119106081297	0.207121948038084	0.161145277122181	0.171461370310046	0.206578997065742	0.181440119597474	0.183293979890984	0.202274863231792	0.179634362924866	0.164403916803854	0.200243847713357	0.176466257118817	0.166751522338306	0.140134699559486	0.178336204154886	0.189818718980914	0.186031230803266	0.19382446315437	0.148987121734924	0.143908260319707	0.166972795596225	0.127694566482438	0.112019741462696	0.115943158085486	0.0885598213793757	0.14739616120552	0.172627815704732	0.176472175253314	0.128837342770196	0.128837342770196	0.160813635687378	0.154228182472688	0.16909148561478	0.180965828209702	0.148498969224428	0.160526450271311	0.186072047553825	0.162254320877094	0.14649541577319	0.149039807324194	0.152353191954651
A729399	0.536247058081419	1	1	0.528483661901104	1	0.522168542629636	0.520059597754989	0.525048535069576	0.514811725032571	0.521158804011401	0.529117061154444	0.525223577620224	0.520230158529883	0.523615997202975	0.5346736450937	0.52136621785128	0.535241285421307	0.5292713874049	0.521673157398497	0.52642091385715	0.529669366005972	0.536982326586652	0.530408141740163	0.524962238464404	0.526371278164214	0.523971031415948	0.535057885507394	0.536559296988313	0.5711361007656	0.54276387681519	0.544207131362078	0.555606694041789	0.773534996914425	0.482567289034872	0.52412041372516	0.523178549988053	0.59074192754074	0.59074192754074	0.529010505636673	0.530057966569518	0.525180674899715	0.522347868796489	0.530824565978033	0.528784219420709	0.521465334102766	0.526970470810433	0.531440547745687	0.531050992061924	0.529805488353675
A738752	0.0132112538567505	0	0	0.0991173732352773	0	0.0601182844234497	0.101490189855969	0.0548880421576945	0.101839073636132	0.0875116083375172	0.0479084809448153	0.0561829400798598	0.0868853676876767	0.0644844056952679	0.0628139154000093	0.0829719837550116	0.0600427813018136	0.0502033503083907	0.0814147145918561	0.0600033551967348	0.051901461473565	0.0331516999406159	0.0603858592437946	0.0719206572750575	0.0684197393537401	0.0751987049635336	0.0387583616514331	0.0353977666064239	0.0554260780695068	0.0390817280563425	0.0186918685220668	0.0186031235412852	0.00863302823860728	0.0449125788228137	0.0363958546769741	0.0386222761773812	0.0167829702763149	0.0167829702763149	0.033843911589636	0.0296919066449446	0.0350730159017068	0.0422891421570669	0.0261696902993421	0.0332911204170986	0.0467322331452128	0.0317855244819815	0.0254636503575111	0.0268868190500266	0.0277927152115404
ZA1312126	0.574770275606297	1	1	0.487124314328379	1	0.530959676255112	0.47760212202719	0.534647779543592	0.475281703698129	0.483914572228765	0.541360053571771	0.52958138438609	0.482126898266654	0.510985522252042	0.505916276144238	0.482563376201763	0.517986692525912	0.532177010035832	0.481160609429756	0.511628320398021	0.524195728872591	0.573436115549785	0.503274600821739	0.483962820849332	0.486419392632686	0.485019703738923	0.554056683860799	0.56387522052085	0.496762744702051	0.561457263620388	0.639073466587532	0.634740942124963	0.698446781491186	0.488410961777844	0.494666322280292	0.490884598825941	0.491213444424574	0.491213444424574	0.503485216164205	0.513202908536412	0.497908208685675	0.486010953879767	0.522379283350592	0.504493061576741	0.480519709617903	0.505324681934048	0.525102193358844	0.520966454292342	0.517104722270058
A751897	0.162462088756278	0	0	0.237201912911003	0	0.23671396105589	0.250378194239849	0.232596322488864	0.25730615495523	0.250237092960025	0.226641131569619	0.235157857664292	0.255030346622584	0.246065871894909	0.245401692879767	0.255695414267599	0.246736003399036	0.231076064234742	0.258504606103032	0.243166895333152	0.234593037070502	0.208715726228263	0.235698147319308	0.257026671192058	0.25470131734832	0.254459566995655	0.218025305083727	0.21318065456778	0.165008584257542	0.218180249905767	0.179183821392192	0.148447198313667	0.0815410712677574	0.211874423344442	0.207667485603887	0.210800772797642	0.175138635239462	0.175138635239462	0.210887882928871	0.203411681679274	0.206875592793845	0.217071736595599	0.196041470616851	0.209394107259194	0.224123948982894	0.202677523908544	0.195341882453512	0.198317178670683	0.198312788239701
A744343	0.644012716003377	0	0	0.347186397695662	0	0.541561567266122	0.390737869357977	0.549860951122515	0.422257468509194	0.448072530864046	0.562286681079805	0.550796001432863	0.471203589174811	0.547311598137427	0.553969789805939	0.491244093154623	0.549238095513334	0.563146953753976	0.510522327505525	0.555277036697972	0.564568240004462	0.589139916266641	0.511468335899763	0.546777478641318	0.55333016400165	0.520678193983832	0.582105275908873	0.587544968982799	0.0660204882345963	0.465749550754135	0.617846837739787	0.4288296192091	0.469809350061639	0.40692547331495	0.592281201807632	0.588984924700835	0.541153119025843	0.541153119025843	0.603673224631115	0.609493979730958	0.595471903705711	0.585339104417436	0.614667464145214	0.603808178538724	0.581329609449055	0.601635495259835	0.616639583016872	0.614284089759331	0.610974325012903
A746671	0.0708905916524019	0	0	0.176517360254616	0	0.120394890772734	0.164749509890683	0.114619621298604	0.163241911654503	0.148815279671146	0.106799506836335	0.115819720273903	0.145769903299079	0.123721467653004	0.12473439475009	0.141400307687152	0.120015312017996	0.10900570895167	0.139147512308524	0.118708256107318	0.11042167046172	0.0897052266290411	0.119479146480095	0.128724629246429	0.125158512566767	0.132991536393815	0.0962428988974774	0.0923599824430583	0.0817705589108978	0.0684319130592369	0.0695110789451036	0.0729829106039106	0.0695358958090361	0.0569632887273334	0.113142892111746	0.116488143016399	0.0591194593752643	0.0591194593752643	0.10265645188772	0.0974583239674982	0.110048717666753	0.120368329953685	0.0930326637533674	0.102497643099532	0.124801528462618	0.104254723688614	0.091445215780879	0.0933964861921135	0.0960993817478359
A212679	0.914676560169626	1	1	0.832336657086673	1	0.876844041405429	0.814844816066567	0.878266852729845	0.805382335550551	0.81864274671923	0.880539313591442	0.871402873355904	0.812328812587835	0.847942746890868	0.836013521609278	0.811434249324765	0.840506519834623	0.869220258268094	0.807623896013234	0.846573305076832	0.858993676641102	0.898927855378636	0.837384436461648	0.809593202273388	0.812577293914829	0.813051447295781	0.883594114221549	0.890386702245402	0.954221580499357	0.961793074580497	0.936134237130215	0.934601338628558	0.978646731674976	0.953301476090966	0.842108255639351	0.836697168810772	0.886043420234237	0.886043420234237	0.839346	0.852456025034527	0.84401437948548	0.826264439154568	0.864708708159261	0.841815654098054	0.81414599788032	0.851685045567723	0.866263156486712	0.861312719572891	0.860436765464117
A488585	0.0612151151499023	0	0	0.213442676299965	0	0.170161491565165	0.219754702364304	0.162319422635187	0.220034021563897	0.203330234326023	0.151315209194946	0.16373702926723	0.201984393115931	0.174060601800477	0.171525909577577	0.196890809078675	0.168276358628436	0.154221268398132	0.194318972183698	0.167567194981758	0.156215882454636	0.125974317447364	0.169115784729057	0.181711405691618	0.177197987049858	0.18680442135391	0.135676479873127	0.129824440586951	0.182145870438199	0.15680499145391	0.0951630906186023	0.099614022151877	0.0562649099627755	0.178499351002892	0.10713818062964	0.110685063741885	0.0771709109006474	0.0771709109006474	0.106862520278507	0.0989653544549548	0.105569891272166	0.117087316073455	0.0916641030365409	0.10550651577817	0.124536461975603	0.100435631553907	0.0906000263293453	0.0935671587459446	0.0944271853770288
A784229	0.192770156726036	0	0	0.338605817218022	0	0.264944522979442	0.316028005873104	0.259617163836969	0.303460353281382	0.291033388092501	0.252105226733302	0.26029178809849	0.286058331608731	0.266163872089157	0.26792628550123	0.281606766271099	0.267646710208931	0.253476140771098	0.278764107836835	0.261365299726854	0.254145086393119	0.235448087320824	0.263276175375208	0.268589854978492	0.265372608393294	0.273458686581417	0.241331970851069	0.23766003027157	0.28750900533362	0.234300007455213	0.214862517910862	0.22536997799068	0.331857253567699	0.249007076591109	0.234074085289105	0.236988120575918	0.185921391703929	0.185921391703929	0.229876698135069	0.224267363617642	0.232236810227868	0.241430344470737	0.219031853960371	0.229254796042389	0.246381234728964	0.227609932332421	0.217884598827402	0.220102068522608	0.221586822750715
ZA4517501	0.108604280956177	0	0	0.226073061916798	0	0.174850476865428	0.217748157183958	0.168515529470718	0.213168575982534	0.199044593380005	0.159952539539474	0.169038536503969	0.196216193955959	0.175031796460714	0.175195718921352	0.191091042658307	0.170015299592612	0.161110626749089	0.187835937303336	0.169289316366307	0.161496601197958	0.142697542036315	0.170323734340458	0.176056128586941	0.17241249054766	0.181682986088417	0.148384474121606	0.144762006017231	0.132861730553876	0.115167752730673	0.123456500931292	0.132762619979689	0.176452559081323	0.152930406037515	0.151018091119917	0.1542803613226	0.0910368624198791	0.0910368624198791	0.141473134671631	0.136267597626228	0.148109230083503	0.158190539778042	0.131732059085388	0.14125237342986	0.162610349649585	0.142503237443497	0.130226855377773	0.132215352311802	0.134703354205306
A813651	0.0469454901602322	0	0	0.116767075271034	0	0.0758422240848866	0.121525039279949	0.0730966668238763	0.124599387753421	0.111889953518005	0.0691769144726154	0.0763233742575041	0.1133365494046	0.0890968870172135	0.0969152980448363	0.111936556241709	0.0937937503299444	0.0745077843049939	0.112750119857828	0.0876253699804779	0.0791601591752465	0.0554331108010191	0.0913759098836487	0.107579869739981	0.104760019860301	0.107740599765043	0.0637723795962441	0.0596485179245886	0.0521229271976409	0.0420055393186975	0.0346264250182306	0.0348815328876161	0.0368378165455516	0.05624984780486	0.0853847322016299	0.0885165562937284	0.0509593483225125	0.0509593483225125	0.0837501105159782	0.0772659614230411	0.0837920885321737	0.0939101032291819	0.0713659099719397	0.0827325620104862	0.100209066932694	0.0792003311571468	0.070408853039179	0.072810922829936	0.0737534571574815
A813515	0.157452117455391	0	0	0.172491004530814	0	0.154757078199561	0.190669759096397	0.153028687610353	0.2037600932921	0.193915622367228	0.150591013960493	0.15735433731508	0.197065789805246	0.172056327280747	0.187112721864994	0.19610986401488	0.182936576597368	0.157697610263267	0.197070431762864	0.171962387288518	0.163797926647177	0.137223170166791	0.17833949802528	0.193174444935707	0.190897463698708	0.192906192100939	0.147623596245246	0.143035017126714	0.11189737287835	0.0918157521569397	0.108539399103758	0.113521900192997	0.0749939434038129	0.085047153947359	0.200657638304564	0.203803918540864	0.147059892294428	0.147059892294428	0.195583378097729	0.189686	0.198486993413603	0.208375065362749	0.184223104439508	0.1949231949222	0.21351282350398	0.193436419589272	0.183021921744529	0.185332299070296	0.186911484624766
ZA4086411	0.974046519087724	1	1	0.914197168004842	1	0.94566272562921	0.906255904259643	0.948175260002864	0.900286609449565	0.914004139315537	0.951591138385466	0.945405113001063	0.912486970333887	0.934251520169391	0.933879617459201	0.914091429294919	0.935696090768029	0.947159544637521	0.913487346953068	0.935931992949123	0.943348414701834	0.962471644305493	0.933802166308757	0.918995864523351	0.921762292784663	0.918537105287738	0.955954071244218	0.959165827377889	0.975149370548103	0.980264369495144	0.977737522941886	0.978850969040008	0.994292295679503	0.977903055620555	0.945317532582522	0.942641188051151	0.976219641754537	0.976219641754537	0.945271204305615	0.950740421440041	0.946410255337297	0.937616841835445	0.955659776243267	0.946235240836307	0.93163010752065	0.950036362486451	0.95627167614772	0.954324765582719	0.953923957823033
A774773	0.930729205795813	1	1	0.721265094660086	1	0.793747330894052	0.727850560693464	0.804991023028809	0.741916801185199	0.766587890804411	0.82019369591369	0.805282745277633	0.772801199521014	0.798082626391503	0.820557471190552	0.779826771497725	0.823837077664598	0.819862814498903	0.78384044912943	0.808233207985175	0.820459470732389	0.848943895648738	0.812731402342054	0.800461718789997	0.80598214137591	0.793157890836933	0.840862162504362	0.846528120244859	0.809191977363038	0.802264687982378	0.87705295572071	0.881461874358038	0.7905806102683	0.733879554802919	0.886029768275501	0.882328846637192	0.935300709043661	0.935300709043661	0.88768136410623	0.89503939477994	0.887847139292848	0.87595094582812	0.901849924540582	0.888848060746944	0.868597880971956	0.893147657299356	0.902857122458321	0.900094917730422	0.899204822969677
A787764	0.883448288999297	1	1	0.753720758906302	1	0.774551531007042	0.737307435857957	0.783914376130684	0.736786029693519	0.751119429341231	0.796724239823744	0.78318438133567	0.751048612273669	0.774272927696827	0.792904648889624	0.756488670305041	0.797536546925156	0.794969986877077	0.759062981542992	0.782604759984659	0.794261374427114	0.823149546801005	0.78709248302514	0.772624250402753	0.777525563703048	0.767363433482569	0.814341224866561	0.819967761911659	0.81249199562736	0.807239040051135	0.852600117952546	0.862472945332327	0.780332555975144	0.795094403924156	0.831924812280146	0.827854717306713	0.895911386775734	0.895911386775734	0.837772757365507	0.84515208145747	0.834581550193858	0.821753303747474	0.851934928271525	0.838639057741606	0.814851349972849	0.840881758336744	0.853323216680823	0.850493173594714	0.848727709116719
A799134	0.424030010854281	0	0	0.412708207521679	0	0.428370039737194	0.432762961719785	0.429369016296677	0.44732328092048	0.449418814690217	0.43009912680905	0.432626672151295	0.455484184779038	0.442160451703973	0.46224779538289	0.456622130786823	0.464994963731031	0.435625833168587	0.458220776293881	0.444625664239967	0.440683805984278	0.421449091967878	0.452530152773677	0.460062466648652	0.459897078270256	0.457952454678059	0.429918055682586	0.426278580843898	0.481693338585093	0.431902271696489	0.393475241859969	0.408183014315835	0.231078080510911	0.445673522878435	0.451929602176622	0.452969812253815	0.477696840876033	0.477696840876033	0.457474842590037	0.45300326094611	0.452384257408663	0.455979290678223	0.448330662132755	0.456374705985287	0.459343014048197	0.451078224112787	0.447928448600572	0.44986966685056	0.449595218657107
A796066	0.0522249396762714	0	0	0.180673923277702	0	0.147372511924509	0.186785982651911	0.137303795657348	0.190204522300828	0.171671734900916	0.123420246371457	0.137466281181958	0.170078273551903	0.14551457606381	0.137395309963528	0.163881814142076	0.131959110661398	0.124403647447068	0.160710379335133	0.136523410256658	0.124526329740126	0.0958319352784189	0.131992145170091	0.146192230150025	0.141060824855053	0.152042992908198	0.104107870263902	0.0984545707845285	0.143843106267157	0.114063437509581	0.0690361001585672	0.0622858586550609	0.0372261488342884	0.118665350093352	0.101762022927236	0.10574480973906	0.0556389496870249	0.0556389496870249	0.0911400173517248	0.0844090061255829	0.09840191866712	0.110862654112005	0.0786655856809648	0.0907379068471543	0.116783616004927	0.0916479754258815	0.0768435578760556	0.0793236024938021	0.0822823508138425
A1118237	0.0988333000400461	0	0	0.168932713034823	0	0.176811117564973	0.191920770644406	0.17264901631931	0.217858705900955	0.20725477982853	0.166559447040096	0.176301300665561	0.215349582987391	0.190911744539167	0.196835946880455	0.213964401968942	0.196280171273957	0.172797174265451	0.214926122642457	0.188434844368911	0.178004111333773	0.146191094040001	0.190657284656398	0.209371988623803	0.206211056954975	0.20950178344117	0.157748754453928	0.15191854120334	0.165131782020799	0.160478832131584	0.112346510941093	0.108486875961901	0.0557091156381491	0.197480423222241	0.145115014384444	0.14849867554031	0.113320571391253	0.113320571391253	0.151250019740225	0.142617841489171	0.144621962757016	0.1558239989354	0.134164666846485	0.149310735559475	0.164223402416421	0.140359460443733	0.133611102110118	0.13696130623642	0.136403784552301
A1210392	0.434775204091077	0	0	0.32602264414886	0	0.326961734975325	0.346606302722824	0.332226945620481	0.363678463821257	0.364213329799893	0.339545690949075	0.339690534780997	0.373090637167827	0.358431079912408	0.387549002834985	0.378046305280408	0.392004786717175	0.351496689345919	0.383972063958466	0.366175943448369	0.362368362510173	0.338610463496343	0.375219057167882	0.393587808913105	0.394843576269386	0.385178068409767	0.350906741776337	0.34731862279703	0.33316399354726	0.289134433051978	0.305814367128066	0.298248715689051	0.318181954077888	0.298390868036038	0.436522809532909	0.436625891826871	0.472850828490062	0.472850828490062	0.446700488500607	0.444975478450613	0.438102157360565	0.438789313346159	0.442729748681788	0.445672783493386	0.441148218156902	0.439074746483156	0.443519645771176	0.444267447587494	0.44201046427994
A33017344	0.149020311736154	0	0	0.182133641968727	0	0.181377634663548	0.2030361169945	0.181113361799258	0.219524271591612	0.215597958485278	0.180529161626432	0.187377706217458	0.225568232791414	0.207357235877758	0.222542541583607	0.22927427082775	0.223647552682146	0.190986084635188	0.235264704694201	0.209831516236353	0.200400223300581	0.165725130509631	0.211561144678379	0.239848422845957	0.238637363704214	0.232675095845853	0.18004500749891	0.174081111006546	0.119187394048612	0.159303034910786	0.126836804549938	0.10963614560088	0.0559807961163647	0.16651303375482	0.192385539016255	0.19538174921712	0.176023208863583	0.176023208863583	0.206940170033344	0.197787697381239	0.193292943054216	0.20346761460701	0.188262228199755	0.204258650393198	0.212647066654425	0.190443545633384	0.18849070667194	0.19215330690569	0.189588520074662
A979368	0.0927638816381891	0	0	0.221256645241546	0	0.155325961252843	0.188112355705121	0.149823680480424	0.186799989809636	0.175671388012059	0.142456760324562	0.150776055278604	0.17454457492081	0.157578421992247	0.15927258221883	0.171266738034969	0.155237808497779	0.144263863169157	0.169790398770473	0.152778002023047	0.145325227274858	0.126897804933922	0.15187970262357	0.160973610881665	0.157770986869865	0.164373950225199	0.132711952253641	0.12925732724561	0.0814483578950262	0.101472150211074	0.108023045520709	0.109735809655443	0.0273926083076168	0.104507983216927	0.130275727168386	0.133209860868128	0.0677205779354995	0.0677205779354995	0.125331698551534	0.120110697985605	0.12827545047487	0.137502220405547	0.115369545644975	0.124791013155856	0.142374214807547	0.123665845546282	0.114286945623881	0.116283004092542	0.117764174567365
A776242	0.655178091028151	1	1	0.552898042631243	1	0.619157046008081	0.559974922270832	0.621598142710203	0.570447272728304	0.581174757899757	0.625301327092311	0.617426261915509	0.582247326103481	0.603037629941099	0.600848546337751	0.582336640765037	0.60776349959537	0.618147557214999	0.580874161867458	0.603456103895976	0.612085849835138	0.643192184293752	0.598325376063159	0.583345900863133	0.585324907988122	0.584248603624968	0.630785600600868	0.636542454022235	0.712553888921347	0.69617624556095	0.682518795855941	0.677678452561253	0.713049391946622	0.604017657920243	0.600821263548751	0.597641474490081	0.653402808086133	0.653402808086133	0.60269912568347	0.610185538834044	0.602580375431371	0.592492097978447	0.617478433645236	0.603855191774372	0.58675262049914	0.607687969768267	0.618801382993497	0.615704349978377	0.614373548642133
A907026	0.238221885568077	0	0	0.316318533781254	0	0.257650924151035	0.316920204060292	0.258531602743177	0.313382093487093	0.30675814607445	0.25944027020349	0.264952955290024	0.308678268591765	0.28410689262558	0.308790810995156	0.310643439334346	0.308326625750964	0.270041397905279	0.31416202685626	0.287557907565493	0.279494541661427	0.246779389459813	0.297550154947203	0.316114265808508	0.315099326139163	0.312072874451149	0.260917280991797	0.255291703366252	0.237387303718344	0.220553520977709	0.206691170951088	0.212810386673917	0.351795925206835	0.251952218107037	0.278759288060012	0.281321917125263	0.254180528764348	0.254180528764348	0.293956117635472	0.285600325580915	0.280001185668924	0.28878250274529	0.276660462896068	0.291407684486125	0.297111076354962	0.277792565373809	0.277012125808344	0.280448462212126	0.277709964078557
A34636120	0.124112707999225	1	0	0.205123257243689	0	0.164506286124953	0.210275264156281	0.160411728384215	0.210239130447908	0.1987191111127	0.154964430706702	0.162199314720782	0.196003035536255	0.170460906961565	0.184193414493245	0.191679856234658	0.175702439226701	0.158009930201345	0.188779547594648	0.167194783999216	0.16023154023967	0.141629660224132	0.174891924305372	0.17831579198599	0.1751907721123	0.183544555552167	0.148024777326769	0.144676506326799	0.0883155012347323	0.0846778423747831	0.122040947426025	0.152157671104506	0.367037317314688	0.0939664522872793	0.163875321249576	0.1668864826073	0.0775083431877037	0.0775083431877037	0.156954649578155	0.151814737909215	0.161496528544745	0.170885418963525	0.147206102868852	0.156563079815861	0.175399304761019	0.156513422728557	0.145945495902394	0.147925735170839	0.149835654559012
A1014340	0.195853639017772	0	0	0.243109374976147	0	0.234391979232194	0.262144388503797	0.232751272593498	0.276767787135521	0.270789909297677	0.230149133416409	0.237441749612166	0.276103177857168	0.253155290250972	0.26618780624159	0.276100956092782	0.267643210464892	0.237956138436633	0.278008457913127	0.253405999221421	0.244686245630481	0.21424443175805	0.258504552415422	0.276034137511217	0.274021585835319	0.274354920154465	0.226362148639661	0.220925120796888	0.238143216605453	0.207545443520552	0.178586316744725	0.177066132438536	0.107259527318309	0.168492832685173	0.240514342736417	0.24349054169412	0.220333772303932	0.220333772303932	0.24742096394027	0.239577233068689	0.240337514030578	0.250154911452039	0.23161830110265	0.245587615969379	0.257621142379274	0.236702964537471	0.231217344840536	0.234382982212221	0.233564124652863
A818465	0.825235932373772	1	1	0.604772550842323	1	0.661564819614717	0.605199701872351	0.670957169324417	0.601330052851932	0.616789421265785	0.684994145121045	0.668533324663136	0.617589121260429	0.65389523311869	0.661937259423882	0.62316585434226	0.671443055116404	0.680099929473663	0.626044772705754	0.661180026078551	0.676447511644331	0.72226170675554	0.656160492241059	0.640528407714348	0.645931810263517	0.634580692862632	0.706684547592531	0.715834734935093	0.648154527261771	0.684235536631388	0.7744564577237	0.761711092294033	0.750866688253281	0.667464609861897	0.744621958908247	0.739311095009557	0.816447876585439	0.816447876585439	0.742795996142828	0.755737218904468	0.746658244102277	0.729432603880559	0.768234035399965	0.745136293585899	0.718264294304354	0.75446603734747	0.769932293516026	0.764792679892956	0.763707492086668
A817639	0.0405398676397592	0	0	0.119567748286562	0	0.0754462979163906	0.121438981403886	0.0728856561405933	0.124197292616278	0.113422347828049	0.069221413454088	0.0762288863931892	0.115420847373575	0.0892381717387504	0.0982740710077025	0.113748753547399	0.0951587386379426	0.0747353103120484	0.114227507022248	0.0879900665185998	0.0795714955043864	0.0557923231022849	0.093400356816146	0.108535536918389	0.105688865314632	0.1091699149042	0.0642188433999102	0.0601092373253525	0.0582098178261075	0.0439388513597286	0.03493684703323	0.0378529315620378	0.0474291279140869	0.0563520443294808	0.0743844337020951	0.0772054971435384	0.0426174799923985	0.0426174799923985	0.0762567124592475	0.0698077527978085	0.0734676215362623	0.0827705258860983	0.0638224118192661	0.0749842052708759	0.089322507845296	0.0696831558135619	0.0632053461788879	0.0655801350219323	0.0657335181347512
A1134449	0.16117496647769	0	0	0.268355424401622	0	0.209037246852651	0.260951810127684	0.204707677885809	0.254209370523302	0.241609814249638	0.198489757154033	0.207181868123226	0.240026487245294	0.218012703266433	0.222383666372761	0.237302177087915	0.224253800230622	0.202714748660967	0.236659874461252	0.214747245951175	0.206003951134709	0.180546239414173	0.216374889519932	0.229427367913317	0.226351126270317	0.231382773289569	0.189518057693239	0.184769907796508	0.216040958024726	0.172904400414244	0.152413654057945	0.152129708628746	0.179602825402037	0.189956067955688	0.20754218475712	0.210774382396576	0.165852252832908	0.165852252832908	0.203612704628069	0.197129084518775	0.205642533972072	0.215884966228838	0.191078569096913	0.202838146037504	0.221613934656747	0.200567471515592	0.189792604196681	0.192348968682789	0.193953283190503
A802258	0.647387935259762	1	1	0.582184164127048	1	0.611021427636037	0.578928027152739	0.615752901653077	0.583396309986177	0.595935300158365	0.622391487452182	0.614426495483785	0.596594528787095	0.60719790503013	0.622588217678733	0.598253671687674	0.627898710589826	0.619924408943586	0.598158154160665	0.611084022658701	0.618262991126112	0.638801878791469	0.616076819342225	0.603165675941477	0.605594489779024	0.602364192463198	0.631749026758158	0.635711299569219	0.656851440995451	0.642732301416965	0.662522666313633	0.686715246048776	0.839573425622137	0.549906981346712	0.612527853445967	0.609970788710785	0.653508137771549	0.653508137771549	0.621732990525682	0.625571346649756	0.61515991718408	0.607376349435943	0.628926525303153	0.621768942633423	0.604512428604317	0.619815364519177	0.630200201924521	0.628690336882509	0.626475014016994
A771486	0.0364154021164622	0	0	0.0805093935697663	0	0.0509763523932992	0.0842922197134068	0.0493442124028971	0.0897050737509932	0.0803952202588879	0.0469875589013242	0.0523174880970298	0.0832969238482542	0.0637284334317297	0.0714053805940819	0.0830820041555347	0.0701564681804553	0.0518605350819172	0.084861126870466	0.0632480770573251	0.056284853765302	0.0369758943014686	0.0659695542139532	0.0822222222449304	0.0800345987898484	0.0808867581314777	0.0437996205809171	0.0405469590494551	0.0283351226647706	0.0254155751252141	0.0212374722719736	0.0197882651383264	0.0154428905856569	0.0341440760146725	0.0683438428639095	0.0710311498260778	0.0375410201576596	0.0375410201576596	0.0683033454140491	0.0625593608821997	0.0672200856714909	0.0759927731564859	0.0573156640352338	0.0673075838024102	0.0818295908669247	0.0634629370244411	0.0566015737442344	0.0587070181971195	0.0592391863059215
A1188590	0.794061750371523	1	1	0.718234850434325	1	0.731641418496447	0.684434933273069	0.735321440729412	0.667682873697662	0.681119816236875	0.740881235646027	0.729513866232688	0.678148633412598	0.708830865073238	0.705459669497648	0.678463743092931	0.710427779261082	0.731026693954546	0.676211928895443	0.709850614642391	0.722613184370037	0.765813373889485	0.703885765477901	0.680218104672911	0.683385511666117	0.681663611065378	0.749132802715057	0.757028157986334	0.825426856023024	0.823787698029744	0.815280587044242	0.814223604455804	0.91047674753324	0.894243676040577	0.71560654691037	0.710657375701983	0.76718648247111	0.76718648247111	0.716785556600268	0.728528939042208	0.717970698439374	0.702116157074088	0.739813151364628	0.718702258820488	0.692489159080342	0.725598395053886	0.741692787240605	0.736971590935986	0.73525169269765
A233484	0.548639968056635	0	1	0.41783424452683	1	0.447938747369427	0.423354923127506	0.450783952690459	0.427045033709227	0.430911785807079	0.455292291689898	0.450684991769943	0.433456076220021	0.448064910549262	0.454249757441813	0.436331248730167	0.459967915884966	0.454618238164216	0.438997576503304	0.450159823818541	0.454101085408502	0.467585385553512	0.442613226462645	0.445251793303165	0.446790266930599	0.441137656330685	0.462929687552325	0.465890192178428	0.373396879870921	0.413880237686502	0.485828444547533	0.453837022131386	0.471899833050076	0.384761939448168	0.514762457020236	0.512964409564302	0.525673025393817	0.525673025393817	0.506650909133478	0.512529886346327	0.514397495885494	0.508376042213241	0.518828609436825	0.508281661683879	0.503308794764689	0.516409260854068	0.5188982442883	0.5163906984526	0.517657003605803
A816990	0.357780311445949	0	0	0.315862186647027	0	0.307974340778584	0.327250780284718	0.310050926117907	0.334734540460914	0.331655019371922	0.313884298091778	0.312770679906301	0.332369011376064	0.318838391218717	0.346323384415244	0.332100268264935	0.336818947464517	0.318075242986234	0.331600349831441	0.321740071465367	0.321743088955795	0.319894975725537	0.334433324829494	0.330253366854271	0.330287702857075	0.331437147473151	0.322026083889419	0.322443809655003	0.182697604013949	0.210154081459799	0.317713632840204	0.368346787001798	0.435035941636385	0.257693588375709	0.353160944535258	0.353416889659102	0.27580557650969	0.27580557650969	0.353041008535741	0.35345064368808	0.352878170212339	0.35358460194899	0.353835102585553	0.353001439175804	0.353803533903805	0.35275091170207	0.354196958053809	0.353956554538222	0.353358070920808
A1716293	0.978960356779597	1	1	0.919649766618513	1	0.951863051263499	0.90086924413559	0.954025328022849	0.890326852155158	0.905277301788899	0.95740455537934	0.949520562729834	0.899425210581445	0.931051442055938	0.924016281574452	0.898427279199659	0.929800849716298	0.950003216180985	0.893922147795041	0.931251071420176	0.942803771261231	0.97185028756798	0.927261492057409	0.895902177218939	0.899480608113045	0.900235210360051	0.962423345204605	0.967143583347715	0.975491135760886	0.980014428895054	0.989302405041121	0.991606734008404	0.967268539829252	0.969726371985719	0.934523102954155	0.93031126766818	0.955129710860542	0.955129710860542	0.933324114307427	0.943055058018784	0.936175000722812	0.922091774637975	0.951437933283834	0.935169945688268	0.911974430809272	0.942001535890662	0.952530723067151	0.949242864717972	0.948476903148227
A536088	0.996130329680462	1	1	0.940563652708345	1	0.974157737122306	0.935122190286571	0.9763020536509	0.928400138907683	0.940753149577912	0.979373655022022	0.973797459387937	0.936896335935061	0.962197553368811	0.959423477597684	0.93753331598959	0.962815022713026	0.975392013839711	0.935355881202718	0.963485307664009	0.971499757885692	0.988465943605076	0.960891447115529	0.939911727090582	0.94322934764539	0.94121054444833	0.983552057503812	0.986188008673025	0.979683580290329	0.98498284873251	0.996556424032333	0.997180893614646	0.994856473015178	0.974061637083633	0.981245157104379	0.979494114260951	0.990864679369805	0.990864679369805	0.979352607504811	0.983640072947059	0.981702386646916	0.975587212953304	0.987094356997545	0.980286852445551	0.970432401326246	0.983896104117596	0.987424659808411	0.986128862752442	0.986060292928134
A824179	0.256310237689989	0	0	0.310595919937283	0	0.292290450151592	0.325043086798593	0.291099383916665	0.329135262783192	0.323640089194903	0.289122931365518	0.295111704415465	0.326394779898895	0.308231869321247	0.324316308491234	0.326736922110937	0.322222625344846	0.295819397395508	0.328471090930064	0.308682624261655	0.301566810934885	0.275678004802705	0.313308663095934	0.327283255647839	0.325753871812867	0.325770650205883	0.286173701255093	0.281513825064723	0.260282169882998	0.256686175490696	0.243719624159051	0.244386900655855	0.135247675919679	0.287032907456779	0.295608230249721	0.298097165408478	0.25967324693604	0.25967324693604	0.302028291074742	0.295264256952366	0.2955412246621	0.303768349113599	0.288314055794119	0.300413500413109	0.310079787381083	0.292511512584494	0.288000241169916	0.290769841382911	0.289961419411478
A10007860	0.806595201104569	1	1	0.711419666331444	1	0.732559366908065	0.7029250008829	0.73973863260212	0.69559734459688	0.707546267849677	0.749633696605741	0.738246259674155	0.706149588421259	0.728508139461203	0.742236710498298	0.710251790767458	0.74336896826811	0.746774379474173	0.711864189236779	0.734587637492374	0.744909726177317	0.772305978120209	0.736308587075143	0.722446225794842	0.726506391752445	0.718759487258028	0.763352334457654	0.768598733744403	0.767987938567482	0.769569094764555	0.802018022448249	0.806549970247563	0.853051055380817	0.780468403057728	0.755720108334826	0.751966714899125	0.826443189886464	0.826443189886464	0.762895997684403	0.769552003051891	0.758406313106084	0.746709730844865	0.775662944785404	0.763507231679148	0.74084189852243	0.764453645460406	0.777166501217119	0.774556783743903	0.772425943520358
A824529	0.920345802542529	1	1	0.721385531358502	1	0.7745250078697	0.71929719075266	0.785325955915949	0.715075782221239	0.738318416316314	0.800499118761761	0.78385505725325	0.741324787123814	0.771240526267304	0.791568977679149	0.747077382612391	0.794383208825763	0.79731214329173	0.749404285759352	0.780432416095299	0.795329118099254	0.834454560709154	0.784030291963031	0.764298516573194	0.770077539229909	0.759033061058442	0.822123846693782	0.829763828364348	0.773946356159853	0.78450171005353	0.874161333352408	0.883126920304595	0.767708853381755	0.84232903489502	0.861391326732748	0.856804197049464	0.904045728430336	0.904045728430336	0.861748755357883	0.871810050696848	0.863390480445693	0.848517457423111	0.881158258799753	0.863463046869315	0.838936261356116	0.869989064958769	0.882497430313011	0.878701012864072	0.877642590008017
A252393	0.0801125036647224	0	0	0.162595040208341	0	0.127347313932596	0.167484205461379	0.124221881630633	0.174399234898352	0.164064921824226	0.119748306133355	0.127874631318972	0.166480394771865	0.141810577669778	0.149874547416407	0.16503898754168	0.148809824629964	0.125813318814318	0.165825541249047	0.14013030759969	0.130948550196554	0.103633454081677	0.143737060817455	0.160463664351037	0.157562287763641	0.1607092868521	0.113604259292576	0.108768282209428	0.104718582005171	0.0928061498086505	0.0762447340777499	0.0760386816762026	0.051400906782452	0.0751416717147037	0.120369385432165	0.123479105145263	0.0807757427585007	0.0807757427585007	0.123574849419149	0.11631537720181	0.119565440360486	0.12977280926462	0.109329009025682	0.122089975601177	0.137004727394706	0.115486668258977	0.108721390349427	0.111502455479861	0.111409925580715
A10009561	0.0417866126213285	0	0	0.125990841452179	0	0.0982946097568542	0.138217344837046	0.0940287748323155	0.14404776699204	0.131047732716073	0.088020175706514	0.0968634890667604	0.132654536083848	0.109295685032388	0.112977397642499	0.130718416957905	0.110443404440426	0.092803344215614	0.131158069320667	0.106265845742358	0.0967733860124566	0.0708437701990959	0.107571062067542	0.124518123228898	0.121203556718643	0.125421111506609	0.0796814951585362	0.0750312975841707	0.0693250362636423	0.0702244017664221	0.0471058753345699	0.0448129895282632	0.0321294461360402	0.0933963048755005	0.0775777648162417	0.0805223589684148	0.0455962005250959	0.0455962005250959	0.0787625062652343	0.0721141380563905	0.0765190703800754	0.0861936205004308	0.0659818251922712	0.0775163681779931	0.0928634441999035	0.0724778566481718	0.0652527138439188	0.0677025131687028	0.0680721498920139
A1800208	0.0172128330611618	0	0	0.106621436400568	0	0.0623993093535053	0.103390233049725	0.0574711155749579	0.102112566684996	0.0873045364126528	0.0509626231829505	0.0584786536815573	0.0856094918268477	0.0654115828289636	0.0637299130323977	0.0816356677088786	0.0613520340131728	0.0527817636531461	0.0797295266324791	0.0611131717613058	0.0540176123974753	0.0375595512831913	0.0616389780971199	0.0704898436419889	0.0673228770203471	0.0740705391645102	0.0425096724565725	0.0395225638055063	0.0516756261005782	0.0380560694764768	0.0239084138077709	0.0250786015634752	0.0195156305723889	0.0511379737640351	0.0398372717641273	0.0419453233670023	0.0168869463731506	0.0168869463731506	0.0370549004448282	0.0332732891163058	0.0385289809681614	0.045300496186414	0.0300117379763976	0.0365878753196725	0.0493020121656384	0.0353897723372145	0.0293349738473918	0.0306654444176848	0.0315556356623102
A820434	0.0829006698950766	0	0	0.152934851441277	0	0.106328351765767	0.156963657840161	0.103840288541873	0.161604881264431	0.149993265219452	0.100172266528744	0.107956833791126	0.152010255115602	0.123213753404406	0.137564916702978	0.150615774690297	0.133630197615391	0.106997319791995	0.151459025825895	0.122395547131702	0.112980569258517	0.0845646815152904	0.129268786997058	0.146172669680852	0.143271382451965	0.146345184732868	0.0950120012566129	0.0900427077720717	0.0745780486564756	0.0579311674833541	0.0573999067676722	0.0625951859621975	0.0472672978750393	0.0711489941678759	0.130944902658118	0.134527499938545	0.0790585605782105	0.0790585605782105	0.129037437026063	0.121391440232186	0.129128930005774	0.140656789018215	0.114296217494688	0.127863693429817	0.147697591710715	0.123762406001879	0.113100824083856	0.116023324865905	0.117219913307333
A10010891	0.244436490211541	0	0	0.247445468155865	0	0.209355590067712	0.264328561180864	0.209804990522954	0.278793156408047	0.271061722569018	0.209912864170538	0.21694581310274	0.276075570732987	0.239265805657917	0.275209928963331	0.276789628023543	0.272088237910166	0.221832885540784	0.279353717452501	0.242834282265783	0.2326451783654	0.193321106522068	0.259907217354773	0.27864550166808	0.276853601113724	0.2760812175127	0.209711264348791	0.202837350468782	0.181046620259382	0.13489236209293	0.148033746822695	0.173867950025116	0.168107200112646	0.152553531431713	0.301077468263615	0.304256351755713	0.238734377241235	0.238734377241235	0.301760980877338	0.293440427367749	0.299864819850155	0.310151983019058	0.285339430460183	0.300358188366549	0.316772935816135	0.294963545317262	0.283986306861147	0.287399973036027	0.28856748371172
A503690	0.00607233743372701	0	0	0.0574083207333898	0	0.0283645760662732	0.0536787100801278	0.0249582492660231	0.0547632581633503	0.043785449124996	0.0206728039935421	0.0254440357733726	0.0426859354666042	0.0296427799545538	0.0284526840653667	0.0398839490993158	0.0258763597824618	0.0215640680474053	0.0386251040899434	0.0266050305602056	0.0221289352205629	0.0129395087774633	0.0261237577461894	0.0323034937967788	0.0301581339569552	0.0346337682352129	0.0154743675207437	0.0138700167792497	0.012183887766852	0.00961496009930337	0.006656852297699	0.0065037101918174	0.0356515141193858	0.014002527216862	0.0209315479699718	0.0225209284989491	0.00506647098431591	0.00506647098431591	0.0165449554777924	0.014386419715105	0.0195533075437661	0.0245142873093841	0.0126840113547978	0.0164494572021012	0.0269312240304732	0.0170479753096523	0.012117950099935	0.0128323075675028	0.0138194534507403
A10008332	0.0540854799829734	0	0	0.15515389165485	0	0.109466717073655	0.165536122467507	0.104618864537614	0.166664316954182	0.151135065663782	0.0976368919973743	0.107749540096793	0.151708215906101	0.121775142292651	0.127817573915158	0.14875551712948	0.126327566161966	0.102985836501418	0.148475459907075	0.118393772528327	0.107485909596603	0.0773752424060034	0.122347642832254	0.139984523193383	0.136127367629523	0.141852618854981	0.0875751140124006	0.0821111117378117	0.112964483263727	0.0828219703414031	0.0498944560188929	0.0520189784870324	0.0270665196528308	0.116496663827876	0.100867808050355	0.104496627276928	0.0651966833304561	0.0651966833304561	0.0987737804424668	0.0909608554911642	0.0990340181329656	0.110768276030458	0.0838782852827711	0.0975906262392932	0.118086982438188	0.0935998180904132	0.0826180626267209	0.0855265080442258	0.0868736751652304
A10006807	0.0685448679901048	0	0	0.18161949786978	0	0.12617548434925	0.185144956628431	0.12170638344345	0.181726361319594	0.166424959461196	0.115291098772972	0.124981367933782	0.165579925761019	0.138826966121895	0.146932020290364	0.16330057381276	0.141117497377315	0.120848468657061	0.163420937021006	0.135826977692538	0.125461364882751	0.0958555033289716	0.139002081785539	0.156005845366063	0.152489272191654	0.15740698125544	0.106189880251032	0.100822524706546	0.0888406691562575	0.0848171194648934	0.0672191630535864	0.0677035339668958	0.0471787946338288	0.122648433561097	0.114111513692858	0.117626614678201	0.0665681422237241	0.0665681422237241	0.113309368512556	0.105681164638992	0.112474273926204	0.12386021970536	0.098602342544809	0.112040538557488	0.131069246850522	0.107342821188459	0.0975482020551262	0.100431337856352	0.101326955020534
A33744910	0.648426434404337	1	1	0.622047971700701	1	0.613058887667838	0.603192974544073	0.617557987445001	0.591985007323332	0.599784637439199	0.623833440497567	0.61620188836327	0.596700119760079	0.609103216434841	0.618903005839687	0.598603422131748	0.626664821474729	0.621349233884666	0.59899897161931	0.612767869771705	0.619672258291171	0.639447709847205	0.615024970515488	0.60474479348664	0.607206760632701	0.603112088370676	0.63262329727202	0.636422159752003	0.71939652281594	0.696919522866711	0.662448734527145	0.671772716706816	0.7810885803695	0.669075034813053	0.605038201417619	0.602180551926417	0.671361599356119	0.671361599356119	0.617696499962443	0.622150999657823	0.608334987947931	0.599678249381177	0.625910927400946	0.61756243779556	0.596886226573727	0.613945396748154	0.62773693868357	0.625963008727085	0.62265095179531
A252091	0.12724512101336	0	0	0.263456094222487	0	0.200312523945897	0.257016739270357	0.193873975165084	0.247852248360151	0.231220176101768	0.184899515637304	0.194929930901357	0.226417210144836	0.202729763114333	0.207499249531507	0.221517419182269	0.198482699977115	0.186983585614886	0.21853509063188	0.197128820148979	0.1881946436338	0.164864405488168	0.199286397503041	0.206720027683611	0.202872232363552	0.212176645006661	0.172310483162912	0.167797506639359	0.149257296232741	0.136410370548838	0.140235824385978	0.150354472187927	0.183215910619007	0.203547698551763	0.175217555652738	0.178749223423207	0.102368914841742	0.102368914841742	0.166605425930014	0.160408739371414	0.172321015526316	0.18334634349895	0.154869360635994	0.166150707695989	0.188537736059829	0.166324952810816	0.153288276111109	0.155683770902566	0.158111871333811
ZA2055382	0.392859080181536	0	0	0.414395618489177	0	0.417213898112353	0.418405740773041	0.413549897112521	0.416123202907023	0.412402378482844	0.408443361480563	0.411678272290929	0.411179239872594	0.408769001074936	0.406926316497433	0.40843482220614	0.404888087511041	0.405724127608815	0.40610347138948	0.404886673158628	0.403105713756936	0.401417453051355	0.402322911389771	0.400478152244586	0.39907183984498	0.403962105106842	0.400797837069885	0.400101233924367	0.425636708690874	0.406527102076811	0.399817821857608	0.401929751104495	0.305989669157247	0.440780631109006	0.412909687801181	0.414039190460036	0.427027073779395	0.427027073779395	0.396604570385105	0.396129835281506	0.409765351089894	0.412791487370759	0.396533762593045	0.397682032840559	0.411510628452121	0.40618799740231	0.394774169169946	0.394920755578565	0.398924205175349
A10004602	0.846036917730278	1	1	0.747060207325635	1	0.793311598098293	0.741716524875093	0.798851703134519	0.74181359226872	0.756894896581615	0.806378443995443	0.796089451497616	0.756935630455528	0.783727744035027	0.789365403150724	0.760793960075834	0.792538581993088	0.801727692108147	0.762151571646908	0.788131062685536	0.798242132184126	0.825811513501872	0.786165489520497	0.772279590878335	0.776164842297718	0.768926939775409	0.816283131409486	0.821268392419104	0.83759689997896	0.849660596547597	0.854343425335137	0.852403196512326	0.887329437621858	0.789507354583685	0.801802169900865	0.798228900905264	0.885028092112446	0.885028092112446	0.805201981928923	0.811643623397634	0.80380038215667	0.792500610231114	0.81771479536021	0.806058718578017	0.786100666182824	0.809053388518207	0.818714231721166	0.816222384375552	0.815165004830701
A10001999	0.526531937899627	0	0	0.523626192755156	0	0.534578120717644	0.505781105167636	0.527225500216711	0.495147146189869	0.489964450173752	0.517005421675386	0.517948768163526	0.479607348721302	0.495570186952943	0.475397104416411	0.472632886814949	0.47465748190594	0.502103283548704	0.465293897547369	0.48503552638051	0.488517549154634	0.516177521446221	0.470553335426223	0.452531725780042	0.450422799508226	0.462582524141336	0.501113809609954	0.505235704783768	0.54239109781534	0.508582042423327	0.556882741509443	0.551924274800292	0.583958588051185	0.4181234117626	0.522140484019708	0.52176929682348	0.49595512582032	0.49595512582032	0.47902091025566	0.485880818746016	0.51567878777869	0.513108713258139	0.495070856795285	0.483431108677734	0.503661605185815	0.511439995785093	0.491477650644933	0.488470533479645	0.498472402663757
A830379	0.108337374699175	0	0	0.266661867281971	0	0.219285357518752	0.260549737500562	0.205533671519998	0.248452496152754	0.227079279739861	0.186790125953736	0.201768016438312	0.219269813254205	0.200484767736659	0.185186850261093	0.210106897419846	0.178920076288409	0.182018956120045	0.20354753766561	0.187462187911866	0.176992952570995	0.156532744956084	0.17986350685969	0.184229310600455	0.178640612564513	0.194392320075945	0.1604820793006	0.155770943784999	0.181745335093204	0.152554960665033	0.136337522048847	0.136295607218596	0.0596325589154814	0.190820716493794	0.174076735396715	0.178723831517356	0.100944200794256	0.100944200794256	0.144014190507115	0.138582944013522	0.167181016424441	0.180810000072238	0.134808055438952	0.145179871907192	0.183241089028903	0.157165516538685	0.131259112882559	0.133304352801854	0.140559274843095
A1789612	0.0632647407056809	0	0	0.171119269294796	0	0.107364141715321	0.16980451231386	0.103806961696965	0.164770370434486	0.148338014202191	0.098699197686057	0.107183224484923	0.147289753749149	0.120787096663796	0.128339915914361	0.145220268907364	0.126484259621845	0.104321092964893	0.145507542668162	0.118585335132124	0.109082040780224	0.0819476514503411	0.122481227927878	0.138933528881469	0.135724673373499	0.139891990136448	0.0915237739702112	0.0866970287568755	0.0929613030740742	0.0731749834256639	0.0562783026839832	0.0573680348038025	0.074462587402393	0.123106188800631	0.10469649760224	0.107943427207963	0.065093953463921	0.065093953463921	0.104947433005896	0.0978195007401734	0.103383776529587	0.11394923242399	0.0911728726372201	0.103705290886463	0.120899899046714	0.0987950675947451	0.0902800329182342	0.0929678607912764	0.0935919789645051
A1128497	0.652568070195429	1	1	0.544278783366076	1	0.601337662379323	0.555532775974803	0.602121828767058	0.563339433980559	0.57153101685637	0.603248268873425	0.597625460643323	0.57121070288479	0.583670074598103	0.590296889422876	0.569326263188525	0.591673740377675	0.595721086771461	0.565940963281275	0.582519984865898	0.58924640964964	0.615345691625541	0.581898942951879	0.56395312856573	0.564848259267791	0.567901403095894	0.604252553583402	0.608832649676245	0.625550950728063	0.591211581322061	0.648808647432021	0.670415679072071	0.754470390116691	0.574117040730045	0.621246164157182	0.618977400336727	0.617073060888046	0.617073060888046	0.60672990825467	0.613530988188125	0.620100194517675	0.612446135642744	0.621075559763232	0.609048143833555	0.605243955762371	0.621761452417058	0.620339603105837	0.617516071693141	0.620725804601764
A10007335	0.102316876102834	0	0	0.255711199775634	0	0.185537465569828	0.253760806995905	0.18097660727362	0.251080550784288	0.233467903467619	0.174080465667242	0.185165053791692	0.232992782252145	0.20203100318232	0.21107975313795	0.231085487062615	0.211233449091835	0.181328770238034	0.231727729594939	0.199566117227142	0.187514234117269	0.149926728507288	0.205154346434034	0.225075781209226	0.22149440131324	0.225694731077646	0.163573808383348	0.156600154095152	0.205406021961794	0.171352885261972	0.110106282992141	0.113334649273101	0.118642336632672	0.220882440600019	0.159088765070652	0.163018680817637	0.134785423564511	0.134785423564511	0.164143651864972	0.153965644718453	0.158201226058651	0.171153270685775	0.144156513738764	0.162037723762999	0.180507468247589	0.152892764900431	0.143169783478137	0.147122167509917	0.147199803627786
A10005259	0.211897574466116	0	0	0.276625816517902	0	0.224647621194755	0.276991510361257	0.224075076876551	0.272648267299085	0.265028991620479	0.223412324686645	0.228401549705828	0.265188622845082	0.241808221070692	0.259062896393826	0.26432658981203	0.256276521368591	0.23045030784041	0.264800002975584	0.242786287595203	0.236468082646326	0.214051600655827	0.251820459297191	0.261581878122147	0.259959578789035	0.261748743798065	0.223455607881876	0.219727062129042	0.199502486689593	0.170123088062007	0.187679989155151	0.203567928057961	0.306684207959961	0.195880735486948	0.242537733891988	0.244882659643566	0.201760167625544	0.201760167625544	0.247640471822484	0.2421503310454	0.242287235534197	0.249949020910783	0.236501024872593	0.24628805006703	0.255589635792834	0.239549057079832	0.236432973080548	0.238630159098333	0.237642819168576
A2570059	0.44342280903719	0	1	0.431992113782399	0	0.429602853489316	0.432748007709363	0.431560371386402	0.435731157321659	0.435786453465846	0.43466106263016	0.432586257178542	0.436255798600995	0.434064533713253	0.445282879696554	0.43680939083172	0.448103950295576	0.436168478458761	0.437101911507995	0.436230018345721	0.437603343803615	0.440241439418256	0.440771132061041	0.438599442064426	0.439261130220718	0.437993522433643	0.440083541573924	0.440910949267372	0.45038547583878	0.434202030511545	0.442689149206155	0.456747472913128	0.560723132209389	0.412065491830006	0.435674304754028	0.435354453003009	0.468812235571598	0.468812235571598	0.441266346653496	0.441486739658735	0.436639734011353	0.43575156115303	0.441401337891783	0.440849847325536	0.436198109536561	0.437828385108626	0.442099563409337	0.442008981838944	0.440461565606274
A10017617	0.685774046618413	1	1	0.531725832130217	1	0.53737110149702	0.511536840859788	0.542698156557946	0.500251689440296	0.507927208398666	0.551803992343372	0.538079893773521	0.501767659541328	0.519527510515336	0.531477845568694	0.500000340446614	0.536175452694951	0.543179871576107	0.495766117374916	0.5217499299351	0.53576462506293	0.58823583647028	0.525545384894094	0.495257840145501	0.497798359329519	0.499864508326299	0.56814037565086	0.578707058298256	0.50901963382657	0.486727827545922	0.656978348399069	0.698178279259235	0.63177852756416	0.503194309185869	0.593749952693653	0.588852604214076	0.550759776562087	0.550759776562087	0.584654472902071	0.599256434224261	0.594630352296005	0.578561674983521	0.614073040558741	0.587815736139284	0.567076750608768	0.601594600498807	0.615584114122118	0.609470758486794	0.609504434531011
A2319163	0.166811933971568	0	0	0.328790989149892	0	0.219531835133107	0.301978794300312	0.215242823395853	0.276661169766947	0.258739342938102	0.209310922526218	0.21718720541149	0.250715750463973	0.226125042005862	0.233591225960573	0.246679795917683	0.230163053265901	0.212697519461053	0.244268861741239	0.222800347278413	0.215223564363256	0.193679340051302	0.228717635484863	0.23476562888824	0.23170795614496	0.239100085800181	0.20123073022784	0.197231781976769	0.216542226447835	0.17274761285709	0.169638693207498	0.188436881967194	0.383087185547198	0.256515432993952	0.208164465231994	0.211166704551038	0.157927520364821	0.157927520364821	0.204031431589834	0.198311668633195	0.206216933980127	0.215668894258482	0.192966602324633	0.203338818655351	0.220721352075922	0.201485105555303	0.191873501994455	0.194121893311643	0.195478872480906
A2478833	0.30767049437618	0	0	0.394493728301781	0	0.347421394657527	0.387289523057589	0.345649246040118	0.382874400924704	0.376624212516094	0.342787440437989	0.348177446155679	0.37655065178866	0.35753158674977	0.371027110259785	0.37537679930626	0.374234686661319	0.347256363712858	0.375273910296787	0.357160629339322	0.351172839111865	0.329759063643245	0.3642060883942	0.371971165070693	0.370401976184155	0.372639799230651	0.338142065199986	0.334087976859835	0.443665250205677	0.402184794609189	0.302081839977231	0.318475916996146	0.390221988003011	0.496601194888426	0.332054666169477	0.333582921468105	0.315025851246083	0.315025851246083	0.341502491139589	0.33661449621587	0.332919852964733	0.338120188258211	0.331324138488929	0.339996433402875	0.343144836178466	0.331718578365427	0.331570987945464	0.33360191844126	0.331889506905415
A10038221	0.539776247282939	1	1	0.551596195076868	1	0.494106458604091	0.542190283799877	0.5000304714577	0.534354008019865	0.534791521449325	0.507204846563735	0.506956922795408	0.536906209903122	0.523947062223176	0.560399633104994	0.542547532557238	0.557094883752535	0.518595212460892	0.54815908603909	0.532510651388401	0.529190961542511	0.501873845186514	0.545684916970118	0.559093173465196	0.560955535453677	0.551057579013174	0.515766308774698	0.510892399311018	0.53129655282017	0.493195341911145	0.458826598305878	0.468363123854478	0.683751522675761	0.608501099468785	0.560770358928948	0.560940779051499	0.625921117298628	0.625921117298628	0.575790613917155	0.571101735100859	0.56292563010055	0.564132956037232	0.565650273831952	0.57391502007305	0.567705687614698	0.563627225956903	0.566088233704229	0.568225821442077	0.565830877510537
A60635	0.985377021730548	1	1	0.888788990077183	1	0.94963660303392	0.874413503406775	0.951861547076765	0.87057524910171	0.885601302757618	0.955599655067528	0.946119121332409	0.877894421458977	0.922018152776211	0.907214814924205	0.87577133568075	0.916916197096721	0.946072507198015	0.869187119816411	0.921354208052996	0.936394697196571	0.972923252409287	0.912861565063691	0.870441209435811	0.875017255505903	0.877004175736118	0.961497097209441	0.967299572709456	0.973828104725191	0.978897122316953	0.991767064996022	0.992884928544782	0.99256902215268	0.956445047154266	0.939422836075626	0.934776057549455	0.956063772861073	0.956063772861073	0.933952535194554	0.946146706795639	0.940656172333865	0.924650126057321	0.95633899736786	0.936594863023856	0.911767532196702	0.946779453060219	0.957394527494817	0.953494867247898	0.953186436794079
A2682658	0.129411002283523	0	0	0.163678562510316	0	0.135283680094067	0.178760550674417	0.133896466035281	0.19094134220305	0.182147818643282	0.131759611680176	0.139023779264837	0.186292245201002	0.156445366508317	0.174688469733724	0.185772291353144	0.171919963610495	0.14025269724332	0.18740649339182	0.157155183625518	0.147792297879392	0.116809401080704	0.166123053566456	0.184126216434984	0.181723688499037	0.183012697494478	0.128912789047342	0.123558401891839	0.112584799732717	0.0839878285978762	0.0848173302602025	0.0917106957676605	0.0453689657982064	0.0760448961793035	0.177539304468768	0.180958941750115	0.131710175292874	0.131710175292874	0.177932143365167	0.170256270901896	0.176130608568126	0.187161257067441	0.162887778935534	0.176582915658522	0.194193431340835	0.171205096976856	0.161911201582144	0.1649232475207	0.165555105653323
A702327	0.261909607623849	0	0	0.289103650136698	0	0.239268274519756	0.276350360038526	0.240931832941393	0.281246474033915	0.278955129653907	0.243112379412307	0.247848279587285	0.286172800145033	0.26806007255832	0.289956831554546	0.290362535332097	0.291947197127159	0.254562837136477	0.296350382584632	0.272613836032021	0.264923470934719	0.232263018808224	0.278011537852589	0.302838986633282	0.302552365097723	0.29517438452362	0.24677245637493	0.241273640332691	0.189478464568476	0.205447793689333	0.191881484415699	0.179364770755014	0.529855459261712	0.226294617489575	0.297763581229263	0.299987110880757	0.303296579269062	0.303296579269062	0.30866900753617	0.301789730334369	0.298461871834141	0.305933522940345	0.29448257495883	0.306673269243567	0.312571622614073	0.296313938733368	0.294606441405724	0.297450693813319	0.295568075767412
A1131651	0.104641142065252	0	0	0.171567856393185	0	0.125856758865814	0.17809216436955	0.123555326558159	0.185174092314357	0.174107649255762	0.119947336835585	0.128634950074023	0.177613306586196	0.14702143603189	0.161796986256533	0.17727361244914	0.161402489373924	0.128446899592331	0.179529596670699	0.146928207530013	0.136049910462544	0.101622081491161	0.153739525939764	0.176250808940706	0.173392651950951	0.174423171047299	0.11450880339906	0.108439344234107	0.122121001674574	0.0911053369563543	0.0680047470024519	0.068822591740348	0.0891603979457938	0.0914257661383163	0.159374146948235	0.163206654212464	0.126620332446832	0.126620332446832	0.159712665265836	0.150777962785565	0.157813369494999	0.170226905766733	0.142327755970785	0.158172194666067	0.178264275335679	0.1522147914498	0.141085201165277	0.144554423791568	0.145521086026394
A921899	0.0629766801901755	0	0	0.11940431333198	0	0.0901345181561404	0.133096858515601	0.0876962780691128	0.142281273466484	0.130357620885948	0.0841217149418695	0.0915644924051315	0.133734022891917	0.106188433418754	0.116691955157956	0.132463631654979	0.115839186549693	0.0905323290053314	0.133510507352638	0.105323922426163	0.0962070253981951	0.0693811662421094	0.111135569686328	0.128629940452523	0.125789937998013	0.128437754080148	0.0790997338553162	0.0744357679814788	0.0812305400528069	0.0577887734000407	0.04480305673182	0.0472574387666336	0.0250440785110011	0.074353103160641	0.105217053283972	0.108490316033128	0.0709557568226074	0.0709557568226074	0.105777593122302	0.0984547849988795	0.103933761705499	0.11458971152872	0.0916223612305861	0.104476203697094	0.121662475222058	0.09932037725554	0.0907155644125782	0.0934790396976976	0.0940849132651608
A692760	0.622579218351732	0	1	0.49693208581173	1	0.522253715173445	0.489586823056511	0.526962214026626	0.500202965201829	0.508510574931105	0.534406239090475	0.525736764355718	0.508759729429529	0.518233101764329	0.53229835152967	0.509443911358001	0.532538964232454	0.531880412509328	0.508535622361095	0.521892082464669	0.529970984763425	0.555839060580313	0.526975927940739	0.511821165054443	0.514108623093381	0.51214855951629	0.546870025799846	0.552223358083537	0.516477701890446	0.502739410090585	0.588386945633953	0.614945017186538	0.809587982394637	0.400061367408637	0.571613764103327	0.568733707389165	0.605763230348051	0.605763230348051	0.567267816290038	0.575086536472934	0.572098783463874	0.562683605889134	0.583026896398542	0.568844999235685	0.556025247139485	0.576079320089649	0.583863025624708	0.580593938979616	0.580516845170267
A778796	0.353731404032175	0	0	0.374087809678461	0	0.377944142991007	0.390083782663994	0.378432230688518	0.397838236951208	0.397524534369671	0.378724232131291	0.381994998322364	0.402377294902402	0.392605434408613	0.40633709980175	0.404349454247231	0.40907707971183	0.384685836934168	0.407220690787042	0.3945891122744	0.390000747397535	0.370029482869211	0.397244531874479	0.410154704128905	0.40986931730859	0.406517237777647	0.37872559660598	0.375119847138202	0.403362400232162	0.40095840494966	0.342791411890846	0.33340749223771	0.210944495248281	0.384539607214101	0.377770679237791	0.379102627961928	0.395830495659047	0.395830495659047	0.38933115862383	0.384250137855473	0.379000966369738	0.38366972026445	0.378631534000632	0.387627361898837	0.388719698131063	0.378192086760116	0.379020986832537	0.381168995120576	0.379037742078741
A34330718	0.378164003929977	0	0	0.490802440724578	0	0.479482116768624	0.462031567279484	0.469767665480885	0.453584874195939	0.445812366383405	0.456126389072402	0.461471455791901	0.436181806147512	0.443891139513929	0.422027339940861	0.428689073951592	0.417092839707395	0.443298937131736	0.421476167517161	0.432087354190337	0.431487643457717	0.445122479276018	0.41897139452064	0.406576650884356	0.403404682714023	0.417013939053252	0.435345047617793	0.436712702442627	0.503395696133499	0.501721347531669	0.467857183782384	0.462103234111153	0.47943631327908	0.409849345015056	0.39908344592902	0.400448598214805	0.362875420198474	0.362875420198474	0.370759979570773	0.371801977409839	0.393994880955596	0.397385908952647	0.374355781588194	0.37299098427822	0.394105238364263	0.388828471356737	0.371643712921281	0.371091331906781	0.377738079465981
A2603978	0.433866056587098	0	0	0.372283985339702	0	0.408924871359388	0.401713287527128	0.412739052019721	0.422879456701321	0.425399030001236	0.418120833903333	0.41661937107191	0.432981522593719	0.425477654503657	0.447157918229358	0.435709769051907	0.451155953492775	0.424231641239457	0.438478254098501	0.430449305341532	0.429852359021902	0.421211461302811	0.438243191602791	0.443819371233173	0.444874808478586	0.439866324670429	0.426502334655671	0.425418065200699	0.423276265710525	0.408290430344996	0.407753151148224	0.41832485463992	0.26292138926345	0.416978443330316	0.432353623090379	0.432250581985882	0.452788148635189	0.452788148635189	0.448027818094696	0.445992169745225	0.434872352014777	0.435070927235094	0.443147197488161	0.446534475216755	0.438154041841054	0.436770835612456	0.444461343567667	0.445357636354524	0.441794425031703
A10021178	0.903362333439707	1	1	0.91272110245042	1	0.92413152214345	0.894845588583068	0.923428624573375	0.876222785085875	0.885802856484096	0.922134660045007	0.918180649856385	0.880124267103661	0.901787795703433	0.89339391913533	0.878467261617454	0.892748253720688	0.91356531087474	0.874795076692809	0.899041684263274	0.905711074794077	0.928424528608417	0.892971255790743	0.873500485023951	0.874745789876507	0.877647617586663	0.918834288229368	0.922309110801794	0.981467969364177	0.985709616224345	0.950249034643681	0.951605082143785	0.936354842099974	0.994472842375764	0.852403642398536	0.848361570093324	0.883283125926016	0.883283125926016	0.853515956694877	0.861774230009647	0.854283051889093	0.841312780453346	0.86954125777967	0.854871016678466	0.833263583941505	0.860054389733086	0.870630467363479	0.867473839218878	0.86661308207595
A1769247	0.0582101315202992	1	0	0.15857376434508	0	0.0872803648782798	0.150817975420809	0.0839997818567722	0.139622022348571	0.125164113519793	0.0799704417381804	0.0850914713593979	0.118008760226007	0.0905001356860858	0.102987777087253	0.111972049909497	0.0935057972077542	0.0817783053690023	0.107064337148042	0.0876880589764648	0.0829613848456724	0.0719030826823674	0.0991046111840502	0.0948924919074627	0.0921274814174107	0.102169299687067	0.0755372665936671	0.0736667653396647	0.0427472051288711	0.0285864484261987	0.0614613313208995	0.11163627956684	0.22482626506822	0.0411707004261738	0.0824724999890277	0.0846693536189087	0.0235014132986211	0.0235014132986211	0.0769288044145504	0.0738081059249222	0.0806099996042933	0.0874012918918186	0.0710811513377381	0.0767394336971032	0.090514397584294	0.0771002318367835	0.0703386876282978	0.0714914270137477	0.0726790308791467
ZA0035661	0.0794004822829643	0	0	0.192808259638391	0	0.159768850091033	0.204003081040515	0.152840673864407	0.205079364849098	0.189646721991861	0.14315769598884	0.154256036880307	0.188629540695619	0.163804360603738	0.163740218573657	0.184058828906472	0.159981698953123	0.145881058023124	0.181882717146159	0.15793066164328	0.147708579358793	0.120892171425817	0.158392161399543	0.170531342144188	0.166404726666555	0.174945817701286	0.12947731044197	0.124333933814841	0.138098743354764	0.117704330321395	0.0937079644247655	0.0955884647807358	0.0562529599332414	0.130686185636725	0.128339757045733	0.13203129236352	0.0806241083695953	0.0806241083695953	0.122197418362672	0.115132428340642	0.125819595148087	0.137504	0.108779807801481	0.121432157408691	0.143778492175837	0.119881970166646	0.107272218372342	0.109956988292332	0.112030930059483
A352158	0.808587121139586	1	1	0.65023130008578	1	0.684237328722788	0.646507870722319	0.692458580308319	0.635313545471011	0.650041804126686	0.704364982530484	0.690409928945701	0.647819921287204	0.677966019641422	0.690277512508459	0.652725524756621	0.694764508482238	0.700293178842723	0.655041045315593	0.684476193680241	0.697330916215087	0.734705649367691	0.6820986642668	0.667509099679225	0.672186443693277	0.662690059339625	0.72205563411608	0.729419685871503	0.662955830219292	0.695300909457578	0.777150651520258	0.772066284718576	0.883651975915938	0.668767322328221	0.742144036402653	0.737631663565014	0.798390526649892	0.798390526649892	0.743284757245684	0.753329227390428	0.744286557277596	0.729852707993453	0.762986702086936	0.744927047433457	0.721107489384736	0.751046707920023	0.764469659064992	0.760468985282796	0.759210895526945
A10022255	0.64977523998345	1	1	0.499089181118016	1	0.563286558048855	0.523548332007977	0.569462006576669	0.541240307678058	0.554302568074012	0.5780530899724	0.570804740239511	0.560753679521113	0.570491102825682	0.595216342318518	0.565243981408709	0.594539919601365	0.579890038258887	0.568378459223201	0.57674542403833	0.582071057452832	0.592513917326019	0.581147643933248	0.578127083226085	0.581012961562193	0.573106068965451	0.590392358878542	0.592712107682862	0.507194888625206	0.545925748733304	0.602334455435652	0.610631019740771	0.563322168542903	0.51543822758116	0.619683474183133	0.617354649677693	0.643831419188867	0.643831419188867	0.624709398227958	0.628466039572865	0.62146351578831	0.614271942187775	0.631944776406308	0.62499955974199	0.610899989261697	0.625228171704861	0.632794008539886	0.631312826608552	0.630070039627445
A10025708	0.129239848248974	0	0	0.246594089249402	0	0.190173126503851	0.254468650155077	0.185006305454128	0.255013750582922	0.240756973228607	0.177373584864996	0.188453993968159	0.238461349784505	0.203359337272718	0.224624361498281	0.234953613792763	0.213224990521902	0.183520716050829	0.233475331314432	0.200234280324125	0.188689812456284	0.1532447125701	0.210976305683629	0.223405946024429	0.219483654104757	0.227176306526455	0.165912185697642	0.159239313459929	0.116309329123626	0.113028060909484	0.11505908181325	0.141621	0.367732012723989	0.14752537209793	0.19785541529897	0.202295961211247	0.113172287758309	0.113172287758309	0.189394929251406	0.179963412820956	0.194563218988777	0.208571681757913	0.171418571545985	0.188396573022612	0.215761885191601	0.186918055821025	0.169158896847282	0.172855288173335	0.176047391420494
A998369	0.739399914637362	1	1	0.470995689977921	1	0.5588981687318	0.503436292659372	0.572501593185483	0.52644276277171	0.543612321464201	0.593083779748146	0.573993371610484	0.548671619317683	0.567830224907766	0.595608152462296	0.554553944692099	0.607514912326583	0.594027808459339	0.557547556194779	0.580112873534946	0.595689287735296	0.639163326368274	0.590913861591729	0.572522475282342	0.57841781757077	0.566508168108941	0.626256865709033	0.635897238375226	0.564486618166681	0.575627443173739	0.690997588993357	0.720022787062765	0.593498792668435	0.457223220687994	0.634136725168058	0.628067665976836	0.685525585428356	0.685525585428356	0.657628176663396	0.669551059808715	0.640552362732524	0.621852344054055	0.679963059032194	0.657914924115049	0.614836377751024	0.652683531208582	0.684294939971614	0.679468641636202	0.672132058910847
A10027657	0.514404949741568	1	1	0.5355598796408	0	0.53244241622412	0.527884967033866	0.523744930969173	0.499373240590124	0.490872196832148	0.512008616740951	0.513558026910172	0.477278494765339	0.489409799010898	0.465928104222468	0.468756913745842	0.458440253848676	0.4960729617715	0.459599368846598	0.478028099135834	0.481687123100215	0.509805296230627	0.468100578603459	0.444120716799159	0.441826846551856	0.456623817436569	0.494509726143817	0.498569170695326	0.564419792630378	0.53772504654425	0.549196857730547	0.568034026266688	0.385470343152905	0.624919392219963	0.513692897536891	0.513523552403174	0.544886072169592	0.544886072169592	0.462418106903049	0.46987332717935	0.505474029742037	0.503114206262486	0.480027527202086	0.467324794734623	0.491883426540699	0.499921712874042	0.475833452365743	0.472567197795052	0.484131763782911
A10018929	0.147829492363178	0	1	0.329930155143695	1	0.339579411548117	0.336799085267595	0.328875624247525	0.34886110721115	0.337013036229908	0.313822172099582	0.324803492526631	0.334660749449681	0.320543130136308	0.304159	0.326716160063652	0.305446560240991	0.308136334992484	0.32021936512698	0.309679138012769	0.302464780428574	0.290611626648496	0.305612223186341	0.303087672949135	0.298527232814646	0.313212081453536	0.291641691930957	0.288512913331035	0.415058146175677	0.384315498602528	0.279491126083357	0.293325289135486	0.149692670079639	0.307033256277552	0.195402270718094	0.198707503372343	0.159319083758509	0.159319083758509	0.196051307320874	0.188563360652897	0.194145401622895	0.204807922766417	0.181339491545752	0.194749389009874	0.21168700894545	0.189419224766263	0.180369188120951	0.183329565361098	0.183963171149875
A580994	0.688601252114782	1	1	0.487410640875276	1	0.548822822290907	0.510304412941862	0.560536027712488	0.53218057994239	0.550785040157735	0.576909251109601	0.566720373591844	0.56412927601888	0.576753936976921	0.605775641343262	0.574524535338619	0.611170285507797	0.586292228747465	0.583751496229768	0.58983458198434	0.59541982296355	0.597087114807445	0.594830986920829	0.605350520248493	0.61047465353776	0.591487675170866	0.601056739445839	0.602379380107157	0.542428010978867	0.588522088390579	0.591831628322975	0.56587046632211	0.657002162420208	0.515940371562503	0.644872203903543	0.641775253090114	0.762427272963507	0.762427272963507	0.66553172452434	0.668903423721655	0.649332179372104	0.640160932168018	0.6711337781445	0.664545529542499	0.63839020924642	0.655987829738826	0.67361489350077	0.672351104782276	0.667203943340683
A2401246	0.190599969604383	0	0	0.321646038566845	0	0.260857078498694	0.289931561173195	0.255908115330886	0.301725837965133	0.291014039471807	0.248592517553858	0.258185535115677	0.292587140674847	0.268873433447642	0.275214893278217	0.289388150519848	0.27195815765467	0.25268970435513	0.288104074169999	0.265196332662054	0.255863355343439	0.227596029703979	0.26839010138256	0.279874087679283	0.276640756314117	0.282755928531133	0.23756139937966	0.232109253709055	0.283519162660411	0.235674048521598	0.195033	0.19960081780933	0.105901082362449	0.221202720275938	0.24184924712431	0.245243699180898	0.203065825159691	0.203065825159691	0.238909356758216	0.231586790697169	0.239928937436316	0.250738816811186	0.224635713821931	0.237883177228372	0.25690392887511	0.23457611394663	0.223320697652835	0.226244878825481	0.227701070609247
A10026393	0.340671003057338	0	0	0.261510980483771	0	0.252889640349892	0.281215802695478	0.255786392132795	0.286518141847096	0.282044866402234	0.260741097670871	0.259891273837076	0.284332594319084	0.269583741388643	0.293178535804075	0.284865719705771	0.292776282766588	0.266989453837167	0.285833578061819	0.273435197370809	0.272440852364002	0.266722275157359	0.283651995932921	0.286447597628135	0.286541440811208	0.285359839675963	0.270698512071378	0.270619713577089	0.191170430845893	0.179518456909114	0.26062293573672	0.286946413848453	0.240722598239505	0.24187905141379	0.323967697786521	0.323899618647823	0.261879217143405	0.261879217143405	0.328081621184792	0.32943765305328	0.324677582782284	0.324486981136338	0.330547023355607	0.327953811501644	0.32507378695068	0.325793840060739	0.331591129520133	0.330919324044291	0.329037061846591
A336484	0.920107418874503	1	1	0.834756116979889	1	0.859402086949255	0.822019441438046	0.864548753946604	0.810292446929248	0.821810291979622	0.87162330408713	0.861014807565674	0.817276883928543	0.846124932738592	0.850710820109954	0.820267645443896	0.85349080822345	0.865723279627715	0.820457954531283	0.849841249923123	0.860969644855287	0.891917749416736	0.847549233069242	0.82931337888744	0.833260147658991	0.827396381408737	0.881120460018256	0.886658741965521	0.912525230620027	0.923539922377154	0.921961746396919	0.922749188472589	0.965274272276979	0.933597190674542	0.865976911909333	0.861694612314259	0.914038969931988	0.914038969931988	0.870112016909127	0.878554729686887	0.868447008202258	0.854788601541715	0.886273295287528	0.871283269615677	0.846842367232945	0.874920834935242	0.887705032751673	0.884517671861437	0.882880175859863
A10012833	0.0467792960444171	0	0	0.219883647897139	0	0.141439904130016	0.206595598758371	0.131039614858762	0.191247988071092	0.167924621624376	0.116941008956668	0.130710164416397	0.162020738176485	0.137606012788648	0.12889286247621	0.155591798658166	0.124047937171348	0.117310432014061	0.152117323606963	0.128487875614007	0.117001213809857	0.0902252664562051	0.124601892570504	0.137348573703088	0.132306964819043	0.143524650637253	0.0977572469015736	0.0924554328790507	0.189479813157779	0.180666246544913	0.0653356705529127	0.0608107440814147	0.098619590050253	0.387758862991525	0.0828228122402947	0.0858134241438957	0.040164626540656	0.040164626540656	0.0774334338023652	0.0721478114135749	0.0807153178925934	0.0901694323958102	0.0674847806527628	0.07689941253814	0.0952129284230239	0.0759975561701291	0.0663636674664668	0.0683189568157299	0.069914760430888
A2305729	0.226379652867428	0	0	0.294853438298838	0	0.284947689012028	0.303738750995555	0.275747044954753	0.308998062631128	0.293729325772793	0.262742117813739	0.273852103780829	0.290110679469348	0.274989772985846	0.267194984201942	0.283993963278893	0.263673926281355	0.260402145071987	0.279854181140504	0.266090534867719	0.257668995914017	0.238935438005998	0.260782717806517	0.26645009764632	0.262271618843835	0.27315495848409	0.24341152626698	0.239204363547884	0.270732846979281	0.225049702444738	0.218472259487983	0.215418838606601	0.134636572583945	0.196281053208445	0.286953874963719	0.290696845161895	0.236645683664346	0.236645683664346	0.255302622074369	0.251238158130844	0.280291510991571	0.291099769859259	0.248895506311662	0.256903899124835	0.291659824702096	0.271166370699118	0.245101141013866	0.246658997043739	0.25465445223387
A10017984	0.0541880140776483	1	0	0.228654083511291	0	0.122514464189583	0.208211134943241	0.115620933687694	0.179152192834526	0.152647062920884	0.106401376461658	0.115981610652434	0.141923052363638	0.121999658155818	0.118578612028221	0.136946578667846	0.114239135027278	0.107351105024522	0.134107258097057	0.115760800017609	0.107574626984625	0.0885356094452411	0.114455469009877	0.122553444291788	0.11879105491587	0.127630226736144	0.0940990066574743	0.090439790365407	0.0840908521311841	0.0773202516129175	0.0703223710299987	0.0714589597142117	0.130613894973273	0.148613115536771	0.0904253794456728	0.0934233973176469	0.0438037025465383	0.0438037025465383	0.083238237507861	0.0783430806861724	0.0880266013310408	0.0973948286211492	0.0740842072365067	0.0828993933322522	0.101955898052607	0.0831277168508365	0.0728626887840475	0.0746824911019669	0.0765994620033
A10041763	0.91604135124787	1	1	0.760249530884878	1	0.84032279179424	0.768982414390771	0.845196605357596	0.77137190640195	0.7901951711649	0.852141231984692	0.840399154620467	0.789906201899309	0.821604464280171	0.824485329438247	0.791757731156814	0.829188603683254	0.844115084645101	0.790549032849043	0.824476983633023	0.837382129358712	0.875473606066472	0.821448883409642	0.797783444138959	0.801794400079064	0.797574469270604	0.861758836674781	0.868565398698082	0.892342694225307	0.898716931479832	0.912756163368312	0.917240653725944	0.807079082449373	0.885802064752296	0.858523739181367	0.854035024184849	0.900162277015799	0.900162277015799	0.856417120202911	0.866646710651468	0.860159397393514	0.845516963204964	0.876303768544223	0.858372507988759	0.835669608706553	0.866370445948818	0.877387051077279	0.873510072077379	0.873088658958277
A2430588	0.255672631904861	0	0	0.299030668253309	0	0.263988961338303	0.303859463467472	0.264418013855648	0.309087806734597	0.304603513169376	0.26497285963335	0.269484675024929	0.308319901084603	0.284543624533351	0.305818996146814	0.308478219755894	0.304927153748025	0.273264107792332	0.309871222284937	0.286879682214567	0.280534937124844	0.255599891054364	0.297541216151558	0.308835470693856	0.30767253927187	0.307573153098611	0.266430428608207	0.262241548800853	0.267965914015355	0.229567728529676	0.22483442423642	0.241631116414689	0.260106897683165	0.273253879018864	0.284205126941738	0.286236865790246	0.25592236914077	0.25592236914077	0.294669084922829	0.288809056587299	0.284938136147856	0.291792766101352	0.282503756634073	0.292875109730588	0.297958673501055	0.283164116051549	0.282855906616503	0.285251193408612	0.283143966696793
A10038547	0.626702446126862	0	0	0.483849370068262	0	0.597920125712025	0.499151608250028	0.596903399850828	0.507546948071468	0.518623436601271	0.596140052187931	0.589459584554736	0.521331601371693	0.567337130167077	0.549720971800333	0.523363863353157	0.54654722172955	0.58369457840849	0.524165417354519	0.563160252694518	0.572582352164448	0.61336205840149	0.535971682594732	0.52861255422837	0.530295278692764	0.527196972224764	0.59559953551728	0.602890514933891	0.384747685381295	0.573050434766042	0.667036604127528	0.598053836354581	0.260458883315392	0.463777946234393	0.584621728303533	0.582226121508126	0.577494795874301	0.577494795874301	0.562239971775326	0.571451576970899	0.582174134289284	0.57376579964085	0.581747878024514	0.565445720375118	0.564441016064184	0.583406843018222	0.580857364497861	0.576951101769234	0.581238646991424
A10023800	0.870642586476366	1	1	0.784281375829099	1	0.826489200065684	0.768351292563853	0.832732754587822	0.775535305352297	0.794944987824404	0.840976174207949	0.831069815491587	0.798862784747943	0.821658973340173	0.833756236610933	0.803356419819755	0.834423469566751	0.838106475790661	0.805295760417373	0.827129272682246	0.836257045227177	0.858907694454673	0.828307825854222	0.816094262778826	0.819962842595508	0.812170953677577	0.851589491059575	0.855718633884296	0.855703532255876	0.876559199485054	0.881436998833355	0.885052880070104	0.818942379394058	0.862291388030887	0.829203621295233	0.825708178120994	0.893248648122778	0.893248648122778	0.839300765032726	0.84427846675712	0.832245891360459	0.821516131500851	0.848605055240141	0.839442679987932	0.816832046371547	0.838022234568856	0.850020465431565	0.848141173145321	0.845754527857805
A10021272	0.391598574639488	0	0	0.331175403708937	0	0.356351257617431	0.354779680153985	0.356767738565544	0.368626786747096	0.365371120084394	0.357771526855656	0.357915758147701	0.366429078939643	0.360824952253557	0.371411083314898	0.36600155733077	0.374879341019808	0.359418361356157	0.365927820661461	0.361350060933037	0.360750328419032	0.359542303073368	0.363791916460482	0.364914809043495	0.364595901652145	0.365154377857929	0.360339276504737	0.360467349392166	0.334859772599189	0.318965415925658	0.358937414500044	0.367757155630619	0.300283072955376	0.26351610595934	0.388709662740644	0.388880488180318	0.368146973194936	0.368146973194936	0.385778733405435	0.386485784167059	0.388263236222987	0.388667335352329	0.387369051835325	0.386127664631048	0.388422620254791	0.387931856347394	0.387280019260155	0.386924188869564	0.387380658818055
A10023731	0.989851838283372	1	1	0.935999560269741	1	0.969871019693804	0.934638750168538	0.971752834695281	0.933184084834303	0.944680090730633	0.974267482701417	0.969924639604423	0.944517447549099	0.962132344250532	0.961216138791863	0.946095944969349	0.962914428483282	0.971365979172637	0.945969654518467	0.963491924553731	0.968824940215971	0.981603033779246	0.961192472903998	0.950870394546167	0.953079017523582	0.950024856420499	0.977451659750332	0.97955878173922	0.990234754879047	0.992892942884513	0.990615202370839	0.990010290149382	0.994214428509557	0.992981698621472	0.970767741294446	0.968811542604447	0.988924272677718	0.988924272677718	0.971583076656363	0.975406193900647	0.971699378926403	0.965251253301602	0.978670388786735	0.972208095202678	0.960873451157705	0.974391756258013	0.979165140652086	0.977878496595297	0.977397113142591
A10023466	0.503278743683317	1	1	0.484613626385744	1	0.495200291719455	0.478958213750166	0.495911644659889	0.488583291090103	0.493855320662889	0.496684891344466	0.495559958396807	0.495427435009142	0.494191284948877	0.509905550469271	0.495186923840801	0.507055031648533	0.496142735888084	0.494439593364607	0.494823687212658	0.495806566486184	0.498051485458543	0.498799941155436	0.494128186742957	0.49437044834936	0.495090409806294	0.497247895451611	0.497571326917194	0.495366399983806	0.488835450842461	0.499990626360486	0.519707450791548	0.566829065485917	0.461231309848994	0.500891297837023	0.500463592894812	0.483213268781498	0.483213268781498	0.500249222609438	0.500776306234053	0.500987080346293	0.499675332734463	0.501365550222936	0.500414311197249	0.498835786927912	0.501385089307216	0.501240851917557	0.501043846877105	0.501391189112363
A626721	0.423322924863687	0	0	0.299313010291793	0	0.354302796982668	0.332896150910275	0.358461687335309	0.35505927454722	0.36097661533959	0.364323249154968	0.364356215319912	0.373902625868476	0.379047141061646	0.404130155430385	0.382146852408171	0.398772421484012	0.373857600728776	0.391202463208282	0.385377192688466	0.382552249089698	0.36368670143119	0.380812767422805	0.40566122053935	0.407476335881647	0.393549495736794	0.37360162349972	0.370738275847735	0.158003852754361	0.279585295386919	0.336456285786699	0.289622814125812	0.0976792054717956	0.230294152427878	0.434602681625862	0.435064546671869	0.414678760346742	0.414678760346742	0.441003548501046	0.438544084909177	0.435299488549936	0.437007627504572	0.435769432526203	0.440079686949285	0.439195247506126	0.43514760027927	0.436019878023454	0.437083199335629	0.435874871648045
A2646069	0.32767645025596	0	0	0.381762202591956	0	0.363560656561447	0.385325595859694	0.363777560680294	0.392499008712978	0.391281239688841	0.363648470690093	0.367630215278767	0.394561152332336	0.379298695152201	0.394214796598149	0.395498497933211	0.397391521193345	0.370085089171424	0.397396375274388	0.38110385795039	0.375772286537257	0.353394240999677	0.387065003202356	0.398340316125357	0.397663852003738	0.396087412531246	0.362986714954613	0.358929942075782	0.415477864239892	0.375364274333119	0.32339307145788	0.32642428250918	0.404656812148224	0.327583483076434	0.359268136461576	0.361036281180052	0.37925653373525	0.37925653373525	0.371131238189737	0.364893789503113	0.360362843130449	0.366451887266215	0.358135401089699	0.369215801288952	0.372451017176972	0.35890667550564	0.358364924368369	0.3609873876609	0.358955723023963
ZA4562809	0.320269750905049	0	0	0.365199495590055	0	0.360308950983034	0.369553761366549	0.356610535358256	0.380668349274124	0.375373915189109	0.350968146242526	0.357836324318022	0.377391324595768	0.364444471521888	0.368837554742962	0.375754409205042	0.366530949911255	0.353426249895285	0.375363610422248	0.361776834303119	0.355341731038752	0.334343223873413	0.36209609364706	0.371030167820563	0.36905978839417	0.372179294078785	0.341847098762579	0.337573709303024	0.377405947721676	0.34061613735426	0.307156022190318	0.303844453476634	0.354895288492673	0.288913144190869	0.367049504729514	0.369595755116454	0.383481035545872	0.383481035545872	0.355856689544489	0.350877717844383	0.364104362507978	0.371875554046142	0.346572322725654	0.355821740881215	0.374487245808445	0.358818407991236	0.344579025886702	0.346624911375128	0.350075031716381
A10043799	0.898562250825292	1	1	0.782703295444238	1	0.842387451620753	0.7698144668527	0.845370942484726	0.768257591160522	0.782664533410585	0.849875060500582	0.839095465816099	0.77938935395017	0.816698179431003	0.80681476045054	0.780114002674732	0.812304798849894	0.839490910459725	0.777847239530968	0.817164077425913	0.830376896042123	0.871656047248097	0.808726299381171	0.783126851398715	0.786797020171435	0.784324624648167	0.856157050267176	0.863349082662436	0.893971253777786	0.899368940887943	0.911809989651487	0.909317278138272	0.919231901657522	0.844372074420542	0.844148784891877	0.839977044228538	0.915880808200853	0.915880808200853	0.833973312696865	0.844878253038106	0.844353392125362	0.830380245648679	0.855625599997437	0.836610604672602	0.819341109710675	0.849280574437883	0.856028979146087	0.851834161806173	0.853189244291065
A2668196	0.240634062291965	0	0	0.33177340091571	0	0.306720887746703	0.327463501951704	0.298622607323471	0.322033319017502	0.307676340368195	0.287403993090535	0.295654911005992	0.302535756265502	0.292673965022283	0.281509280397474	0.296270427584514	0.284804757470591	0.283027060385643	0.291570083641732	0.284064175536487	0.278534699812773	0.271147675621584	0.277732139942232	0.278482479753636	0.274833131070565	0.285688069406832	0.271135840901868	0.269193604611714	0.343698868555764	0.287518784559709	0.266199701785265	0.26369369424301	0.265063561303148	0.318398271405266	0.275191425092323	0.277665533929486	0.219078525736477	0.219078525736477	0.256631161492067	0.254299785819915	0.271362675112637	0.278601602241885	0.253012211093716	0.257650538072165	0.279641466312809	0.265873351920195	0.250848216472109	0.251692282175766	0.256314179800736
A10033037	0.973976085500292	1	1	0.885644847808613	1	0.929344023542335	0.877828370063347	0.934140587382474	0.877714586318622	0.894591498337847	0.940638014150308	0.931678729254968	0.894299865142799	0.919840878049642	0.923072500418579	0.897363700241884	0.927041718139234	0.936579074591312	0.897674610484103	0.923712379679487	0.933280064470927	0.95669502010412	0.923100521858184	0.906399017527287	0.910193820282864	0.904435544727316	0.949232250797586	0.953323183804361	0.957760903031994	0.963617478378126	0.975084029877805	0.9771211308364	0.986411284677197	0.942083654870645	0.940115510249501	0.936987932109621	0.974528687938083	0.974528687938083	0.943375403563365	0.949206335471044	0.941937232399448	0.931848629837413	0.954292561895557	0.944174088883799	0.925733419827651	0.946534620001897	0.955246407582656	0.95318473959801	0.952033768636492
A2698643	0.954771743234613	1	1	0.774656020042275	1	0.826297237921243	0.758570384238631	0.838186565987753	0.755997174134289	0.779674101708544	0.854867564347651	0.835712028201141	0.779300955670235	0.818592764875739	0.83118707575934	0.785422142265707	0.841659505328733	0.849949967699638	0.787412196428563	0.828260558063289	0.846314861554944	0.892920404106651	0.829594509023759	0.804033963436121	0.810843402091413	0.7987383988237	0.878371289393267	0.887186946647438	0.858310492859737	0.859731924054456	0.934144240266083	0.938489562857568	0.97323642072977	0.797690468409099	0.892938349249945	0.887773579022279	0.93896945621396	0.93896945621396	0.898488065005068	0.909030866331585	0.89605057194807	0.879412583664646	0.91827085503892	0.899951346999693	0.869518419324256	0.904006703605803	0.920126865971383	0.916334825151016	0.914042296517486
A10031943	0.637567583673299	1	1	0.557134010609107	1	0.569541742627253	0.529607587357534	0.575090325464804	0.541395818528373	0.554450642115958	0.582958754662543	0.575365148878267	0.558621379819808	0.572125210769467	0.58384394911731	0.562216287139061	0.588889955702763	0.582971586644412	0.564601902094868	0.577195982508621	0.583427235187814	0.599062204855091	0.577592999579083	0.57335830548277	0.576177354491023	0.56904924981873	0.594510789056309	0.597774166360254	0.60970809359856	0.599994208730237	0.616616953238772	0.609338350423621	0.900844002729497	0.470060564938827	0.60061536032395	0.598167084207244	0.678233839153255	0.678233839153255	0.60739973126249	0.61174325350755	0.602725955406917	0.59516622799747	0.615683062427506	0.607638429650668	0.591848768955676	0.607033979717771	0.616935864455259	0.61518916708981	0.613210715973302
A10044753	0.679452276272893	0	1	0.445607487073575	1	0.543824848543428	0.469496821204005	0.550035451521206	0.488741903118358	0.499957513086692	0.559423636139225	0.549290032527993	0.506838493321286	0.542166802343347	0.545817351910229	0.513965344929363	0.551234412737822	0.557436606243263	0.520060924381659	0.547074611433675	0.556044510949358	0.583737610485779	0.531377827171793	0.535249972234349	0.539123313031041	0.525891591235819	0.574379556859787	0.580165653859596	0.402435296729919	0.530656319939855	0.618542561394369	0.551240992183453	0.683419383584662	0.472697306463587	0.618861548997312	0.615312605725637	0.66497156947089	0.66497156947089	0.615064561875885	0.62435487639384	0.619856058066322	0.608356295411537	0.633693371160571	0.616922932594624	0.600622861854809	0.624915925534423	0.634730661802536	0.63088175945842	0.630646816474166
A10043024	0.964083128584379	1	1	0.836430731890919	1	0.907446100253553	0.841149303043225	0.913242376181918	0.846862825513528	0.865914419754053	0.921247780571628	0.910228345067734	0.866290505642982	0.895828650376734	0.899589851978936	0.869522333489808	0.904602018969071	0.916197173811985	0.869580903854127	0.900361425095014	0.91206440559208	0.941698714576201	0.899808331214273	0.879213746002898	0.883628978495133	0.877320370454713	0.932129482846945	0.937382517237207	0.938470396433483	0.944931364882729	0.965825789842311	0.969057368016289	0.972196270813811	0.900395062546147	0.921216297479402	0.917444579932206	0.962518702658867	0.962518702658867	0.924867759982109	0.93217625919724	0.923381392809996	0.911218790248757	0.938617541429293	0.925892341908867	0.903859544937858	0.928988747813489	0.939818415365111	0.937196021517271	0.935778869798949
A2578501	0.0730773440283418	0	0	0.166278818019788	0	0.147622167036025	0.174121029725847	0.140914545868065	0.186440699960179	0.17243454753852	0.131662322078924	0.142148322045022	0.173355567274011	0.150930751990688	0.148912537849051	0.169083142083545	0.146228718783907	0.134059744957228	0.167155381691451	0.145185331045167	0.135612373461392	0.111010030156869	0.14453192410856	0.156514901405119	0.152607345168152	0.160516950910811	0.118808200945357	0.114108261182664	0.124831959473524	0.110608949284415	0.0862939081798647	0.0855775486068614	0.137739028165757	0.110072266019502	0.117964835653089	0.121426108245808	0.0752834753145314	0.0752834753145314	0.111787166058511	0.105378742977778	0.11553453134172	0.126453589351376	0.0996443584577634	0.11112964370127	0.132221705752275	0.109974507012807	0.0982483016555076	0.100674114792899	0.102638796413158
A10029981	0.834046233658441	1	1	0.74119454573863	1	0.786955295847273	0.727497996701146	0.7897929604582	0.724789591227753	0.736781507074291	0.793968636246482	0.783707856314203	0.733570508191885	0.762869544462234	0.761557940905655	0.733724676575431	0.765619286864425	0.783952946362873	0.731113028886864	0.763418197369894	0.775441912691989	0.814941067320131	0.759371238639005	0.734578290888623	0.737618108283046	0.736618328055168	0.799624120493905	0.806581163074765	0.868257165842004	0.881224518068331	0.857548527757755	0.865176666911203	0.966907330411527	0.91194273136545	0.76508542714874	0.760264735918457	0.810957929746144	0.810957929746144	0.765037744894017	0.775913620174782	0.767176509674772	0.75165647011622	0.786372109809215	0.766914925391837	0.741944507375233	0.774242971376444	0.787820677357483	0.783527981428437	0.782499703988758
A10041247	0.431931095641968	1	1	0.61509367925889	1	0.560478246425328	0.580349422768551	0.549478312955254	0.555257362327136	0.543088802545142	0.53222427511666	0.54312765575201	0.532748935076873	0.534085552226694	0.513883851561499	0.527810976700893	0.518240679830369	0.523446282176134	0.524196072914898	0.522826121873764	0.515729796197043	0.500909677113413	0.508410462789081	0.513861551141772	0.510308602311489	0.519266414339437	0.502198709167934	0.497425570718445	0.818222778795158	0.816389491391193	0.481637325148581	0.445964386178129	0.527922663807171	0.881272468670025	0.45149335913246	0.452213267142038	0.457359583757089	0.457359583757089	0.443787745257295	0.442374321773381	0.45008279312796	0.452178981040486	0.441456307616779	0.444200020051833	0.452200669858902	0.447946603527954	0.440175493882143	0.440776842901943	0.44331868422268
A2288168	0.052044624304656	0	0	0.127452327343768	0	0.103893902967541	0.135077701433961	0.0983882220245509	0.142110434787852	0.128190747326241	0.0910376088092294	0.0993778838477152	0.127386439364223	0.10646692769712	0.107187556358118	0.123155966382048	0.104008097180737	0.0928942342425998	0.120911818223796	0.101667638273355	0.0940524443134331	0.0755608761430533	0.102662582706106	0.110825512326985	0.107442001501544	0.115044414777986	0.0812971084101987	0.0778502218629643	0.0654981976697233	0.0601871117424152	0.0578903032305448	0.063116605557082	0.045794771168231	0.0522220983404595	0.0871290329243738	0.0900052394351396	0.039857839892609	0.039857839892609	0.0805145160937584	0.0757305182688783	0.0848874557356508	0.0938828207329078	0.0715603986367131	0.0801609330464354	0.0983462374409357	0.0802174176974966	0.0703833884102219	0.0721635758600275	0.0739875924606366
A1918918	0.764111217778883	1	1	0.578442317077909	1	0.633363518734418	0.586626844264063	0.645009734183188	0.603068608615458	0.623894246619117	0.661202828731257	0.648189726902131	0.633424333678993	0.64931788488161	0.673742790363806	0.641094639850131	0.682928994573124	0.665454342020134	0.646792292000239	0.660812945422757	0.670050671410818	0.68789492852285	0.667141122097811	0.664263904580066	0.669372085483104	0.654824207216994	0.684594225333154	0.688749021220028	0.706213380876063	0.685791280235634	0.705377807924065	0.70223117232945	0.860737394986826	0.619974457480951	0.705307889170012	0.701249757217002	0.806309620320661	0.806309620320661	0.724690034813136	0.730531459538075	0.710142969578422	0.697911588598886	0.735264655267741	0.724297187505238	0.694166145825205	0.718135632447065	0.737908558551743	0.73563245558192	0.730662806380998
A430918	0.797360944498464	1	1	0.578717812693189	1	0.650259320971717	0.583679343325153	0.659947922392376	0.592748316923937	0.610466003020342	0.674410152238612	0.657900126905652	0.613366411410585	0.644177319334738	0.655770910804203	0.618077973269795	0.666164008498932	0.670048282083179	0.620016890105554	0.651773320168118	0.666860108506974	0.712186522055225	0.651001598306998	0.632786602183649	0.637954032662387	0.628196852227528	0.696869027778126	0.70602317733661	0.664698854253982	0.679300622832899	0.764562963970028	0.765458197891782	0.818290703403204	0.586779842454861	0.71153897162033	0.706098328534768	0.775110965236046	0.775110965236046	0.717636387979932	0.729817861383307	0.714924088392278	0.697636554424669	0.741275225748971	0.719277503586986	0.688096744496933	0.723870866103362	0.743689174937696	0.738815289625137	0.735919389998309
A1812715	0.0328324479717776	0	0	0.118476271064999	0	0.0540645064858736	0.103613688132818	0.0513484344671959	0.0922497766084634	0.0807866903743743	0.0477394741379554	0.0530810571978784	0.078216456322304	0.0607213541019145	0.0640937040445085	0.0760240755067273	0.0616755336705213	0.0505680655442853	0.0754888776590553	0.0586092946612269	0.0528596301822952	0.0382379918479526	0.0605179232667365	0.0696162031264423	0.0672871159156472	0.0712771535624223	0.0431342688563394	0.0405992794790872	0.0293441509808837	0.0244897507396206	0.0255175139253706	0.0270321397380131	0.137137595979805	0.0396708056511303	0.0589011086737127	0.0612027303735903	0.0252176220629493	0.0252176220629493	0.0548079613238363	0.0509556326557786	0.0572899606481423	0.0645553517058325	0.0475734664905753	0.0544205908590318	0.0684533895029355	0.0537485435745365	0.0467866047792461	0.0481937548646381	0.0493118051623414
A10062808	0.150996899669947	0	0	0.233024886653745	0	0.201329955338448	0.24853010728505	0.197332763795092	0.248998957004788	0.236404207376033	0.191677618336028	0.200048630333923	0.235857154636551	0.211390092172298	0.219467853962517	0.233082405602042	0.218866877448989	0.196354035081169	0.232199596002405	0.208693204515279	0.200121761047935	0.174477426950582	0.213489131246661	0.224747738899907	0.221762399790084	0.227104514553807	0.183741893575463	0.179010519952197	0.190592595618364	0.162317656609136	0.145800064703714	0.155894622897504	0.0665886571639649	0.179473093642237	0.196868282150241	0.200067034112123	0.152513474945409	0.152513474945409	0.194620870111641	0.187905703623719	0.1951759130452	0.205352309308562	0.181551842597506	0.193646971216293	0.211312877546188	0.190311872787121	0.180422939097138	0.183073385971691	0.184257169532407
A10078893	0.939708679826783	1	1	0.759924352765698	1	0.837416926984387	0.765289244853628	0.845981579700514	0.757844565844197	0.779108408396319	0.858675132343473	0.840551636780003	0.773964927055858	0.815814413815106	0.820987240581795	0.776262588930295	0.828782142602229	0.849259856929346	0.773969648319419	0.821571243696607	0.841196250165466	0.89573449588356	0.821458394775896	0.783672000405828	0.789785827292017	0.784222877837484	0.877562792799461	0.887508472452229	0.849355780501842	0.86374471717561	0.941958138864113	0.951624875246487	0.95675602359458	0.78382523892308	0.863773560858959	0.857778117105432	0.89875827473649	0.89875827473649	0.866579170884269	0.880044461817113	0.86681582717489	0.847319131038084	0.892105633481248	0.86872839570238	0.835006579357896	0.875875674395669	0.894199161835016	0.889277144334505	0.887096596758898
A10054411	0.538373936568993	0	0	0.396489819493215	0	0.432664254846183	0.41671007006401	0.435692351919504	0.434615278344894	0.438434858150269	0.439993039008213	0.437914019802716	0.444130227672661	0.442388984735707	0.462047527126342	0.446230411702027	0.462780866630926	0.44339292931123	0.448268245576548	0.445940990839481	0.446578811967229	0.44429471514939	0.449631872658859	0.452831692988499	0.453860592554614	0.449692030544022	0.446480722587839	0.44639467825538	0.401870153900841	0.384067175113103	0.439390990992301	0.442712595374761	0.219657838802858	0.35915071295707	0.525916634666479	0.524945467277741	0.540259781287557	0.540259781287557	0.516689922754524	0.51987008045673	0.524910240745461	0.521531496465228	0.523553435923593	0.517929836680579	0.517821279430937	0.52524044500646	0.522944853962523	0.521611216890112	0.523723496114323
A10047290	0.0586217935077785	0	0	0.145037611900924	0	0.108117094032328	0.15557628250118	0.103896293002602	0.159173479826104	0.14666200208726	0.0978830774675365	0.107044614815597	0.148490056770824	0.120432155022674	0.127039086657399	0.145778212418379	0.123503081032862	0.103204097253364	0.145481171015901	0.117602282934577	0.107663530516652	0.0797320260472408	0.12188612711155	0.137642590578894	0.134160890120952	0.139443114638624	0.0894054948783234	0.0843781987298279	0.0939645207074707	0.071590268097118	0.0535675997157734	0.0563343537585777	0.0171233399846131	0.0928752321596692	0.103386282416946	0.106888843470783	0.0676408028099889	0.0676408028099889	0.100920591536265	0.0936212210822776	0.101498934977239	0.112767287552358	0.0869685350342264	0.0998272920474012	0.119596719294053	0.0962338108226433	0.0857962999631487	0.0885299198576603	0.089785394695826
A10064005	0.0998687784510056	0	0	0.18873251248336	0	0.159449982408612	0.201643757858856	0.154401350221909	0.208549423912163	0.194934913763799	0.147099099960001	0.157472168984185	0.196753851654149	0.170979220877396	0.177276322256275	0.194267455740794	0.173281117604672	0.152401959610042	0.194236711740883	0.167408438615767	0.156704533140227	0.125683020689721	0.169304050206281	0.186600285906236	0.183000218513025	0.188120038545636	0.136507409891897	0.130758044876499	0.132702273978795	0.119559533369013	0.0938996296740203	0.0920810258788666	0.033971004616962	0.146049936596335	0.152027298004737	0.155810307531613	0.103261020691817	0.103261020691817	0.148308191440079	0.140448263239231	0.149836847224914	0.161917450273967	0.133187870565354	0.147234592344504	0.16889161922101	0.143949871389272	0.131772402226521	0.134803069990371	0.136453054696434
A10059422	0.675586259490127	1	1	0.570006632211167	1	0.615386129153301	0.588306575433441	0.622042120476839	0.590896378593519	0.600110678231939	0.631406434305732	0.622039118435184	0.603347637222911	0.617314597247902	0.634653657969313	0.60724596417109	0.639860031089422	0.630971354866196	0.60934670844378	0.623445715148997	0.631214816676151	0.650764800729524	0.627524227646374	0.618803305571301	0.622129605089504	0.614822764341387	0.644938875300227	0.648928573448794	0.646961105683227	0.653463596922478	0.672259199800464	0.683130858475679	0.53582940196488	0.732191962148277	0.633368619636342	0.630393684311349	0.697101310073862	0.697101310073862	0.646444450496257	0.650745114019221	0.636730619808291	0.627728060449921	0.654327483602983	0.646242610224633	0.624778108649327	0.642435383556515	0.656113694020625	0.654428729741678	0.651130708344727
A10057645	0.355727036113043	0	0	0.374806582680144	0	0.387649914845807	0.382119077290609	0.386782391702847	0.395614964517254	0.395555171123325	0.385443708360009	0.388024595525638	0.398643676762849	0.392360850898516	0.400863753157831	0.39841586548753	0.401217942691384	0.387500863652696	0.398773029899759	0.391936805448112	0.389165207614044	0.379872542807458	0.392500113363591	0.397576600072568	0.396811328309471	0.397460245468742	0.383485481749021	0.381786856557114	0.388850749793918	0.38241820290025	0.368267349075756	0.365243268492285	0.247145317079534	0.30274915039975	0.372984	0.374138163282916	0.359274774910093	0.359274774910093	0.377427803939769	0.374258356152827	0.373210360379043	0.377068348232033	0.370896962856628	0.376575064924304	0.380289026565129	0.372017569085729	0.370929985844464	0.37223536715148	0.371450299631494
A825122	0.855952264107327	1	1	0.706475284047167	1	0.774767369984858	0.709381381600631	0.780543134111159	0.707939998937405	0.727432186836891	0.788846028487026	0.776188683164338	0.728644539516485	0.758262765084663	0.766098999175156	0.730626498638255	0.76689538135675	0.781321512064071	0.729544909666224	0.761884680358088	0.775100353896151	0.815239514563489	0.760544994658695	0.736665376718415	0.740654233852521	0.736483543584357	0.800728165311745	0.808133517394585	0.785630384334487	0.794746921714969	0.858228886490325	0.866762935752916	0.830475627098347	0.825809524050805	0.795217079054464	0.790838816962643	0.83415826193524	0.83415826193524	0.793213078588772	0.803202313126759	0.796795076597597	0.782656116676866	0.812863678128874	0.795090390505681	0.773378868362879	0.802901068242491	0.813973327828906	0.810052829926047	0.809607501353065
A309786	0.0775164878201759	0	0	0.155231726768262	0	0.111763937024208	0.162835924992522	0.10805633302153	0.166538592642256	0.152787804773632	0.102665051560344	0.111614997857372	0.154254565672741	0.125979075240562	0.134943429908381	0.152039858095115	0.13213740506801	0.108615612767427	0.152296451382049	0.123741841741833	0.113682102798356	0.0846820814997815	0.12820041049121	0.145477259007544	0.142131151235562	0.146460931551323	0.094913042662589	0.0897223890030144	0.0966441310745627	0.0690065058274918	0.0572389182351811	0.0589019701785052	0.0604096219710199	0.0918656279495303	0.128312209721281	0.132116330264583	0.0847410614276627	0.0847410614276627	0.123144443742586	0.115552283871216	0.125898396412742	0.138004157236493	0.108682657283969	0.122220295806072	0.144774384299348	0.119872252893206	0.107176233118064	0.110059409916435	0.112010846027508
A216406	0.30902209821804	0	0	0.440066176465335	0	0.432919544144777	0.454327252158742	0.430874978002674	0.452610099712212	0.455064542155434	0.42657180123458	0.434676772566984	0.460452299423805	0.448219652487173	0.458780056338424	0.462564196072601	0.454716744583862	0.433435811153305	0.466000969607206	0.44836998828822	0.439475796484736	0.403263209236248	0.448396960064181	0.468224110963444	0.467039942519267	0.464222923271159	0.417650111342761	0.41037969992794	0.479870671096302	0.480877212735085	0.35413237209717	0.329198660906247	0.152733488592316	0.486118617220746	0.374048095782111	0.377338062075894	0.416571178305926	0.416571178305926	0.389565674047315	0.377921894299452	0.374914147499458	0.38612739611255	0.365688656678837	0.386450165193826	0.395931406847585	0.371109741289263	0.365298592219221	0.370201648804473	0.368249153334063
A10053898	0.0682758956078665	0	0	0.164554476752242	0	0.127073857444819	0.178236570722965	0.12297688336802	0.181440384059266	0.168284498904953	0.116993250650683	0.126747511601101	0.170454435506552	0.142046711223361	0.149377705392161	0.168564322525974	0.147285360266877	0.12337357689512	0.169223263583023	0.13963384736043	0.128812090989194	0.0970874220782916	0.143633327527789	0.16267832440878	0.159225880161778	0.163260273376907	0.108342475064403	0.102617145265945	0.118239996067389	0.0981805779905758	0.0664019575955753	0.0664201507198905	0.0267664825033919	0.123331545684065	0.115379580648091	0.118955558359607	0.0840681397983285	0.0840681397983285	0.116851439078148	0.108522285249869	0.11408178771078	0.125771407870479	0.100714592070604	0.11530219791137	0.133681123643115	0.109064069479574	0.0997419134317286	0.102893495473294	0.103428814185351
A10049248	0.203234379468942	0	0	0.27151404704792	0	0.245230108844489	0.275709596739528	0.242118864532018	0.28226231147927	0.271591978162468	0.237812024199994	0.244349525124279	0.272301144515532	0.253313219392858	0.260257752547512	0.269957384324442	0.261083643497199	0.241555455046194	0.269151079562406	0.251099908941041	0.244476996707868	0.224966007587789	0.25428643270982	0.263008170483732	0.260620209472524	0.265013863779329	0.232079387409914	0.228549634606845	0.246209171906171	0.216882991463954	0.202766831111041	0.209216868233557	0.224433610644847	0.238778814323255	0.236138004131867	0.238590609020631	0.192149816978012	0.192149816978012	0.236900123153334	0.231786022897709	0.235264775686157	0.243128430466717	0.226759202828285	0.235983244758776	0.248172554394529	0.231922162383477	0.226232549315804	0.228262380102472	0.228418581407712
A10055916	0.847348260626034	1	1	0.757660643626928	1	0.762188230722913	0.733776469263859	0.767850285426957	0.714509305449415	0.72085217375355	0.776378992632385	0.76221191835494	0.709755429141545	0.740174398893406	0.746454345076267	0.710160003631032	0.749741277134635	0.766673057610966	0.707112987953238	0.743095742187519	0.758438534575222	0.807164288671293	0.743210394237172	0.711668145368296	0.715665621674433	0.714054498788239	0.789253231675824	0.798271262679396	0.787351144072559	0.788098183743751	0.859050304365234	0.87693282169428	0.924176964341719	0.790429741683229	0.773603383989866	0.768527454003204	0.802382829566182	0.802382829566182	0.771534762287933	0.783626651412636	0.775519759226864	0.759085819161323	0.795282385803944	0.773780066543058	0.748366734150525	0.7828217415941	0.796754935274436	0.791992289064943	0.791198519308333
A10069039	0.287842004408233	0	0	0.330786151795681	0	0.308883225653046	0.336683937856784	0.30392121204364	0.328573436246993	0.319120938908594	0.297153716901462	0.302905741390609	0.315816833904026	0.303201567398088	0.304825140776047	0.310904280836636	0.300977871310426	0.295613885547627	0.307073478805086	0.297940372502424	0.293691316386303	0.286726405081136	0.29755178513637	0.29666984399144	0.293926234793608	0.302606822308853	0.287777857767246	0.286296338017396	0.296185227718267	0.249375533296392	0.281624011622304	0.2925543721724	0.136034920986812	0.354599579178405	0.311074943157663	0.312964630335917	0.23847081500889	0.23847081500889	0.294395393019589	0.293294795301338	0.307691582778763	0.313144922984165	0.293094186115125	0.295434916761491	0.313343751950163	0.303276387126206	0.291406718865722	0.2917374509438	0.295570781111469
A677515	0.187387267840393	0	0	0.335887785131022	0	0.269266629056628	0.331705813963092	0.26273744344053	0.317732658498602	0.303958091605756	0.253189157281347	0.263866773040022	0.298785960268282	0.272202121763568	0.280674762478972	0.293656542329407	0.272591548564561	0.255552048220664	0.290302302491429	0.266726242068948	0.257086248886765	0.229793552596086	0.271592764798926	0.278164057119297	0.2742378488111	0.284062135878353	0.238756814993309	0.233289567244984	0.25273216027779	0.207323877252844	0.198705959251856	0.218410522267185	0.282201802361069	0.270858152054912	0.247552975922128	0.25140368572802	0.177951373518392	0.177951373518392	0.237150696506031	0.229670971087891	0.24425098611905	0.25627369087429	0.222961546846719	0.236650310983391	0.261763334403341	0.237319725977103	0.220824219733684	0.223796141206782	0.227130924880394
A10076220	0.778965251447572	1	1	0.640627311497909	1	0.695099785666749	0.650434907931751	0.703058283911416	0.65330252616298	0.671068076121058	0.714180314222407	0.702184184305164	0.67356731815265	0.693849678573896	0.709675497517247	0.677976596788815	0.715387948397566	0.712235416848058	0.679989101914815	0.700824438885062	0.711258122350191	0.738669931957713	0.704278867573491	0.691245153126883	0.69543857271338	0.686964969985697	0.729989879812148	0.73540078141754	0.749961113279541	0.747034827407651	0.768687526038278	0.777652800129166	0.841144067889765	0.693334880524664	0.722613160323417	0.71860709351547	0.797892825357832	0.797892825357832	0.734160644694708	0.740920875169877	0.726170472474156	0.713812730779733	0.746945396092821	0.734493157715297	0.708464751165938	0.733174503072865	0.748900611011217	0.74624197841407	0.743083170347942
A10068497	0.649388371014777	1	1	0.694363781190051	1	0.709165146267323	0.682382307966974	0.709842137149281	0.678233670678943	0.687761781615951	0.709839618550543	0.707054461315035	0.687157620136491	0.698906833712583	0.704049165912163	0.688053623818179	0.701841718554555	0.705700001327627	0.687629262185976	0.6991481723906	0.702515425037315	0.710934550405907	0.698276360293778	0.690442122688753	0.69172730612181	0.690401781244613	0.707264429661036	0.708121990194187	0.811120555415599	0.813750895783863	0.718236123533445	0.719976753918834	0.764290062560935	0.822732273058527	0.642507165961828	0.641135410238626	0.709516420004094	0.709516420004094	0.652996926098759	0.652795926006173	0.644650099545116	0.640783400251673	0.652057443943348	0.65221691422889	0.640447610978773	0.647249626939799	0.652728690887892	0.652962339555933	0.651107806215306
A10060168	0.621165506077263	1	1	0.53678791684908	1	0.555951995691639	0.532386031892578	0.560409547634458	0.530577105479758	0.538915141122506	0.567138752105283	0.558899523805543	0.538443085345117	0.550871617023736	0.564965758696453	0.539677576587819	0.565219326584662	0.564164908605199	0.539301143256737	0.554128522489931	0.561854309753299	0.586615943507658	0.556596262453668	0.54329363969756	0.545541116082941	0.543019278542916	0.577806919400588	0.582797588282463	0.542231885371015	0.549543619122989	0.617922883263002	0.63427166545072	0.77968959512641	0.554190416293953	0.574715685661423	0.572005515122575	0.584157491768138	0.584157491768138	0.577613470906563	0.583753778073522	0.576355666442808	0.567812443940218	0.589673648910305	0.578433390963603	0.563163326680175	0.580818208396416	0.590925511745145	0.588380175903179	0.586908077120776
A503194	0.67088770972113	1	1	0.497637545365761	1	0.525080742830916	0.501847133014084	0.531179564026987	0.516709173545951	0.52835738127972	0.539460474315439	0.534138643193583	0.535127345840344	0.538760249547418	0.564588702947732	0.539619016487945	0.563397540020983	0.54396992595589	0.543418870821333	0.545519973039593	0.548446576043616	0.54892817512297	0.550574160239139	0.553502644500797	0.556083717015751	0.54737834213208	0.551022584300713	0.551494961980099	0.527829896025872	0.502995272057901	0.545243193667474	0.54302797377487	0.593957091190121	0.46918966341616	0.642544981142291	0.640323014967672	0.692200762393036	0.692200762393036	0.636605896738323	0.641712280953876	0.64252304941565	0.635287112358908	0.647082793156828	0.637916596286185	0.629766226239793	0.64489532343155	0.647017806753506	0.644949775155818	0.646170613216042
A10069722	0.611628021852664	1	1	0.780693894890192	1	0.770499674947886	0.738562305788483	0.760864487016347	0.707067540491298	0.705264597711333	0.745838868332593	0.748795604684618	0.693275444724749	0.719909595539528	0.681009430962702	0.685893870204817	0.685150498446313	0.726441239311034	0.677798070630571	0.705813588876883	0.708696862720743	0.73480792826709	0.682671609710772	0.664114454474363	0.661596368749067	0.675172645451512	0.718838038445836	0.721576754076957	0.944955936734396	0.951616600277622	0.769302087785912	0.738809819727333	0.562949656540018	0.982391578360572	0.574911289886725	0.572633273617477	0.584592222713925	0.584592222713925	0.566214887995381	0.572766043511637	0.574680165197657	0.567151185527464	0.579755930066753	0.568034702365752	0.561095718976175	0.577182491022674	0.579725342804807	0.576981615919041	0.578559830952987
A10055285	0.239709161515508	0	0	0.34741804288852	0	0.351341207561233	0.367562294518734	0.346529967430485	0.368938808690577	0.365577449376446	0.339367846070162	0.347078276865345	0.367596074725525	0.352376868479581	0.359047847784494	0.36483132694408	0.353577931286963	0.340749097424043	0.363129233686253	0.348391870281976	0.341603350648211	0.321655350300202	0.350289253394715	0.35569519650509	0.353081737980523	0.35916153454096	0.32825870810931	0.324145949005466	0.319859645889567	0.325463416652542	0.297225229677337	0.308307923623239	0.0965136044598414	0.400319317565979	0.290454604167146	0.293524665214091	0.245381349344431	0.245381349344431	0.292239617684033	0.284476705774779	0.289382760104476	0.299335094042089	0.276820382229294	0.290795854131425	0.305842041082406	0.284867370961371	0.275823916042768	0.278990757956493	0.27952495703478
A10071113	0.209447165934958	0	0	0.286787698655565	0	0.300420180006397	0.307962905748725	0.296232368411448	0.317973438599305	0.313118465138272	0.290109084735164	0.297893271304413	0.317667870515682	0.306099643749425	0.306987390211941	0.316806335051585	0.307782889395439	0.29318971403918	0.317571779942909	0.302980783995972	0.295556821544657	0.273015019214546	0.299940397774618	0.313748456587515	0.311461625844682	0.313765950338071	0.280981774712838	0.276602389196138	0.282161619962425	0.306469349264771	0.245939138597218	0.230572009018798	0.165652079182086	0.297125548050763	0.253008449415589	0.255875149093749	0.232566480078786	0.232566480078786	0.257839628864149	0.250555746319671	0.252539051994304	0.261907374512348	0.243225285265206	0.256247919467226	0.268658764425898	0.248833161985835	0.242692578157615	0.24563950631272	0.245248331478756
A10063309	0.977238064221519	1	1	0.938470216766711	1	0.957419399940606	0.928815380713618	0.95951109279957	0.920329023227248	0.930831442802347	0.962279119371986	0.957284811356582	0.928961760034769	0.948262265992129	0.947011995655319	0.930683632212849	0.949190502464513	0.958726376581345	0.930588476200579	0.949691749480311	0.95567652560877	0.970862359302664	0.946969515795761	0.935872935172905	0.938231350679795	0.934925021784435	0.965701403583075	0.968232662438201	0.986945763979865	0.990078359451775	0.98287243444391	0.981716322441328	0.994282647448418	0.993015875312473	0.948554152712557	0.945860045271388	0.978650151065796	0.978650151065796	0.951829102527946	0.956644799043915	0.950192757451996	0.941547267645461	0.960830217600777	0.952450229985217	0.936418679839925	0.954156425861346	0.96165166457516	0.959950289097716	0.958911753487295
A10047233	0.844092200419559	1	1	0.653700786348356	1	0.722195000203595	0.651644518262825	0.727563582455331	0.642104182661762	0.655856096193135	0.736562160697225	0.719232237673737	0.648701989503677	0.688612255614089	0.683493631001163	0.647280128607067	0.692947919073851	0.722173023004356	0.642075901076057	0.689801622688592	0.709563218372031	0.77713488900181	0.685021636410557	0.644191668011569	0.648432195103545	0.649147082894864	0.751682322785271	0.764297290556386	0.771190060365485	0.766989188219424	0.849133905249328	0.864315225038377	0.836500428483868	0.736541897764912	0.743409357247028	0.736947968061861	0.774701703051878	0.774701703051878	0.733772918899682	0.751697091058995	0.744818593964711	0.723466642593382	0.769151112438603	0.737560854326212	0.708079894753646	0.753809859811421	0.770937614052071	0.763860850056776	0.763729003462673
A10053543	0.856656109790953	1	1	0.73985746279265	1	0.782089220188279	0.735543426399139	0.790233456558084	0.737233586696699	0.754504978831325	0.801344643493948	0.788931491169039	0.755788750170795	0.779075430879542	0.793864306522979	0.76045986808399	0.797182191187524	0.798753975576443	0.76235089662258	0.78611185906118	0.797197954797216	0.82557522119392	0.789203701878753	0.774207040292585	0.77868961830855	0.770021657841203	0.816565964274275	0.822000030395737	0.828102933470995	0.827203826610206	0.855014941480107	0.862505019744239	0.903622062705603	0.791633408655854	0.803129789674385	0.79904145133867	0.872545635274028	0.872545635274028	0.814314815928386	0.820935867739819	0.80663748952097	0.794019640109389	0.826777464462437	0.814659446516411	0.788370519815456	0.81356004792814	0.828612625979771	0.826063020224297	0.823102036033365
A10072245	0.295568339743295	0	1	0.418455235907624	1	0.402443676085286	0.401444847887961	0.391409189995001	0.388661389017843	0.375271233358198	0.376220633847222	0.383197446321372	0.365502473529267	0.366806911895801	0.342667104406495	0.356297307895864	0.345469430738513	0.363514583240028	0.347957591981758	0.353722055038163	0.3516818597585	0.363303887649957	0.34159070576613	0.329853097876147	0.325810064272975	0.341866772940639	0.353889777935071	0.354996089233383	0.441811800120455	0.391276748070374	0.385690469241378	0.388282510770838	0.374178121250598	0.396550993913174	0.324113616815341	0.326137914333305	0.263433605880879	0.263433605880879	0.296177100359345	0.296098815571607	0.318988138895663	0.32447138989875	0.297543449363363	0.298261298204563	0.322671994885712	0.313084036599175	0.294714470577598	0.294602508447001	0.301295152492528
A464716	0.778642505799762	1	1	0.499469458019665	1	0.596181280933012	0.5113344958467	0.607460198099513	0.537903786558486	0.55828393947131	0.623650567796385	0.609760927791047	0.571665941545178	0.608287328219611	0.623677252210708	0.583026433994227	0.632054361539082	0.626393721110051	0.592800868101098	0.619061839233224	0.629596282772206	0.654028554287111	0.608818611998468	0.61667376691089	0.622581084648831	0.601838868794119	0.647962813477561	0.653457737254223	0.479183842622799	0.604633600195176	0.680758669873903	0.615131324185322	0.77550503282565	0.51895301809605	0.712922184918038	0.708546136829876	0.798386382845993	0.798386382845993	0.718146674631517	0.727271265181244	0.715631976587208	0.701782864188053	0.735881285947604	0.719316749956771	0.694219022309475	0.722663061732286	0.737657506063663	0.734009642443533	0.731868784807915
A10060608	0.377666989758882	0	0	0.372372458905592	0	0.396130294682786	0.387356870931045	0.394946025692185	0.406987969588153	0.406378340420755	0.392751078186464	0.397103435604496	0.412051246691298	0.40475486118291	0.411441026142817	0.412886509472016	0.414391872279948	0.396537289315998	0.414748129131454	0.404665620004616	0.399820899893449	0.381083214812633	0.403742735527624	0.415679680091607	0.414912466747318	0.413374803520134	0.388533533403624	0.384861048855499	0.429814089046429	0.402265347397901	0.355430309291227	0.339010129766941	0.25461530391014	0.302513062927317	0.411166348120358	0.41280296018054	0.45369727255628	0.45369727255628	0.408793677567568	0.404524637038099	0.410082863602373	0.415273288260867	0.400458674333606	0.408275133990748	0.418051986549009	0.407125543230866	0.399399489996536	0.401198836620879	0.402584765527568
A766904	0.263800977899652	0	0	0.199214774809209	1	0.31356376095461	0.233012193014555	0.311533616201192	0.259985995558094	0.261252429180784	0.309085581059549	0.312352795766277	0.275992445929155	0.316036669865268	0.298681382580815	0.285888515165999	0.299021242530028	0.310461268912576	0.297842302720185	0.31438367527393	0.311393255763181	0.304101804462963	0.275097730519856	0.314176425409431	0.315064560992087	0.298623911108435	0.30664715084564	0.305456570957775	0.05550053052424	0.289260060180864	0.296267772092472	0.157384023853016	0.0209662112982196	0.247273639394029	0.283541749581024	0.285161713300577	0.24840373904477	0.24840373904477	0.287436213997628	0.283856064683464	0.283454676216879	0.28870523368936	0.280124195418857	0.286512677362789	0.292628418759522	0.28170386411366	0.280182378521842	0.281612565119202	0.280749541443502
A10074276	0.111539216715817	0	0	0.191444184164398	0	0.217972884578931	0.206738460380741	0.21211098907501	0.223010990033578	0.216591263937329	0.203472896882588	0.214993340170222	0.227592261826957	0.228488373470206	0.219768330944403	0.231359313796793	0.218796434730871	0.208697263047334	0.238082303939243	0.224365917467808	0.212910349363242	0.17837719921411	0.205571867820186	0.241279733044246	0.238779069254621	0.233799380834111	0.1905090028111	0.183903413164966	0.0863188964669227	0.213855391365502	0.140313217799772	0.0863948907113666	0.0178130646013771	0.184802973981098	0.166908489147619	0.170746971066054	0.14242716863172	0.14242716863172	0.171002178291029	0.161337128395588	0.165891080592641	0.178477481127928	0.151998075251163	0.169044322799812	0.187329365163224	0.160638582655735	0.151026274945036	0.154798742215084	0.154957129112707
A10075465	0.206291195263074	0	0	0.31217469611249	0	0.288815323554295	0.312447071602063	0.284548858664586	0.318928752973945	0.310653502306055	0.278212020991041	0.286599637482955	0.312593973647983	0.296023575146275	0.299794003617817	0.310839329872216	0.299162039508904	0.281877867142607	0.310804416110332	0.292855676805625	0.284703354255083	0.259740249198137	0.29250426199828	0.305323926388237	0.302690566244114	0.306446948041749	0.268614486939337	0.263792502985956	0.284208761790569	0.270478940696369	0.23024389980949	0.223111189792121	0.154182828864662	0.247661012038755	0.254503597577883	0.257646962220021	0.225874869949614	0.225874869949614	0.25635827321465	0.248813853662127	0.253468509297317	0.263650038278505	0.241393825878572	0.254956929102223	0.270366034032183	0.248998222913445	0.240501844446787	0.2435423576208	0.243934330778796
A10049070	0.0395360413748909	0	0	0.111564471149834	0	0.086398296489829	0.116428441918159	0.0826617229360922	0.123369186258673	0.113002965468768	0.0774463520943488	0.0854175326970953	0.116236227251145	0.097206854431547	0.100091022375817	0.115259479953578	0.0969793091725967	0.082056767295154	0.116543034352833	0.0946229960085277	0.0859162094723063	0.0622049383702918	0.0940442999870963	0.111755425458051	0.108844438449261	0.111461146738795	0.0703311807599968	0.0661263448442279	0.043532411231856	0.0556011218972274	0.0408197950922313	0.0351760989916301	0.0327091351145422	0.0592276963637677	0.0735579264646447	0.076397526745181	0.0422629178392471	0.0422629178392471	0.0736852966634407	0.0675472462828994	0.0723661826581926	0.08163532300268	0.0619223223037883	0.0725958888193939	0.0877925654856477	0.0683896815284531	0.0611823692835247	0.063439325011175	0.0639499884356618
A10062434	0.640859403168892	1	1	0.670076304698142	1	0.618706440809211	0.624630447195941	0.618183515867014	0.573115753410337	0.574549324226462	0.618101423309218	0.610459263418353	0.557884228737261	0.58717836202466	0.573956081080888	0.555548804224524	0.57844209114575	0.605134415645203	0.551472254473311	0.583274628632026	0.593606392543577	0.637257076627991	0.571040514069024	0.548968148870506	0.550104349978008	0.553744550506121	0.618452913904538	0.626276479386443	0.623381043842508	0.639900018542529	0.693601383125496	0.686304079332358	0.862528715525785	0.612831987724883	0.59087805485529	0.588017486961055	0.611409158188255	0.611409158188255	0.57475997230791	0.584259739053463	0.589711622292394	0.580014331837257	0.594512309422568	0.577594868067612	0.57115655960799	0.592409967991311	0.59427704348231	0.590276077467801	0.593083926854631
A10046159	0.956911560143422	1	1	0.858370662318799	1	0.902641247525642	0.85404942403106	0.908893118807266	0.850552273411058	0.869200896993211	0.917291545648623	0.906828790238223	0.869560634240915	0.895539292205519	0.901937681114701	0.873650331507475	0.906373150402911	0.913741591698829	0.874884454711654	0.9007999888968	0.911092760195981	0.936413097930132	0.901243193170073	0.885517500658624	0.889702601514854	0.882283854946099	0.928401329599468	0.932970394756057	0.937804669346288	0.943558350759162	0.958266761582866	0.960854544146275	0.973309978979252	0.927142186115978	0.916147692571017	0.912588256319714	0.963210651220153	0.963210651220153	0.922779425554812	0.928839978609801	0.918697070541643	0.907457903116875	0.934126823132415	0.923374294966955	0.901485688795422	0.924257923161507	0.935408136165654	0.933200759651467	0.931345743482811
A10106129	0.551235199245749	1	1	0.54608451989054	1	0.602427920532204	0.558788956996484	0.600529077709726	0.567171888583449	0.567574018272614	0.597943249791265	0.594314225391666	0.564697279743664	0.577070292877842	0.575997963177251	0.560988818255045	0.573495547592575	0.587870515053925	0.555731840640111	0.572993842752619	0.578991784061846	0.60603716791316	0.571006355806536	0.549438323928027	0.549395262802344	0.55643472509124	0.593604111103335	0.598095536166247	0.625413640512627	0.628993034879873	0.641673454548576	0.668499632062366	0.366462706705106	0.664550748541328	0.534503142379441	0.533306154490103	0.516627040995373	0.516627040995373	0.527978532538766	0.531347625073771	0.534022089026604	0.530040099493131	0.535070402097052	0.529054470933926	0.52647504621562	0.534993879376754	0.534789234194867	0.533380922369748	0.534783159887419
A10108834	0.967157547920652	1	1	0.904530768238376	1	0.935805263225155	0.896587451041686	0.939069266896986	0.887824438586303	0.899871337163828	0.94360342386354	0.935835280296711	0.89676354998918	0.922393502555188	0.921798617657472	0.898387522390787	0.925296735832433	0.938335415432482	0.89737137502081	0.924498227230497	0.933739521954978	0.957770635240059	0.922175042075369	0.90340253990008	0.906698952902672	0.903282654292873	0.949690326200785	0.953792950302977	0.969417482921437	0.974758508067114	0.976590417686863	0.978235280547751	0.989620870131855	0.981241373690473	0.926151740848255	0.922506906900815	0.960687486235903	0.960687486235903	0.930036281050365	0.937001684382653	0.928312886777291	0.916589029553742	0.943107590264031	0.93099375399205	0.909574503994077	0.933751268493602	0.944278437596597	0.941789784281131	0.940368475038855
A10090643	0.105268245461765	1	0	0.423238295261873	0	0.245004664672702	0.353922628167718	0.232865972107751	0.299061615820135	0.276800339973701	0.215513446257149	0.231993892957135	0.264335192043368	0.239005084055206	0.226348396237999	0.257654173206451	0.225279180185537	0.215390951403544	0.254086962960419	0.228379054507955	0.214671843331353	0.179897741970268	0.222943340373645	0.238479708801566	0.232856381126903	0.244911482196864	0.189951161307207	0.182692861235139	0.441131049515632	0.40801314434757	0.143247810826848	0.132274130883492	0.387249433522243	0.666826194774809	0.151209746277612	0.154593463045182	0.109643747445496	0.109643747445496	0.150013811223808	0.142815556810015	0.149612857535342	0.160480957286271	0.1360301102685	0.148876296396908	0.167178809900528	0.144638766323317	0.134971555851413	0.137760771335592	0.138715563808362
A10090420	0.0599721791184556	0	0	0.167494545850073	0	0.112528343407811	0.173188306592701	0.108254221219306	0.173560810274728	0.157379499163987	0.102050371776108	0.111760923927952	0.157034236657102	0.126454219415226	0.135746816698082	0.154375440135818	0.131471058348237	0.107977825649009	0.154239265013278	0.123739609839025	0.113014931631234	0.0825200762820752	0.129105431943944	0.146234021918629	0.142560637564345	0.147934467859334	0.093114085579152	0.0876224980327932	0.095851880452894	0.0732834761572019	0.0541987301638538	0.0581686463464008	0.0494216468223458	0.100271753777693	0.108086266351226	0.111794477561986	0.0669684355514626	0.0669684355514626	0.106426940927432	0.0983651773937416	0.106248567670492	0.118251193295556	0.0909948536923554	0.105153672692688	0.12576577523817	0.100724774942381	0.089763495134311	0.0927815789005175	0.0940052881872356
A10093263	0.0822203441525365	0	0	0.14373753409283	0	0.122016901578902	0.163845850622699	0.11873907299554	0.170772263003722	0.160226541861701	0.113929435913488	0.122743096366074	0.164368520697323	0.138144174837193	0.147328249082885	0.163270377687989	0.144847946123188	0.120627830204634	0.164622982212707	0.136551829896383	0.126405711915246	0.0960139103275739	0.140133957282265	0.159742370853666	0.156694175280374	0.159272666961835	0.107036361800986	0.101623540014455	0.0961199223170573	0.083377213635419	0.0663863102935353	0.0645156042754669	0.014313665018311	0.104563999611601	0.130796202764449	0.134417000332005	0.0935018959340696	0.0935018959340696	0.130104905338773	0.12212615587592	0.129143255435555	0.140844406896887	0.114669105332117	0.128779026319641	0.148239785581369	0.123839229038149	0.113543662784303	0.116594243637947	0.117551815771251
A818368	0.288771218687428	0	0	0.260353226238355	0	0.232046169637447	0.263546037194823	0.234360342027712	0.275782536059036	0.272523089948962	0.237654153027456	0.241009030239598	0.279312276179192	0.259693696977966	0.284945001213982	0.282482454039529	0.286451695968526	0.248464715691323	0.287178387401244	0.264478713880221	0.258187283149503	0.230884071443691	0.272376079417292	0.292056812837264	0.29181731883326	0.286058923808651	0.243427967773038	0.239069654859254	0.18611143755226	0.178017898059674	0.19725190641524	0.194598668498208	0.330317441957387	0.170902111836976	0.310667013931762	0.312258794010298	0.285389709687941	0.285389709687941	0.319149222855087	0.314641721559239	0.311338887397117	0.316702088969973	0.309762127427562	0.317758835257345	0.321608135218571	0.310036633714604	0.310075041672709	0.311920137872759	0.310203051006078
A10086205	0.359942736033625	1	0	0.483157182614682	0	0.423362944855005	0.469680909977867	0.42237419020111	0.45203242915941	0.450342028753774	0.420270065876715	0.424632525206543	0.446669085747297	0.432482096214443	0.449415378502599	0.446408718547098	0.446218072762059	0.424298332417258	0.4466479593509	0.432756165606808	0.427848257416034	0.407865617106418	0.439471722332419	0.445086357870506	0.444098047865503	0.445256026401181	0.415892881957837	0.411928003361991	0.441420572521631	0.414220457991883	0.380157231128087	0.396952051993881	0.27204343130737	0.396082002812531	0.401619191815775	0.403623683180673	0.398009913834894	0.398009913834894	0.408190607210776	0.401439385067345	0.401741549422428	0.40846951989292	0.394455139335302	0.406591094879937	0.413869934998111	0.399095913648665	0.393914104218401	0.396777576559953	0.396344380735574
A10086715	0.831240900669316	1	1	0.89894888138916	1	0.892637332490738	0.8657412856329	0.890964432704653	0.843654485473951	0.852995270248152	0.88779450382976	0.88566482937685	0.849454408304927	0.870895551127487	0.858938948640351	0.848761414158433	0.858681253132324	0.879405083870603	0.846691528018503	0.867589810997596	0.87201910643373	0.888323928012873	0.85820094717397	0.846907611726511	0.847774189099569	0.848934816106746	0.880463632866721	0.882499632629983	0.977794978014372	0.982424845453491	0.90565300058954	0.890960412761491	0.710863710020021	0.995771729830201	0.790425858511636	0.787074824165508	0.859849537959579	0.859849537959579	0.797952312400162	0.803128820960615	0.792975074382586	0.782614991251265	0.807791958569988	0.798297203439697	0.777654014678669	0.798298886986941	0.809018839450447	0.807033922917636	0.805160082655087
A10103596	0.822774414363642	1	1	0.712508956840249	1	0.775520511789184	0.723300338466143	0.78017931999905	0.717624006592562	0.73169977521258	0.78688090827307	0.775417733026643	0.729935281428618	0.757365537505949	0.761831590091544	0.731361572029114	0.766635542238969	0.778896035078654	0.729910322096493	0.760057400802298	0.772332380083929	0.810449013235246	0.759007470539669	0.735761309707976	0.739324352105598	0.736194426346038	0.796331102619702	0.803253744165401	0.844837757912764	0.858231077168589	0.851607452592276	0.862479315532483	0.697144336241113	0.902032070454366	0.753640707758328	0.74882887271172	0.80224411807485	0.80224411807485	0.761594122789085	0.771071743340979	0.757005508980696	0.741876059797346	0.7798354266746	0.762658431271237	0.73405137726289	0.764899926240139	0.78186072227928	0.778125932689477	0.77542576283318
A10099973	0.0796972864085005	0	0	0.343825183771175	0	0.257900259804698	0.309583715428324	0.245031020550892	0.296767284478963	0.275546150397649	0.227023687606598	0.24237060028382	0.267429241745406	0.243902435982043	0.228778101516767	0.258691001717577	0.225307005577636	0.223945603877921	0.252358181703613	0.231881162906599	0.220421119598812	0.194802002895275	0.228319672408058	0.233032548758703	0.227327908592365	0.243261684969467	0.201027448838159	0.195358334191602	0.308825803761244	0.275407557224799	0.167872117778805	0.17572047611665	0.13000516936567	0.283764847491199	0.131086925321113	0.134906420410274	0.0911900606804406	0.0911900606804406	0.128262947202559	0.12015153382501	0.129036564068037	0.141307260447944	0.112692002099018	0.127082348158406	0.148674289453715	0.123210061536877	0.111324145563578	0.114412882476168	0.115915745041378
A10104891	0.244078562220391	0	0	0.23745042910369	0	0.212047624398046	0.258700175232051	0.213782156107285	0.274288657976752	0.269896801096315	0.215696904708019	0.222213939287957	0.278286212331051	0.247586289649149	0.27846457801886	0.28187186146931	0.277663773493862	0.229751589016409	0.287633237278919	0.253003484406114	0.242614554579143	0.199987417580468	0.265278180953329	0.292754821402555	0.291876990822543	0.285506101638339	0.218315621949986	0.210989190897421	0.196780514479977	0.161417992488134	0.150716901285843	0.151158702893407	0.0723035710078398	0.148060643740191	0.296547355510902	0.299615252192462	0.295356796552646	0.295356796552646	0.306297256986733	0.297078534796699	0.29669633548891	0.306920989387356	0.287594756980282	0.304011871311978	0.315104946523179	0.292980373409519	0.287151798779086	0.290948957080115	0.289814881263587
A10102266	0.86828364752185	1	1	0.68638583026359	1	0.758804759423578	0.683076144131935	0.765483209439283	0.686293437362397	0.704292807800497	0.775513176364786	0.760141214016635	0.701906280780715	0.73825653176981	0.742235981051383	0.703942764576249	0.748292189192416	0.76620048140683	0.702601997318783	0.742172788894224	0.758387271374562	0.809004021139438	0.73864209513264	0.710623553223211	0.715286468900392	0.710433265186844	0.790729100737169	0.800198197473954	0.788225849926769	0.803482244099023	0.862406976582388	0.868302427618139	0.886400242911388	0.690227071342018	0.788491453214038	0.782972316142832	0.828243606891639	0.828243606891639	0.786802194833824	0.800111342894633	0.790665279995481	0.772747944036263	0.812786530781734	0.789228534215329	0.761059762582719	0.798722849753409	0.814506859568074	0.809319949542565	0.808199628912345
A549975	0.807260011810996	1	1	0.755082035839817	1	0.783627373287301	0.741907377530027	0.788006663903027	0.734010804057793	0.746243631281754	0.794194518813312	0.783531500829383	0.741843536093729	0.766441551509619	0.771398395513888	0.742794638001755	0.773300590183023	0.786679684498848	0.740858654453024	0.768935705052722	0.780449367072573	0.815746440485899	0.769396560406398	0.745583650273154	0.748883066156013	0.746811259674282	0.802674878416488	0.809028594814903	0.83273303917656	0.832665371356622	0.853759056853208	0.868473403494494	0.921489319953072	0.805340931274604	0.753597617046559	0.74966722755768	0.81261838434653	0.81261838434653	0.759654411308727	0.766949338146693	0.756226215326389	0.743911086439143	0.773742461540839	0.760473943716321	0.737477829198593	0.762450734211964	0.775209389506711	0.772339132654893	0.770436116776119
A10111331	0.00800189558347729	0	0	0.06084733775253	0	0.0282082883761321	0.061359254874947	0.0254541149166628	0.0586449405719801	0.0474480044696887	0.0218928033989991	0.0263176800400902	0.046045773601926	0.0313265717885899	0.0318473951579191	0.0433903326457969	0.0290222003334752	0.0233109267571205	0.042248767756483	0.0288940270748984	0.024383500275872	0.0145426412424013	0.0297368749848824	0.0361355753141463	0.0340258143701037	0.0383350909841121	0.0174387038526573	0.0157455347143191	0.0158863369825406	0.00972573556487299	0.00763316054414546	0.00823761298970433	0.00427572006254364	0.0163159874777867	0.0237105325985298	0.0253342845374714	0.00687983775255745	0.00687983775255745	0.020140371072336	0.0176869344591199	0.0224574235312843	0.027595294001023	0.0156821040770131	0.0199435944810346	0.0303278989256475	0.0199642163005985	0.0151358370934637	0.0159632971677065	0.0168341326959425
A10102341	0.0844318059322677	0	0	0.191155710373938	0	0.160502621847538	0.204677989594299	0.154493085486962	0.208975959134239	0.194360957630988	0.146139116695631	0.156190123780933	0.192892187090843	0.165849171685552	0.169187115799239	0.188095103724378	0.165118465868311	0.149238050183943	0.185440962148734	0.160884126819785	0.151441821606909	0.126173649507834	0.164702625438322	0.173923286961942	0.170036174411663	0.17888129312399	0.134497319112567	0.129722355299665	0.146416694854023	0.116724016101445	0.100134612228661	0.11124672349868	0.0495786015218361	0.108017322480751	0.129697165712379	0.133130801759355	0.0809847651920143	0.0809847651920143	0.126050327644847	0.119215040006064	0.1276683279394	0.13861043743105	0.11293368741776	0.125136049815159	0.144881859734379	0.12238507483532	0.111716883110558	0.114328871076273	0.115764262454773
A10087723	0.238443630166535	0	0	0.391812580719541	0	0.322291834997257	0.378923854480809	0.313712637304596	0.35495419399262	0.341466546661557	0.301306642055774	0.312134289582882	0.333421880422203	0.313822738041632	0.315326414020602	0.326889961163681	0.305597141918342	0.299472673946338	0.321910656060034	0.305620020466633	0.297234783796816	0.277352784260554	0.305595895195638	0.307409240438128	0.303205457010465	0.315422174915897	0.282441557193025	0.277998719751165	0.307054041380686	0.267396184654244	0.255242720678259	0.271195341335032	0.226248382968518	0.395069229844206	0.294988545365316	0.298481073447446	0.212294277190124	0.212294277190124	0.274238431121491	0.269066558245454	0.290185412285421	0.300669036165416	0.265087361970679	0.274881721059787	0.303166832292253	0.282603008632527	0.262222320427152	0.264260093352032	0.269813146954979
A10081502	0.471572851165837	0	0	0.491754950891333	0	0.469976526917358	0.489970705136083	0.470475180848926	0.478706209893839	0.477771044118913	0.471120996750269	0.470192001529439	0.474199781962285	0.469009857912307	0.484982880373464	0.472861336823992	0.481799622231922	0.470625636060834	0.471026058183085	0.469363408626671	0.470240528089221	0.472955589773673	0.475893540325753	0.468620073027292	0.468542289773882	0.471130062193966	0.471937904928316	0.472438262351607	0.479709236535814	0.449177558154178	0.476187618317659	0.507950405394189	0.484379577050484	0.544887188819268	0.470885106202178	0.470721792697879	0.447757617686277	0.447757617686277	0.470389173151925	0.470580312520829	0.4708784359012	0.470393368876925	0.470817318295478	0.470470188010963	0.470050428132143	0.470981252370089	0.470739275551797	0.470663527136521	0.470866787139144
A10089549	0.93630574563773	1	1	0.751860524048907	1	0.771375684126839	0.739555166509835	0.784488407702489	0.729067502325683	0.747161508699418	0.802603680345044	0.784584045734221	0.746210621756023	0.775106705383693	0.800985958026062	0.753460477491669	0.804753247768767	0.801630972756533	0.757235666718351	0.7865927221794	0.801675494644097	0.838951590111638	0.792029338063272	0.775010126105621	0.781323660045515	0.767701313048956	0.827985707523709	0.835467023979923	0.759561085842097	0.750659294847505	0.876405144504498	0.884269845647329	0.949400767095777	0.771464198002823	0.88381163137848	0.879581637376796	0.923864899116137	0.923864899116137	0.884438192203522	0.89354179298412	0.885717727349941	0.872004184995828	0.901923521207509	0.885986368255718	0.863179251044988	0.891776604166692	0.903127985640789	0.899734901559873	0.89876044298663
A10104034	0.181451337191764	0	0	0.291230875313834	0	0.247990264550292	0.282004882441684	0.241846401933757	0.278663129769761	0.266218311890688	0.233308379327092	0.242044122698205	0.264413358093878	0.246981609203671	0.246632480897849	0.259895317259822	0.242696760720729	0.233952572547747	0.257098634537186	0.241282658536399	0.233908451063978	0.215962448555115	0.240358150440845	0.246563266384243	0.243171958851713	0.251485130981268	0.221280023431211	0.217714060655699	0.232723570735002	0.208432182951697	0.196966604012146	0.199118783252337	0.295371466631239	0.274080131649921	0.221424019319501	0.224380897401151	0.160026414845552	0.160026414845552	0.212736864663531	0.207952960005441	0.218812259760998	0.22795741173536	0.203732555384617	0.212552037914531	0.231945071020548	0.213685157621509	0.202331850049507	0.204189213913295	0.206496879734615
A312271	0.709314893519084	1	1	0.473019178623811	1	0.479544353597689	0.469476781788427	0.489377565253509	0.463323555934931	0.4721287387414	0.505083603814894	0.489067514807527	0.468798345512615	0.479910762491479	0.506624113174041	0.469967030336891	0.511995064309718	0.503054202306443	0.468777440937865	0.487662843182404	0.501625865279339	0.547649887404744	0.498519545536893	0.474303030305166	0.478121329256191	0.47443325487814	0.532146117205646	0.542251524901404	0.434003666652656	0.389558293650422	0.608371760746785	0.655969528452139	0.747942982073164	0.369146060366688	0.607294478309902	0.601818220501324	0.580447602710565	0.580447602710565	0.603740162641831	0.619094181832907	0.609254977983748	0.591491801253691	0.634285395270511	0.606595216044892	0.579929300043911	0.617743484993683	0.63653997835148	0.630159153105337	0.628630312374999
A689886	0.619215520960526	1	1	0.548150698800778	1	0.577169515783657	0.54681745740965	0.582462582991017	0.553573665816622	0.564764875446964	0.589463395187937	0.584042034086635	0.571418042186074	0.585280621508864	0.597764870235217	0.577041106171731	0.602794791047326	0.591842711296006	0.581927336444131	0.5908785424118	0.594483989211733	0.598714644342448	0.588356464460242	0.593881014301089	0.59669113558448	0.586354925330014	0.598813643495465	0.599794819235822	0.632219723554003	0.660807666206346	0.600323688599522	0.569250470894756	0.525242065612381	0.655426512344397	0.591107831087479	0.589042739083611	0.673017304325268	0.673017304325268	0.60709424055734	0.608887515022998	0.594503341774355	0.588519015810843	0.60982469034045	0.60624139829551	0.587923444397665	0.599152473092397	0.611581161867942	0.610936956393411	0.607141955218173
A10108217	0.198633784686939	0	0	0.281042648348635	0	0.229570026711586	0.280798684260174	0.225949695754348	0.276692922250098	0.262415804828184	0.220828955311864	0.228397450008081	0.259459541419157	0.238479156857378	0.248837458058136	0.257044930637833	0.245296499630449	0.22499974547044	0.256297350426191	0.235945287916431	0.228284775890734	0.205401304562395	0.239488448263793	0.249614914678255	0.246922890341695	0.251733706417823	0.213687546719874	0.20947111594292	0.186971530988304	0.171865173088175	0.179417857921435	0.187148655766791	0.230141593621916	0.231600559937578	0.240832885358625	0.243749023912553	0.176878909435069	0.176878909435069	0.234615149467021	0.229213486095663	0.238633085966201	0.247749814928393	0.224276963338284	0.234158660942136	0.252224762053284	0.233742451766407	0.222952028498964	0.225087085901156	0.227027408021079
A10104331	0.985959272857768	1	1	0.920160630697326	1	0.958674103432859	0.912510648277528	0.961550128958166	0.910664644351092	0.924770452572192	0.965564597405162	0.958851179647258	0.922753617302435	0.94684648979124	0.946208179120361	0.923999092756404	0.948935384856604	0.961200921838767	0.922577824308692	0.948766	0.957226052865503	0.977282001625834	0.947033519381097	0.927880848139015	0.931096160983772	0.928331040777367	0.970979023582969	0.974299286432894	0.972068579478595	0.977087650016414	0.990147962699715	0.991609122492346	0.995049139371327	0.957620882988488	0.958784097876891	0.956098779674992	0.979421160009067	0.979421160009067	0.959423521030467	0.964985945957165	0.960013912438581	0.951137385616472	0.969751823474164	0.960376388298007	0.94504128778504	0.963740800818751	0.970454326698711	0.968574679940384	0.967933461116588
A10090108	0.252336519785714	1	0	0.174804217249719	0	0.289963751844667	0.214644233942366	0.287155351094076	0.25273512452778	0.253625117823841	0.282962952293445	0.289829308674254	0.27129725489809	0.300027811810585	0.286986909683919	0.280705893151414	0.286402192045592	0.287531845129276	0.292876999312015	0.298410608674016	0.29125272625833	0.267896199457159	0.262953130632757	0.308063461076145	0.308088765237709	0.292282189693585	0.276700588346437	0.272331566903544	0.0656976725663186	0.25661663481031	0.239618710744963	0.121781693621162	0.0817114080851085	0.230580898590229	0.294451444671225	0.297133401076253	0.273090952253363	0.273090952253363	0.292066138563798	0.286229605371887	0.29293398231028	0.301447915526112	0.28064599468492	0.291260587238775	0.306259579820441	0.288676045234503	0.27956623939996	0.28192899174239	0.283135829583066
A10091872	0.847148759657489	1	1	0.671366096090487	1	0.744035934524417	0.673213064819351	0.75235899872234	0.684406307226448	0.705677717619414	0.764143722202679	0.750567425553442	0.709591467562738	0.739003606054332	0.747318650253094	0.714988602538648	0.753903729586576	0.760760427550102	0.717667126053085	0.74612932642193	0.758553806887424	0.79176408458282	0.745481482157614	0.731431967942959	0.736417638783407	0.72590623983587	0.781011262266308	0.787419555685776	0.795239670550172	0.80471245802304	0.826638856987292	0.823358935745624	0.912005358194719	0.663315630237196	0.787746978588974	0.78338254425975	0.885202757301485	0.885202757301485	0.791970982692921	0.800658354444429	0.79019432684758	0.776292182126575	0.808793537287634	0.793117619714394	0.768326129237921	0.796878093562559	0.810317018747713	0.806929039720351	0.805191444919489
A10126312	0.0375680869103381	0	0	0.10368754405767	0	0.0682614177332413	0.10918763698072	0.0650315289724573	0.112907421037996	0.100623076521162	0.0605238660782128	0.067575419699239	0.101552433441282	0.0784507389724624	0.0836271824815756	0.0993398625474143	0.0808594032368843	0.0647233488506682	0.0992738731793946	0.0761935327146321	0.0682780067655645	0.0472705933498519	0.0790995287264817	0.0927941351987022	0.0898640918003092	0.0940781174293062	0.054373392534067	0.0506934877345645	0.0497147990654579	0.0364806321659675	0.0293093784062457	0.0301107679586055	0.017233608781099	0.0395125184121908	0.0726813767189877	0.075635412716302	0.0391527625843624	0.0391527625843624	0.0692411398298732	0.0635833600404847	0.0708979811870528	0.0803609551987476	0.0585563512129729	0.0685004243450208	0.0858959052925953	0.0664198517679443	0.057552318024321	0.0596213487481791	0.0608677888050578
A526995	0.0633089730047521	0	0	0.206983847719533	0	0.154133202726521	0.206599835800952	0.146329848955235	0.204644669436492	0.18778790339012	0.135518894708254	0.147349144211192	0.184325086278429	0.156258389914728	0.157490456308335	0.178485078737581	0.149411803710357	0.137694592744471	0.175016823692833	0.149545068044693	0.138983989182858	0.112049874123772	0.151781134703506	0.161204057749546	0.156673316129785	0.16744801559838	0.120425429880337	0.115217361290107	0.122121044355959	0.10428728450706	0.0853628964985293	0.0942485770901271	0.118529629803883	0.12471617321915	0.110239375327566	0.113905972143949	0.0582085065288343	0.0582085065288343	0.104269826607584	0.0973026175495702	0.107718342402538	0.119351957743198	0.0910825601269306	0.103484339228503	0.125643947028421	0.10185648960193	0.0896469330101519	0.0922586582530674	0.0942164098839346
A10142667	0.198983973057259	0	0	0.283145722345607	0	0.258947094212868	0.289496820569782	0.254550506683782	0.292541508502873	0.283013107943205	0.248334083112714	0.256121276189213	0.282850876170246	0.264016461320177	0.270449724212348	0.279849376175477	0.266609324129269	0.251140875524556	0.27839515474009	0.260469203136952	0.253151132784773	0.23238669688477	0.262557336360186	0.270619215919549	0.267794839956393	0.273714175571515	0.239531527307801	0.235584923257745	0.227376287632689	0.21309422559662	0.20881018493335	0.215422145122592	0.196626462203385	0.238262906858086	0.240887952002968	0.243805739416112	0.184432053242103	0.184432053242103	0.237303653281322	0.231510335885004	0.239084142499573	0.248308639482772	0.226052064230272	0.236579175152301	0.253340233747311	0.234472890212245	0.22495478693489	0.227254458197161	0.228576927371847
A10135272	0.0329279995961354	0	0	0.131957178216497	0	0.0726964184250353	0.128690612868563	0.0690048397876005	0.124362290800454	0.109248514326009	0.063867665969687	0.071471386042979	0.1081096928698	0.0824168635300767	0.0874942396423696	0.105125420415859	0.0845496673849501	0.0679726155428955	0.104348082132392	0.079716808688938	0.0714013744441579	0.0495523973803776	0.0837163079358413	0.0964053410047201	0.0931952339074516	0.0986861553590416	0.0568519607808188	0.0529933294379776	0.0636244628057605	0.0428692579075663	0.0308307961916723	0.0340738782490018	0.0436136173463064	0.0695804720096235	0.0659281887912779	0.0687429628540257	0.0349517435748081	0.0349517435748081	0.0641220691265309	0.0584324212318293	0.0644624830971084	0.0735760314587319	0.0533416417262809	0.0632568386021457	0.0792753426031093	0.0603473006531956	0.0524803467027473	0.054546561125261	0.0554530224335
A10127890	0.34167373734229	0	0	0.467165649808973	0	0.413809886161827	0.449607615394617	0.409189102764785	0.444356686689132	0.440425901636129	0.401619916840032	0.410179163212017	0.437140070421404	0.417113445681863	0.433795823866173	0.434311776005045	0.422475700219723	0.403975962716571	0.432389392515631	0.413810989137552	0.405871852759118	0.378858681190291	0.420051139399261	0.425143577122053	0.422559561378183	0.4287233196634	0.388334918785728	0.382585939561651	0.412911123217806	0.380043276751043	0.343302872808033	0.366757313358896	0.301074455020179	0.353596524808028	0.402185334364485	0.405130463100707	0.353815130649681	0.353815130649681	0.392668763758373	0.38560656267267	0.399330776210171	0.408563960127817	0.379184003936838	0.392200930940171	0.412467626983622	0.393325613952239	0.376863620955393	0.379816544865064	0.38344856479162
A10121923	0.255644831034058	0	0	0.370166817066758	0	0.332570024158414	0.368777416996309	0.327948441924015	0.363076055487186	0.353853781463707	0.321047016794677	0.328958966773679	0.351421055765932	0.335467526588048	0.340595509896301	0.348652855916977	0.336213923326992	0.323084365930375	0.347243508757396	0.331657854177749	0.324467299946549	0.303140565362351	0.332440649649828	0.340150038646443	0.337503651266086	0.343037252751032	0.3103544442261	0.306053314404689	0.333269347611073	0.30615806927345	0.277532892432666	0.279240075520844	0.293968593298135	0.320259250909714	0.302705822855859	0.305626506218386	0.266730565415309	0.266730565415309	0.299021106074738	0.292649091549365	0.300855846061971	0.310122589729967	0.28660725149072	0.298217919195394	0.315141481990531	0.296022844030916	0.285299573008645	0.287882862103448	0.289491524191192
A10135547	0.216692781594475	0	0	0.312300230018025	0	0.270356732354924	0.313165680907111	0.266747761729612	0.310369289029268	0.301904627102081	0.261282613748588	0.269803352939124	0.303297208106872	0.281790463890847	0.292322650000201	0.301518711124834	0.287267903577274	0.266541549894394	0.301495177674872	0.279588871788308	0.270803596186197	0.242420254869176	0.282815897928326	0.29594500418971	0.293291192140149	0.297066266149951	0.252954657635624	0.247598505718341	0.247906870740715	0.219940705234132	0.209009442202659	0.209844320885399	0.099620558882875	0.294757952314826	0.268750358934131	0.272083243154308	0.228079719986504	0.228079719986504	0.26572676123229	0.25838215825779	0.266817682903811	0.277437040627664	0.251386974045794	0.264700483339422	0.283432494145647	0.261471839719846	0.250035406600691	0.252990960625991	0.254504582319414
A411825	0.407397208150597	0	0	0.424494734243329	0	0.387503334715061	0.40436205890265	0.386127951492395	0.397654522030362	0.393514032540981	0.384646680243354	0.384944948460649	0.387996055339979	0.382031535815246	0.391925642321777	0.384737294489232	0.387959247459168	0.382529773959086	0.381422482380279	0.379946113861595	0.380385664271768	0.386634781470241	0.383278679880309	0.374992043023573	0.373941869735581	0.379799156783825	0.383468675519842	0.384752467539769	0.345786261027955	0.316868591582217	0.397607584758607	0.426178147881734	0.477042964722799	0.28342483269992	0.404503730623029	0.40472211248804	0.340721491240346	0.340721491240346	0.392436318783843	0.394377212421735	0.402556829353882	0.402845732816385	0.396964545054405	0.393648727738305	0.400786015495958	0.401110863445534	0.396158192609047	0.395248635056477	0.397703217418026
A10140112	0.539156020776402	1	1	0.552568269057228	1	0.584417403271632	0.546353818999654	0.583430077833555	0.550364522046257	0.555827216397596	0.581835759663975	0.579908907286153	0.556386191631528	0.570283723935796	0.565308886091207	0.556183603164206	0.56447612277172	0.576390163333508	0.555159997659691	0.568461902043794	0.571749701880802	0.584149430551668	0.562657553392923	0.555562727095373	0.556198939208734	0.556583419232957	0.578458645255841	0.580234876772178	0.620734423572574	0.635796797914393	0.598284355255266	0.588833114997649	0.702936575539256	0.57100117876407	0.541906831940028	0.54152410736806	0.626119857796652	0.626119857796652	0.535794040231719	0.536466182313782	0.540943315770997	0.53953720893097	0.537459935207656	0.536310951977508	0.537452735005945	0.540468951516458	0.536742537560985	0.536512074086007	0.53821853938769
A10136859	0.699320960235591	1	1	0.547817795350081	1	0.597249559790727	0.547462277248178	0.601661195347765	0.550089901418406	0.559958837271399	0.60834499364486	0.598817796021428	0.560990896931918	0.586752408301324	0.591180009004063	0.563609563550206	0.592953515043244	0.60315600311315	0.564598032156671	0.589386101064101	0.598879589392915	0.63042556475264	0.582439656533664	0.57176577256577	0.574667662604095	0.5692967602272	0.618709367428272	0.624831875549659	0.555590420011081	0.58719512019947	0.669669706171729	0.652295732209675	0.758643912539969	0.54966061201175	0.645952732463832	0.642641739539567	0.690360527287046	0.690360527287046	0.63683176842734	0.645966549693824	0.64596567872913	0.63506201424101	0.655414556322965	0.639052557598442	0.626649772963667	0.649939628679717	0.655815323420401	0.652044299745685	0.653220636194362
A279103	0.0211316679224955	0	0	0.0722648037268812	0	0.0512254815058939	0.0757877783365484	0.0480540582306438	0.079610110552315	0.0696058852401781	0.043803653216967	0.0496840734191253	0.0709166725532296	0.0574315390787042	0.0581080754426206	0.0697202647771236	0.0551984973519697	0.0464894671565901	0.0703070309484749	0.054868184238048	0.048646007096992	0.0333076831264275	0.0533187564319466	0.0657554776802917	0.0633876900857277	0.0661200430234058	0.0382645089218903	0.0355825766976013	0.0160416781282779	0.024023314091845	0.0206609597601915	0.0167019610495018	0.00891392662212973	0.026394486753896	0.0447894783370869	0.0469487937296209	0.0178095454574901	0.0178095454574901	0.0423224072329893	0.0383736606591726	0.0434993796432809	0.0504393709866219	0.0349146642910335	0.0418012746822195	0.0545770506739735	0.0403108779146415	0.0342489564994509	0.0356569929297919	0.0364787091855863
A10065559	0.084053818742241	0	0	0.171760749862271	0	0.127766173601879	0.175214421675829	0.124538695746194	0.182355707783731	0.169748632671013	0.119785903143617	0.128667224306701	0.172232742519639	0.144405253950271	0.154274499109827	0.170914946082125	0.152365332762796	0.126703514829756	0.172025436760565	0.142936787962097	0.132683632633654	0.101616423680582	0.147773721994368	0.166780065867984	0.163700420909864	0.166623942267239	0.112961159987593	0.107423305140321	0.112217967947166	0.0919734750242289	0.070947288305009	0.071484499111078	0.09086000235964	0.0962346548055604	0.132314193009417	0.135892852687523	0.0979991870798991	0.0979991870798991	0.13321858366074	0.125026797778269	0.130926708782379	0.142558461472621	0.117292189719317	0.131738999450997	0.150230642097429	0.125841484466356	0.116285170822648	0.119424976812754	0.120050198652438
[truncated: 38 more columns]
