# Supplementary material for: Development and internal validation of an interpretable machine learning model to predict coagulopathy following extracorporeal membrane oxygenation: a retrospective multicenter study
Source: Scand J Trauma Resusc Emerg Med. 2026 Jan 28;34:45. doi: 10.1186/s13049-026-01564-x (PMC12924354; doi:10.1186/s13049-026-01564-x)
Supplement: Supplementary file 16 — Supplementary Material 16. [file 13049_2026_1564_MOESM16_ESM.xlsx]

## Sheet: Sheet1
RowName	Chi_Square	Df	Pvalue			RCS_Knots_Position
APACHEII	22.9231397427625	2	1.0526971590985e-05			13
Nonlinear	1.44979255678017	1	0.228561241440794			24
TOTAL	22.9231397427625	2	1.0526971590985e-05			39
RowName	Chi_Square	Df	Pvalue			RCS_Knots_Position
Ca	16.8195314672409	5	0.00485508806306056			0.75
Nonlinear	13.6597244795868	4	0.00846413610242258			0.89
TOTAL	16.8195314672409	5	0.00485508806306056			0.99
						1.0374
						1.1
						1.22
RowName	Chi_Square	Df	Pvalue			RCS_Knots_Position
K	21.2308212027075	3	9.42721962328141e-05			3
Nonlinear	10.3084341924141	2	0.0057749995747709			3.78
TOTAL	21.2308212027075	3	9.42721962328141e-05			4.3
						5.7875
RowName	Chi_Square	Df	Pvalue			RCS_Knots_Position
Lac	36.2217453803064	4	2.60512428629234e-07			1.1
Nonlinear	13.2887911534413	3	0.0040519329215245			2.785
TOTAL	36.2217453803064	4	2.60512428629234e-07			5.575
						13.0325
						20
RowName	Chi_Square	Df	Pvalue			RCS_Knots_Position
PLT	38.5097935440456	5	2.98026018641373e-07			23.25
Nonlinear	17.2793229184111	4	0.00170570720792485			91.75
TOTAL	38.5097935440456	5	2.98026018641373e-07			137
						189
						236.1
						345.75
RowName	Chi_Square	Df	Pvalue			RCS_Knots_Position
RDWCV	8.04284824319533	2	0.0179274159311557			12.4
Nonlinear	0.196380452866743	1	0.657658440938953			14.8
TOTAL	8.04284824319533	2	0.0179274159311557			21.55
RowName	Chi_Square	Df	Pvalue			RCS_Knots_Position
SI	9.40602961273131	2	0.00906789789463369			0.64
Nonlinear	0.663828359075047	1	0.415211633227912			1.08651
TOTAL	9.40602961273131	2	0.00906789789463369			1.87088
RowName	Chi_Square	Df	Pvalue			RCS_Knots_Position
SII	21.2568845791558	2	2.42173245706967e-05			87.91
Nonlinear	10.4667671885857	1	0.00121541223979782			1054.87
TOTAL	21.2568845791558	2	2.42173245706967e-05			4332.82
RowName	Chi_Square	Df	Pvalue			RCS_Knots_Position
TP	14.5015963173551	2	0.000709607783142219			39.55
Nonlinear	0.0339598901460189	1	0.853792160330174			52.7
TOTAL	14.5015963173551	2	0.000709607783142219			66.65
