# Supplementary material for: Development and internal validation of an interpretable machine learning model to predict coagulopathy following extracorporeal membrane oxygenation: a retrospective multicenter study
Source: Scand J Trauma Resusc Emerg Med. 2026 Jan 28;34:45. doi: 10.1186/s13049-026-01564-x (PMC12924354; doi:10.1186/s13049-026-01564-x)
Supplement: Supplementary file 17 — Supplementary Material 17. [file 13049_2026_1564_MOESM17_ESM.xlsx]

## Sheet: Sheet1
Variable	Levels	Value	CI_2.5	CI_97.5	Pvalue
APACHEII	Line Effect	1.06647	1.03854	1.09516	2.01217e-06
APACHEII	< 15	1.20185	0.986786	1.46379	0.0675897
APACHEII	> 15	1.05491	1.02293	1.08788	0.000664248
SI	Line Effect	1.99469	1.25379	3.17341	0.00356086
SI	< 0.8	18.788	0.559039	631.418	0.101907
SI	> 0.8	1.70041	1.0222	2.8286	0.0409017
RDWCV	Line Effect	1.09914	1.0278	1.17542	0.00576241
RDWCV	< 14	1.2105	0.789627	1.85569	0.380823
RDWCV	> 14	1.0871	1.00195	1.17948	0.0447646
PLT	Line Effect	0.993148	0.990285	0.99602	3.05326e-06
PLT	< 95	0.983682	0.971018	0.996512	0.0128289
PLT	> 95	0.995082	0.991444	0.998733	0.00832987
SII	Line Effect	0.999775	0.999628	0.999921	0.00262088
SII	< 200	0.993709	0.988206	1	0.055
SII	> 200	0.999242	0.999242	0.999242	0.02
TP	Line Effect	0.952331	0.92869	0.976575	0.00014004
TP	< 45.6	0.933275	0.872372	1	0.0548998
TP	> 45.6	0.960653	0.926808	0.995734	0.0282644
Calcium	Line Effect	0.242868	0.0551732	1.06909	0.0612599
Calcium	< 1.03	4.59447	0.401588	52.5642	0.220095
Calcium	> 1.03	0.0128128	0.000953489	0.172176	0.00101219
K	Line Effect	1.63554	1.22022	2.19221	0.000996064
K	< 4.4	1.21235	0.704987	2.08486	0.486327
K	> 4.4	2.23284	1.19613	4.16808	0.0116581
Lactate	Line Effect	1.10773	1.06403	1.15323	6.30641e-07
Lactate	< 5.7	1.06468	1.00017	1.13335	0.0493892
Lactate	> 5.7	1.27043	1.05965	1.52315	0.00971241
